# Supplementary material for: Systemic proteomic and organ aging signatures associated with plasma Aβ oligomerization in a Korean cohort: a cross-sectional study
Source: Front Aging Neurosci. 2026 Mar 23;18:1620991. doi: 10.3389/fnagi.2026.1620991 (PMC13051358; doi:10.3389/fnagi.2026.1620991)
Supplement: Supplementary file 1 [file Data_Sheet_1.xlsx]

## Sheet: Summary
Supplementary Table S1. Complete list of significantly changed blood proteins.
Supplementary Table S2. Significantly altered GO biological processes.
Supplementary Table S3. Significantly altered GO cellular components.
Supplementary Table S4. Enrichment of Alzheimer’s disease-associated proteins.
Supplementary Table S5. Correlation between predicted organ age, OAβT values, and neuropsychological test scores.
Supplementary Table S6. Mediation analysis results.
Supplementary Table S7. Top 100 proteins positively or negatively correlated to OAβT values.
Supplementary Table S8. Complete list of 845 compounds and their potential impact on the proteomic profiles associated with high OAβ values.

## Sheet: S1
		Supplementary Table S1. Complete list of significantly changed blood proteins.
					OAβT+/AD+ vs OAβT-/AD-									OAβT-/AD+ vs OAβT-/AD-									OAβT+/AD- vs OAβT-/AD-									OAβT+/AD+ vs OAβT-/AD+
	Entrez Gene Symbol	Protein name	Protein full name	UniProt	t statistic	LFC	p	p_fdr		Entrez Gene Symbol	Protein name	Protein full name	UniProt	t statistic	LFC	p	p_fdr		Entrez Gene Symbol	Protein name	Protein full name	UniProt	t statistic	LFC	p	p_fdr		Entrez Gene Symbol	Protein name	Protein full name	UniProt	t statistic	LFC	p	p_fdr
	ACTN2	ACTN2	Alpha-actinin-2	P35609	2.37484	1.65967	0.0282427	0.749566		TGIF2	TGIF2	Homeobox protein TGIF2	Q9GZN2	2.21884	1.58974	0.0413068	0.779932		REN	Renin	Renin	P00797	2.19187	0.924006	0.0403918	0.696165		UBE2S	UBE2S	Ubiquitin-conjugating enzyme E2 S	Q16763	-2.61058	6.28806	0.01968	0.355652
	PDLIM3	PDLI3	PDZ and LIM domain protein 3	Q53GG5	2.35112	1.41847	0.0296629	0.749566		RIDA	Ribonuclease UK114	Ribonuclease UK114	P52758	2.72519	1.06265	0.0149783	0.779932		C1orf226	CA226	Uncharacterized protein C1orf226	A1L170	2.09515	0.738749	0.0490909	0.696165		NAA10	NAA10	N-alpha-acetyltransferase 10	P41227	-2.32068	3.54448	0.034803	0.355652
	CA3	Carbonic anhydrase III	Carbonic anhydrase 3	P07451	3.77289	1.11759	0.00128698	0.749566		FZD9	FZD9	Frizzled-9	O00144	2.62722	1.05446	0.0182992	0.779932		IL5RA	IL-5 Ra	Interleukin-5 receptor subunit alpha	Q01344	2.27742	0.738711	0.0338942	0.696165		ACAA1	THIK	3-ketoacyl-CoA thiolase, peroxisomal	P09110	-2.55472	3.17858	0.021991	0.355652
	HMBS	HEM3	Porphobilinogen deaminase	P08397	3.19515	0.992924	0.0047657	0.749566		GH2	SOM2	Growth hormone variant	P01242	2.32118	1.00481	0.0338061	0.779932		SCGB3A1	Secretoglobin family 3A member 1	Secretoglobin family 3A member 1	Q96QR1	2.87648	0.717499	0.00933069	0.696165		SYT12	SYT12	Synaptotagmin-12	Q8IV01	-2.57031	2.80437	0.0213212	0.355652
	TGM2	Tissue transglutaminase	Protein-glutamine gamma-glutamyltransferase 2	P21980	2.76605	0.985847	0.0122992	0.749566		FBLN5	fibulin 5	Fibulin-5	Q9UBX5	3.22973	0.987756	0.0052398	0.779932		CRYZ	QOR	Quinone oxidoreductase	Q08257	2.63769	0.673167	0.0157831	0.696165		EFCAB14	K0494:N-term	EF-hand calcium-binding domain-containing protein 14:N-term	O75071	2.26195	2.80118	0.0389823	0.355652
	CA1	Carbonic anhydrase I	Carbonic anhydrase 1	P00915	2.82398	0.966538	0.0108417	0.749566		REN	Renin	Renin	P00797	2.31303	0.942107	0.0343534	0.779932		PDLIM3	PDLI3	PDZ and LIM domain protein 3	Q53GG5	3.38037	0.664756	0.00297286	0.696165		PDE5A	PDE5A	cGMP-specific 3',5'-cyclic phosphodiesterase	O76074	-2.31057	2.31279	0.0354913	0.355652
	KLK7	Kallikrein 7	Kallikrein-7	P49862	2.14254	0.957284	0.0453147	0.749566		PDLIM3	PDLI3	PDZ and LIM domain protein 3	Q53GG5	3.33501	0.9404	0.00419788	0.779932		CA6	Carbonic anhydrase 6	Carbonic anhydrase 6	P23280	2.44361	0.660334	0.0239395	0.696165		CXorf38	CX038	Uncharacterized protein CXorf38	Q8TB03	-2.13477	1.76747	0.0496872	0.367314
	CD2	CD2	T-cell surface antigen CD2	P06729	2.13584	0.918599	0.045925	0.749566		ADIPOQ	Adiponectin	Adiponectin	Q15848	3.78469	0.918199	0.00162436	0.779932		LILRA1	LIRA1	Leukocyte immunoglobulin-like receptor subfamily A member 1	O75019	2.42457	0.644023	0.0249235	0.696165		ZNF774	ZN774	Zinc finger protein 774	Q6NX45	2.14143	1.73697	0.0490645	0.367314
	HBA1|HBB	Hemoglobin	Hemoglobin	P69905|P68871	2.33197	0.911746	0.0308576	0.749566		DEFA3	HNP-3	Neutrophil defensin 3	P59666	3.06573	0.912074	0.00739162	0.779932		CHGA	CgA	Chromogranin-A	P10645	2.2049	0.631638	0.0393336	0.696165		MSTN	Myostatin	Growth/differentiation factor 8	O14793	2.13231	1.41445	0.0499191	0.367314
	HAMP	LEAP-1	Hepcidin	P81172	2.55296	0.911326	0.0194366	0.749566		COL2A1	Chondrocalcin	Chondrocalcin	P02458	3.69392	0.904666	0.00196747	0.779932		FBLN5	fibulin 5	Fibulin-5	Q9UBX5	2.92751	0.625331	0.008326	0.696165		RGS4	RGS4	Regulator of G-protein signaling 4	P49798	2.187	1.36319	0.0449976	0.364602
	TIMP4	TIMP-4	Metalloproteinase inhibitor 4	Q99727	3.4444	0.873197	0.0027172	0.749566		NPPB	N-terminal pro-BNP	N-terminal pro-BNP	P16860	2.44172	0.855349	0.02661	0.779932		GDF15	MIC-1	Growth/differentiation factor 15	Q99988	5.27351	0.622901	3.67713e-05	0.279315		RPRD1A	RPR1A	Regulation of nuclear pre-mRNA domain-containing protein 1A	Q96P16	2.97252	1.2994	0.00948884	0.355652
	MYBPC1	MYPC1	Myosin-binding protein C, slow-type	Q00872	2.7623	0.771444	0.0123998	0.749566		DNASE1L2	DNSL2	Deoxyribonuclease-1-like 2	Q92874	2.43396	0.840693	0.0270259	0.779932		CCL15	MIP-5	C-C motif chemokine 15	Q16663	2.18883	0.570051	0.0406427	0.696165		RAB33A	Rab-33A	Ras-related protein Rab-33A	Q14088	-2.96785	1.26415	0.00957945	0.355652
	APOBEC2	ABEC2	C->U-editing enzyme APOBEC-2	Q9Y235	3.2865	0.770305	0.0038816	0.749566		CD300LG	CLM9	CMRF35-like molecule 9	Q6UXG3	2.50173	0.834735	0.0235919	0.779932		TNFSF12	TWEAK	Tumor necrosis factor ligand superfamily member 12	O43508	2.17946	0.542891	0.0414231	0.696165		KLRC4	NKG2F	NKG2-F type II integral membrane protein	O43908	-3.01814	1.24913	0.00864729	0.355652
	BLVRB	BLVRB	Flavin reductase (NADPH)	P30043	3.1496	0.753356	0.00527724	0.749566		TAGLN	TAGL	Transgelin	Q01995	2.67884	0.819506	0.0164699	0.779932		CEACAM21	CEA21	Carcinoembryonic antigen-related cell adhesion molecule 21	Q3KPI0	3.28168	0.537109	0.00372985	0.696165		NT5C3A	5NT3	Cytosolic 5'-nucleotidase 3A	Q9H0P0	-2.45756	1.16156	0.0266426	0.355652
	IL17RE	I17RE	Interleukin-17 receptor E	Q8NFR9	2.28996	0.732113	0.0336371	0.749566		SCGN	Secretagogin	Secretagogin	O76038	2.64907	0.817683	0.0175023	0.779932		FBLN5	fibulin 5	Fibulin-5	Q9UBX5	2.34238	0.529429	0.0296187	0.696165		SRGN	Platelet proteoglycan	Serglycin	P10124	-2.56057	1.15311	0.0217374	0.355652
	SVEP1	SVEP1:EGF-like domains 4-6	Sushi, von Willebrand factor type A, EGF and pentraxin domain-containing protein 1:EGF-like domains 4-6	Q4LDE5	4.05121	0.713141	0.000681612	0.749566		IGFBP2	IGFBP-2	Insulin-like growth factor-binding protein 2	P18065	2.16359	0.804616	0.0459728	0.779932		IL1RL1	IL-1 R4	Interleukin-1 receptor-like 1	Q01638	2.94952	0.526126	0.00792554	0.696165		NUP210L	P210L	Nuclear pore membrane glycoprotein 210-like	Q5VU65	2.52581	1.10925	0.0232872	0.355652
	FABP4	FABPA	Fatty acid-binding protein, adipocyte	P15090	2.83826	0.712213	0.0105086	0.749566		DEFA5	HD-5	Defensin-5	Q01523	2.87263	0.800634	0.0110508	0.779932		HAVCR1	TIM-1	Hepatitis A virus cellular receptor 1	Q96D42	2.17907	0.515256	0.0414563	0.696165		ACOT8	ACOT8	Acyl-coenzyme A thioesterase 8	O14734	-2.25993	1.08645	0.0391339	0.355652
	CASP14	Caspase-14	Caspase-14	P31944	2.57833	0.705526	0.0184166	0.749566		GDF15	MIC-1	Growth/differentiation factor 15	Q99988	4.19542	0.791406	0.000685025	0.779932		HSPB6	HSPB6	Heat shock protein beta-6	O14558	3.75194	0.4899	0.00125568	0.696165		IL2RG	IL-2 sRg	Cytokine receptor common subunit gamma	P31785	-2.3135	1.05871	0.0352904	0.355652
	SCP2D1	SCP2D	SCP2 sterol-binding domain-containing protein 1	Q9UJQ7	2.47824	0.676832	0.0227594	0.749566		NBL1	DAN	Neuroblastoma suppressor of tumorigenicity 1	P41271	2.23567	0.788874	0.0399754	0.779932		COLEC11	Collectin Kidney 1	Collectin-11	Q9BWP8	2.42093	0.473978	0.0251156	0.696165		SENP7	SENP7	Sentrin-specific protease 7	Q9BQF6	2.25885	0.945855	0.0392155	0.355652
	KLK14	kallikrein 14	Kallikrein-14	Q9P0G3	2.79631	0.659116	0.0115158	0.749566		THAP4	THAP4	THAP domain-containing protein 4	Q8WY91	4.01367	0.772284	0.0010028	0.779932		TAGLN	TAGL	Transgelin	Q01995	3.20642	0.469586	0.00443079	0.696165		HS3ST1	HS3S1	Heparan sulfate glucosamine 3-O-sulfotransferase 1	O14792	2.61026	0.93728	0.0196926	0.355652
	SCARA5	SCAR5	Scavenger receptor class A member 5	Q6ZMJ2	3.58137	0.656545	0.00199104	0.749566		SFRP1	SARP-2	Secreted frizzled-related protein 1	Q8N474	2.67164	0.762898	0.0167143	0.779932		CCL11	Eotaxin	Eotaxin	P51671	2.72576	0.469507	0.0130218	0.696165		CHMP1A	CHM1A	Charged multivesicular body protein 1a	Q9HD42	-3.09115	0.933489	0.00745066	0.355652
	FGL1	FGL1	Fibrinogen-like protein 1	Q08830	3.05649	0.656239	0.00649462	0.749566		TAGLN	TAGL	Transgelin	Q01995	2.55721	0.760227	0.0210933	0.779932		TRIM62	TRI62	E3 ubiquitin-protein ligase TRIM62	Q9BVG3	2.55269	0.467674	0.0189668	0.696165		CD320	CD320	CD320 antigen	Q9NPF0	-2.2788	0.923	0.0377372	0.355652
	REG3A	PAP1	Regenerating islet-derived protein 3-alpha	Q06141	2.11374	0.654686	0.0479886	0.749566		FBLN5	fibulin 5	Fibulin-5	Q9UBX5	2.62819	0.756682	0.0182633	0.779932		SVEP1	SVEP1:EGF-like domains 4-6	Sushi, von Willebrand factor type A, EGF and pentraxin domain-containing protein 1:EGF-like domains 4-6	Q4LDE5	2.74616	0.462881	0.0124511	0.696165		DOK2	DOK2	Docking protein 2	O60496	-2.42941	0.903144	0.0281565	0.355652
	SCGB3A1	Secretoglobin family 3A member 1	Secretoglobin family 3A member 1	Q96QR1	3.30552	0.648768	0.00371881	0.749566		OTC	OTCase	Ornithine carbamoyltransferase, mitochondrial	P00480	2.24257	0.75471	0.0394411	0.779932		TNFRSF11B	OPG	Tumor necrosis factor receptor superfamily member 11B	O00300	2.84232	0.453526	0.0100672	0.696165		SKIL	SKIL	Ski-like protein	P12757	-3.29286	0.896987	0.00493054	0.355652
	CSF1	CSF-1	Macrophage colony-stimulating factor 1	P09603	2.85256	0.64721	0.0101851	0.749566		MAGI2	MAGI2	Membrane-associated guanylate kinase, WW and PDZ domain-containing protein 2	Q86UL8	3.21775	0.75233	0.00537346	0.779932		PLAC8L1	PL8L1	PLAC8-like protein 1	A1L4L8	2.96063	0.45298	0.0077306	0.696165		UNC13A	UN13A	Protein unc-13 homolog A	Q9UPW8	2.2477	0.894569	0.0400649	0.356362
	GH2	SOM2	Growth hormone variant	P01242	2.31744	0.59715	0.0317943	0.749566		TNNT2	Troponin T	Troponin T, cardiac muscle	P45379	2.22071	0.746748	0.0411573	0.779932		TFRC	TR:CD	Transferrin receptor protein 1:Cytoplasmic domain	P02786	2.13817	0.452452	0.0450316	0.696165		DUSP23	DUS23	Dual specificity protein phosphatase 23	Q9BVJ7	2.68075	0.891954	0.017106	0.355652
	SVEP1	SVEP1:Sushi 15-18	Sushi, von Willebrand factor type A, EGF and pentraxin domain-containing protein 1:Sushi 15-18	Q4LDE5	4.20296	0.581841	0.000482049	0.749566		ASB9	ASB9	Ankyrin repeat and SOCS box protein 9	Q96DX5	3.10716	0.719611	0.00677744	0.779932		ADCYAP1	PACAP-27	Pituitary adenylate cyclase-activating polypeptide 27	P18509	2.38807	0.44798	0.0269159	0.696165		ANXA3	Annexin III	Annexin A3	P12429	2.74813	0.836493	0.0149423	0.355652
	SOD3	SOD3	Extracellular superoxide dismutase [Cu-Zn]	P08294	2.22813	0.581421	0.0381497	0.749566		ACAA1	THIK	3-ketoacyl-CoA thiolase, peroxisomal	P09110	2.39788	0.708091	0.0290414	0.779932		FAM189A2	CI061	Protein FAM189A2	Q15884	2.1233	0.443719	0.0463987	0.696165		DTNA	DTNA	Dystrobrevin alpha	Q9Y4J8	-2.64503	0.827718	0.0183728	0.355652
	GDF15	MIC-1	Growth/differentiation factor 15	Q99988	2.77473	0.567425	0.0120694	0.749566		GZMK	Granzyme K	Granzyme K	P49863	2.18583	0.691948	0.0440385	0.779932		SPINK7	ISK7	Serine protease inhibitor Kazal-type 7	P58062	2.8996	0.442576	0.00886191	0.696165		RBP2	RET2	Retinol-binding protein 2	P50120	-2.42535	0.75101	0.0283812	0.355652
	LRP12	LRP12	Low-density lipoprotein receptor-related protein 12	Q9Y561	2.73702	0.562665	0.0130983	0.749566		STARD10	STA10	START domain-containing protein 10	Q9Y365	3.62984	0.683969	0.00225266	0.779932		CTHRC1	CTHR1	Collagen triple helix repeat-containing protein 1	Q96CG8	2.25798	0.43868	0.0352806	0.696165		DERL1	DERL1	Derlin-1	Q9BUN8	-2.32185	0.746681	0.0347244	0.355652
	KLK14	kallikrein 14	Kallikrein-14	Q9P0G3	3.41508	0.562467	0.00290371	0.749566		CPLX2	CPLX2	Complexin-2	Q6PUV4	2.65468	0.674667	0.0173031	0.779932		NRDC	NRDC	Nardilysin	O43847	2.30751	0.436978	0.0318478	0.696165		ENPP6	ENPP6	Ectonucleotide pyrophosphatase/phosphodiesterase family member 6	Q6UWR7	2.16063	0.734224	0.047311	0.367107
	FBLN5	fibulin 5	Fibulin-5	Q9UBX5	2.11305	0.558055	0.0480547	0.749566		B9D2	B9D2	B9 domain-containing protein 2	Q9BPU9	2.35132	0.669313	0.0318524	0.779932		GRP	Gastrin-releasing peptide	Gastrin-releasing peptide	P07492	2.19928	0.430212	0.0397867	0.696165		COMMD9	COMD9	COMM domain-containing protein 9	Q9P000	-2.35137	0.72007	0.0327906	0.355652
	MYLPF	MLRS	Myosin regulatory light chain 2, skeletal muscle isoform	Q96A32	2.50018	0.557321	0.0217321	0.749566		MRPL14	RM14	39S ribosomal protein L14, mitochondrial	Q6P1L8	2.20639	0.665607	0.0423185	0.779932		TAGLN	TAGL	Transgelin	Q01995	2.71515	0.42317	0.0133284	0.696165		GIPC1	GIPC1	PDZ domain-containing protein GIPC1	O14908	-2.3702	0.716475	0.0316106	0.355652
	CCL15	MIP-5	C-C motif chemokine 15	Q16663	2.21634	0.54549	0.0390707	0.749566		IRF2	IRF2	Interferon regulatory factor 2	P14316	2.57538	0.659002	0.0203315	0.779932		TIGIT	TIGIT	T-cell immunoreceptor with Ig and ITIM domains	Q495A1	2.13761	0.416336	0.0450824	0.696165		NMU	NMU	Neuromedin-U	P48645	3.34253	0.715371	0.00445307	0.355652
	CAT	Catalase	Catalase	P04040	2.184	0.54175	0.0417035	0.749566		MMP7	MMP-7	Matrilysin	P09237	3.31508	0.651871	0.00437799	0.779932		PCOLCE2	PCOC2	Procollagen C-endopeptidase enhancer 2	Q9UKZ9	2.40083	0.415807	0.0262031	0.696165		TOR1AIP2	TOIP2	Torsin-1A-interacting protein 2	Q8NFQ8	-3.34434	0.701462	0.00443658	0.355652
	IL12A|EBI3	IL-35	Interleukin-35	P29459|Q14213	3.30199	0.516775	0.00374847	0.749566		PCOLCE	PCOC1	Procollagen C-endopeptidase enhancer 1	Q15113	2.13929	0.645268	0.0481743	0.779932		TNFAIP6	TSG-6	Tumor necrosis factor-inducible gene 6 protein	P98066	2.71936	0.414107	0.013206	0.696165		RILPL1	RIPL1	RILP-like protein 1	Q5EBL4	-3.46194	0.699349	0.00348537	0.355652
	KLHL41	KLH41	Kelch-like protein 41	O60662	2.56937	0.512349	0.0187707	0.749566		NNMT	NNMT	Nicotinamide N-methyltransferase	P40261	3.01232	0.642142	0.00826431	0.779932		SLAMF8	SLAMF8	SLAM family member 8	Q9P0V8	2.52907	0.411366	0.019953	0.696165		CRTC3	CRTC3	CREB-regulated transcription coactivator 3	Q6UUV7	2.6847	0.659939	0.0169713	0.355652
	RFESD	RFESD	Rieske domain-containing protein	Q8TAC1	2.30225	0.509447	0.0328012	0.749566		KIR3DL1	KI3L1	Killer cell immunoglobulin-like receptor 3DL1	P43629	3.27014	0.633989	0.00481259	0.779932		FGL1	FGL1	Fibrinogen-like protein 1	Q08830	2.34134	0.411227	0.0296827	0.696165		APOA5	Apo A-V	Apolipoprotein A-V	Q6Q788	2.60969	0.652688	0.019715	0.355652
	ANXA3	Annexin III	Annexin A3	P12429	3.45606	0.509332	0.00264634	0.749566		CAPZA1	CAZA1	F-actin-capping protein subunit alpha-1	P52907	2.66384	0.629563	0.0169826	0.779932		CHRDL1	CRDL1	Chordin-like protein 1	Q9BU40	2.10493	0.405481	0.04814	0.696165		WAS	WASP	Wiskott-Aldrich syndrome protein	P42768	2.54795	0.64106	0.0222883	0.355652
	NNMT	NNMT	Nicotinamide N-methyltransferase	P40261	2.61918	0.489633	0.0168793	0.749566		HSPB6	HSPB6	Heat shock protein beta-6	O14558	3.80486	0.627426	0.0015567	0.779932		PLA2G2A	NPS-PLA2	Phospholipase A2, membrane associated	P14555	2.97771	0.395418	0.00743958	0.696165		PPP2R5A	2A5A	Serine/threonine-protein phosphatase 2A 56 kDa regulatory subunit alpha isoform	Q15172	-2.35341	0.634863	0.0326611	0.355652
	CAPS	Calcyphosin	Calcyphosin	Q13938	2.72244	0.488171	0.013518	0.749566		PTN	PTN	Pleiotrophin	P21246	2.36419	0.62352	0.031051	0.779932		INHBC	INHBC	Inhibin beta C chain	P55103	2.52112	0.394876	0.0202961	0.696165		KRT20	Keratin 20	Keratin, type I cytoskeletal 20	P35900	-2.1965	0.632906	0.0441901	0.362492
	COL1A1	CO1A1:C-term propeptide	Collagen alpha-1(I) chain:C-term propeptide	P02452	2.49629	0.48383	0.021911	0.749566		DPYS	DPYS	Dihydropyrimidinase	Q14117	2.2686	0.62008	0.0374852	0.779932		TPPP3	TPPP3	Tubulin polymerization-promoting protein family member 3	Q9BW30	2.52365	0.383464	0.0201862	0.696165		PURB	PURB	Transcriptional activator protein Pur-beta	Q96QR8	-2.56655	0.631237	0.0214811	0.355652
	CCNH	Cyclin H	Cyclin-H	P51946	2.42391	0.481737	0.0255024	0.749566		CTHRC1	CTHR1	Collagen triple helix repeat-containing protein 1	Q96CG8	3.52038	0.618924	0.0028387	0.779932		VEGFD	VEGF-D	Vascular endothelial growth factor D	O43915	3.18094	0.380419	0.00469602	0.696165		S100A4	S100A4	Protein S100-A4	P26447	3.81797	0.609719	0.00168035	0.355652
	MZB1	PACAP	Marginal zone B- and B1-cell-specific protein	Q8WU39	2.31196	0.480272	0.0321541	0.749566		DEFA5	HD-5	Defensin-5	Q01523	2.6823	0.615344	0.016354	0.779932		CLSTN2	CSTN2	Calsyntenin-2	Q9H4D0	2.65315	0.376538	0.0152613	0.696165		IFNGR2	INGR2:ECD	Interferon gamma receptor 2:Extracellular domain	P38484	2.94251	0.581225	0.0100857	0.355652
	EBI3	IL27B	Interleukin-27 subunit beta	Q14213	2.76789	0.479652	0.01225	0.749566		SUMO2	SUMO2	Small ubiquitin-related modifier 2	P61956	2.2638	0.613276	0.0378389	0.779932		ART4	ART4	Ecto-ADP-ribosyltransferase 4	Q93070	2.13654	0.366995	0.0451794	0.696165		CCDC107	CC107	Coiled-coil domain-containing protein 107	Q8WV48	-2.34159	0.573532	0.0334202	0.355652
	CDKN1B	p27Kip1	Cyclin-dependent kinase inhibitor 1B	P46527	2.42258	0.47887	0.0255736	0.749566		TNFRSF1A	TNF sR-I	Tumor necrosis factor receptor superfamily member 1A	P19438	2.39874	0.606174	0.0289918	0.779932		RBL2	p130	Retinoblastoma-like protein 2	Q08999	2.72108	0.359883	0.0131561	0.696165		CHEK2	Chk2	Serine/threonine-protein kinase Chk2	O96017	2.95085	0.56365	0.0099162	0.355652
	IL1RL1	IL-1 R4	Interleukin-1 receptor-like 1	Q01638	2.10336	0.477067	0.0489873	0.749566		FZD2	FZD2	Frizzled-2	Q14332	2.3981	0.595902	0.0290288	0.779932		CHGA	CgA	Chromogranin-A	P10645	2.72217	0.356465	0.0131248	0.696165		RALB	RALB	Ras-related protein Ral-B	P11234	-2.66741	0.561013	0.017569	0.355652
	AHCY	SAHH	Adenosylhomocysteinase	P23526	2.6355	0.474848	0.0162999	0.749566		DLK2	EGFL9	Protein delta homolog 2	Q6UY11	2.39038	0.593543	0.0294782	0.779932		KLB	KLOTB	Beta-klotho	Q86Z14	2.16766	0.35564	0.0424265	0.696165		UBASH3B	UBS3B	Ubiquitin-associated and SH3 domain-containing protein B	Q8TF42	-2.6194	0.553823	0.0193369	0.355652
	SSB	LA:RRM	Lupus La protein:RNA recognition motif	P05455	2.48973	0.471618	0.0222159	0.749566		CHRDL1	CRDL1	Chordin-like protein 1	Q9BU40	3.21132	0.592835	0.00544654	0.779932		SVEP1	SVEP1:Sushi 15-18	Sushi, von Willebrand factor type A, EGF and pentraxin domain-containing protein 1:Sushi 15-18	Q4LDE5	2.72412	0.352794	0.0130688	0.696165		AGGF1	AGGF1	Angiogenic factor with G patch and FHA domains 1	Q8N302	2.60532	0.55248	0.0198871	0.355652
	S100A9	calgranulin B	Protein S100-A9	P06702	2.15498	0.470737	0.0442027	0.749566		IGFLR1	TM149	IGF-like family receptor 1	Q9H665	2.44471	0.589724	0.0264514	0.779932		TPPP2	TPPP2	Tubulin polymerization-promoting protein family member 2	P59282	2.22236	0.342778	0.0379554	0.696165		ACAD8	ACAD8	Isobutyryl-CoA dehydrogenase, mitochondrial	Q9UKU7	2.40689	0.538349	0.0294258	0.355652
	KCTD6	KCTD6	BTB/POZ domain-containing protein KCTD6	Q8NC69	2.19894	0.468705	0.0404674	0.749566		ASL	ARLY	Argininosuccinate lyase	P04424	2.14354	0.588862	0.0477823	0.779932		B9D2	B9D2	B9 domain-containing protein 2	Q9BPU9	2.12961	0.342721	0.0458138	0.696165		HNRNPC	hnRNP C1/C2	Heterogeneous nuclear ribonucleoproteins C1/C2	P07910	2.17907	0.535875	0.0456822	0.366383
	HSPB6	HSPB6	Heat shock protein beta-6	O14558	2.23677	0.463963	0.0374871	0.749566		PTGR1	LTB4DH	Prostaglandin reductase 1	Q14914	3.75548	0.582849	0.00172766	0.779932		MATN3	MATN3	Matrilin-3	O15232	2.76369	0.34206	0.0119798	0.696165		LIN7B	LIN7B	Protein lin-7 homolog B	Q9HAP6	-3.08832	0.529574	0.00749384	0.355652
	PARP1	PARP:region 1	Poly [ADP-ribose] polymerase 1:region 1	P09874	2.2572	0.461655	0.0359628	0.749566		FZD7	FZD7	Frizzled-7	O75084	2.67372	0.580034	0.0166434	0.779932		ANTXR2	ANTR2	Anthrax toxin receptor 2	P58335	2.41795	0.340119	0.0252741	0.696165		PGRMC2	PGRC2	Membrane-associated progesterone receptor component 2	O15173	-2.15171	0.529151	0.0481189	0.367314
	CHRDL1	CRDL1	Chordin-like protein 1	Q9BU40	3.16096	0.460052	0.00514489	0.749566		SAA4	SAA-4	Serum amyloid A-4 protein	P35542	2.19988	0.577265	0.0428561	0.779932		WFDC2	HE4	WAP four-disulfide core domain protein 2	Q14508	2.76065	0.339792	0.0120604	0.696165		SOS1	SOS1	Son of sevenless homolog 1	Q07889	2.67604	0.52836	0.0172683	0.355652
	CLIC2	CLIC2	Chloride intracellular channel protein 2	O15247	2.3033	0.459735	0.0327307	0.749566		CCL14	HCC-1	C-C motif chemokine 14	Q16627	3.7176	0.576424	0.00187149	0.779932		FZD8	FZD8	Frizzled-8	Q9H461	2.23297	0.339008	0.03714	0.696165		PRKAR1A	KAP0	cAMP-dependent protein kinase type I-alpha regulatory subunit	P10644	-2.82559	0.527609	0.0127819	0.355652
	COL2A1	Collagen II	Collagen Type II	P02458	3.34678	0.453984	0.00338842	0.749566		CAPN2	CAN2	Calpain-2 catalytic subunit	P17655	3.14516	0.555635	0.00625839	0.779932		TST	THTR	Thiosulfate sulfurtransferase	Q16762	2.12583	0.337677	0.0461637	0.696165		ANKRD27	ANR27	Ankyrin repeat domain-containing protein 27	Q96NW4	-2.36886	0.526265	0.0316934	0.355652
	CETP	CETP	Cholesteryl ester transfer protein	P11597	2.81452	0.453876	0.0110676	0.749566		GAS2	GAS2	Growth arrest-specific protein 2	O43903	2.48256	0.552828	0.0245188	0.779932		AZU1	Azurocidin	Azurocidin	P20160	2.89743	0.337213	0.00890502	0.696165		TPM4	Tropomyosin 4	Tropomyosin alpha-4 chain	P67936	-2.34677	0.524682	0.033085	0.355652
	ADIPOQ	Adiponectin	Adiponectin	Q15848	2.47607	0.451802	0.0228637	0.749566		SCARA5	SCAR5	Scavenger receptor class A member 5	Q6ZMJ2	2.18601	0.548504	0.0440232	0.779932		CYBRD1	CYBR1	Cytochrome b reductase 1	Q53TN4	2.5645	0.336362	0.0184906	0.696165		COL2A1	Collagen II	Collagen Type II	P02458	2.36738	0.523269	0.0317846	0.355652
	C9	C9	Complement component C9	P02748	2.11943	0.43422	0.0474492	0.749566		HSPA1A	HSP 70	Heat shock 70 kDa protein 1A	P0DMV8	2.75873	0.543412	0.013981	0.779932		MMP2	MMP-2	72 kDa type IV collagenase	P08253	2.29902	0.335728	0.0324134	0.696165		TIA1	TIA1	Nucleolysin TIA-1 isoform p40	P31483	-2.27099	0.520504	0.03831	0.355652
	PLAUR	suPAR	Urokinase plasminogen activator surface receptor	Q03405	2.51169	0.432501	0.0212106	0.749566		EHD2	EHD2	EH domain-containing protein 2	Q9NZN4	2.97926	0.541993	0.00885414	0.779932		ADCYAP1R1	PACR	Pituitary adenylate cyclase-activating polypeptide type I receptor	P41586	3.23815	0.334816	0.00412086	0.696165		ZNF41	ZNF41	Zinc finger protein 41	P51814	2.63542	0.520032	0.0187289	0.355652
	IRF4	IRF4	Interferon regulatory factor 4	Q15306	2.32047	0.430418	0.0315965	0.749566		SLIT2	SLIT2	Slit homolog 2 protein	O94813	2.81693	0.540021	0.0124005	0.779932		ERGIC1	ERGI1	Endoplasmic reticulum-Golgi intermediate compartment protein 1	Q969X5	2.31784	0.329879	0.0311716	0.696165		SLMAP	SLMAP	Sarcolemmal membrane-associated protein	Q14BN4	-2.68797	0.51723	0.0168605	0.355652
	PI3	Elafin	Elafin	P19957	2.10795	0.42194	0.0485432	0.749566		TIMP4	TIMP-4	Metalloproteinase inhibitor 4	Q99727	2.67016	0.538723	0.0167646	0.779932		HHLA3	HHLA3	HERV-H LTR-associating protein 3	Q9XRX5	2.77003	0.325575	0.0118134	0.696165		OGFR	OGFR	Opioid growth factor receptor	Q9NZT2	-2.73181	0.515285	0.0154409	0.355652
	CCL15	MIP-5	C-C motif chemokine 15	Q16663	2.3013	0.420396	0.032865	0.749566		SMOC1	SMOC1	SPARC-related modular calcium-binding protein 1	Q9H4F8	3.24215	0.526956	0.00510465	0.779932		ACSS3	ACSS3	Acyl-CoA synthetase short-chain family member 3, mitochondrial	Q9H6R3	2.65163	0.321825	0.0153121	0.696165		MAGEA10	MAGE-10	Melanoma-associated antigen 10	P43363	-2.44554	0.51085	0.0272792	0.355652
	CFDP1	CFDP1	Craniofacial development protein 1	Q9UEE9	2.62919	0.414549	0.0165216	0.749566		UNC5B	UNC5B	Netrin receptor UNC5B	Q8IZJ1	2.66345	0.524782	0.0169961	0.779932		FAS	Fas, soluble	Tumor necrosis factor receptor superfamily member 6	P25445	2.78492	0.318342	0.0114316	0.696165		ADAT2	ADAT2	tRNA-specific adenosine deaminase 2	Q7Z6V5	-2.21544	0.507305	0.04262	0.360726
	CAPN2	CAN2	Calpain-2 catalytic subunit	P17655	2.60884	0.411384	0.0172564	0.749566		EEF1G	EF1G	Elongation factor 1-gamma	P26641	2.92955	0.524252	0.00981943	0.779932		NELL1	NELL1	Protein kinase C-binding protein NELL1	Q92832	2.30377	0.317263	0.0320955	0.696165		CIRBP	CIRBP	Cold-inducible RNA-binding protein	Q14011	-2.37855	0.494002	0.0311002	0.355652
	TAGLN	TAGL	Transgelin	Q01995	2.17193	0.408785	0.0427262	0.749566		APOF	Apo F	Apolipoprotein F	Q13790	2.14789	0.521257	0.0473839	0.779932		FSTL3	FSTL3	Follistatin-related protein 3	O95633	3.47319	0.313326	0.00239947	0.696165		ZCCHC18	ZCC18	Zinc finger CCHC domain-containing protein 18	P0CG32	-2.57617	0.484711	0.0210746	0.355652
	COA7	COA7	Cytochrome c oxidase assembly factor 7	Q96BR5	2.11832	0.398501	0.0475544	0.749566		UBE2W	UBE2W	Ubiquitin-conjugating enzyme E2 W	Q96B02	2.5468	0.5124	0.021542	0.779932		CFD	Factor D	Complement factor D	P00746	2.29755	0.312325	0.0325124	0.696165		DARS2	SYDM	Aspartate--tRNA ligase, mitochondrial	Q6PI48	-2.3315	0.474441	0.0340809	0.355652
	ACP5	TrATPase	Tartrate-resistant acid phosphatase type 5	P13686	2.58124	0.39509	0.0183028	0.749566		EIF1	EIF1	Eukaryotic translation initiation factor 1	P41567	2.32132	0.508569	0.0337968	0.779932		ADA	ADA	Adenosine deaminase	P00813	3.24486	0.310741	0.00405814	0.696165		PFKFB3	F263	6-phosphofructo-2-kinase/fructose-2,6-bisphosphatase 3	Q16875	-2.2402	0.471658	0.0406455	0.357255
	VEGFD	VEGF-D	Vascular endothelial growth factor D	O43915	2.82966	0.394881	0.010708	0.749566		BTN3A2	BT3A2	Butyrophilin subfamily 3 member A2	P78410	3.28602	0.505781	0.00465433	0.779932		QPCTL	QPCTL	Glutaminyl-peptide cyclotransferase-like protein	Q9NXS2	2.34885	0.309339	0.0292211	0.696165		LGALS4	Galectin-4	Galectin-4	P56470	-3.32213	0.468134	0.00464336	0.355652
	CRIM1	CRIM1:ECD	Cysteine-rich motor neuron 1 protein:Extracellular domain	Q9NZV1	2.65771	0.393739	0.0155417	0.749566		IL15RA	IL-15 Ra	Interleukin-15 receptor subunit alpha	Q13261	2.23909	0.50543	0.0397101	0.779932		SULT6B1	ST6B1	Sulfotransferase 6B1	Q6IMI4	2.23437	0.308522	0.0370334	0.696165		DOK2	DOK2	Docking protein 2	O60496	-2.26387	0.462932	0.0388381	0.355652
	CD300LG	CLM9	CMRF35-like molecule 9	Q6UXG3	2.39509	0.382112	0.0270801	0.749566		SPINK7	ISK7	Serine protease inhibitor Kazal-type 7	P58062	2.50138	0.499799	0.0236084	0.779932		CPOX	HEM6	Oxygen-dependent coproporphyrinogen-III oxidase, mitochondrial	P36551	2.30119	0.307755	0.0322675	0.696165		ARPC1B	ARC1B	Actin-related protein 2/3 complex subunit 1B	O15143	-3.19199	0.458958	0.00606247	0.355652
	SFRP1	SARP-2	Secreted frizzled-related protein 1	Q8N474	2.21234	0.379845	0.0393878	0.749566		UNC5B	UNC5B	Netrin receptor UNC5B	Q8IZJ1	2.35367	0.498815	0.0317046	0.779932		CAPS	Calcyphosin	Calcyphosin	Q13938	2.30546	0.304286	0.0319836	0.696165		NHLRC2	NHLC2	NHL repeat-containing protein 2	Q8NBF2	-2.25535	0.45194	0.0394799	0.355652
	TEN1	TEN1L	CST complex subunit TEN1	Q86WV5	2.40257	0.379411	0.0266621	0.749566		VWF	vWF	von Willebrand factor	P04275	2.15571	0.495813	0.0466763	0.779932		PDE2A	cGMP-stimulated PDE	cGMP-dependent 3',5'-cyclic phosphodiesterase	O00408	2.17132	0.302032	0.0421131	0.696165		MKNK1	MKNK1	MAP kinase-interacting serine/threonine-protein kinase 1	Q9BUB5	-2.22116	0.447021	0.0421559	0.360726
	PLA2G2A	NPS-PLA2	Phospholipase A2, membrane associated	P14555	2.7232	0.378094	0.0134958	0.749566		LMAN2	Lectin, mannose-binding 2	Vesicular integral-membrane protein VIP36	Q12907	2.98095	0.495273	0.00882309	0.779932		RORC	RORG	Nuclear receptor ROR-gamma	P51449	2.34712	0.30107	0.029327	0.696165		STAB1	STAB1	Stabilin-1	Q9NY15	2.88673	0.446403	0.0112945	0.355652
	SERPINA1	a1-Antitrypsin	Alpha-1-antitrypsin	P01009	3.50498	0.371039	0.00236843	0.749566		PCDH10	PCD10:ECD	Protocadherin-10:Extracellular domain	Q9P2E7	2.55723	0.491297	0.0210927	0.779932		ITGAV|ITGB3	Integrin aVb3	Integrin alpha V beta 3	P06756|P05106	2.10279	0.29821	0.0483472	0.696165		CCDC134	CC134	Coiled-coil domain-containing protein 134	Q9H6E4	-2.54114	0.446054	0.0225913	0.355652
	CYGB	CYGB	Cytoglobin	Q8WWM9	2.44559	0.367381	0.0243727	0.749566		DSCC1	DCC1	Sister chromatid cohesion protein DCC1	Q9BVC3	2.45912	0.482152	0.025699	0.779932		IHH	ihh	Indian hedgehog protein	Q14623	2.85186	0.296945	0.0098561	0.696165		MYCBP	MYCBP	C-Myc-binding protein	Q99417	-2.1327	0.443715	0.049882	0.367314
	TNFRSF1A	TNF sR-I	Tumor necrosis factor receptor superfamily member 1A	P19438	2.34566	0.357004	0.0299992	0.749566		FZD8	FZD8	Frizzled-8	Q9H461	2.41264	0.481202	0.0282006	0.779932		CCN5	WISP-2	WNT1-inducible-signaling pathway protein 2	O76076	2.17043	0.294542	0.042189	0.696165		FERMT3	URP2	Fermitin family homolog 3	Q86UX7	-4.04684	0.443291	0.00105405	0.355652
	ULBP1	ULBP-1	NKG2D ligand 1	Q9BZM6	2.64139	0.35261	0.0160952	0.749566		GLYAT	GLYAT	Glycine N-acyltransferase	Q6IB77	2.30084	0.480676	0.0351873	0.779932		SFRP1	SARP-2	Secreted frizzled-related protein 1	Q8N474	2.18099	0.294158	0.0412951	0.696165		ZNF580	ZN580	Zinc finger protein 580	Q9UK33	2.7666	0.438071	0.0143971	0.355652
	SMOC1	SMOC1	SPARC-related modular calcium-binding protein 1	Q9H4F8	2.92591	0.35086	0.00867017	0.749566		UNC5B	UNC5B	Netrin receptor UNC5B	Q8IZJ1	2.30989	0.471999	0.0345663	0.779932		FLRT3	FLRT3:ECD	Leucine-rich repeat transmembrane protein FLRT3:Extracellular domain	Q9NZU0	2.80442	0.294022	0.0109494	0.696165		PDE1B	PDE1B	Calcium/calmodulin-dependent 3',5'-cyclic nucleotide phosphodiesterase 1B	Q01064	-2.3085	0.432439	0.0356338	0.355652
	SPARCL1	SPARCL1	SPARC-like protein 1	Q14515	2.28068	0.34836	0.0342815	0.749566		COL5A1	CO5A1	Collagen alpha-1(V) chain	P20908	2.58409	0.471918	0.0199755	0.779932		NRXN3	NRX3B	Neurexin-3-beta	Q9HDB5	2.13309	0.293845	0.0454942	0.696165		TRAF4	TRAF4	TNF receptor-associated factor 4	Q9BUZ4	2.35836	0.43166	0.0323479	0.355652
	TNNT2	Troponin T	Troponin T, cardiac muscle	P45379	3.16937	0.34669	0.00504901	0.749566		CCN5	WISP-2	WNT1-inducible-signaling pathway protein 2	O76076	3.59434	0.469865	0.00242808	0.779932		SYT8	SYT8	Synaptotagmin-8	Q8NBV8	2.48773	0.293438	0.0217967	0.696165		ANAPC7	APC7	Anaphase-promoting complex subunit 7	Q9UJX3	4.48063	0.430955	0.000439964	0.355652
	CNTFR	CNTFR alpha	Ciliary neurotrophic factor receptor subunit alpha	P26992	2.37246	0.344894	0.0283823	0.749566		CNTFR	CNTFR alpha	Ciliary neurotrophic factor receptor subunit alpha	P26992	2.98494	0.46963	0.00874993	0.779932		IGF2R	IGF-II receptor	Cation-independent mannose-6-phosphate receptor	P11717	2.93209	0.292923	0.00824109	0.696165		TOR1AIP1	TOIP1:Perinuclear	Torsin-1A-interacting protein 1:Perinuclear domain	Q5JTV8	-2.75129	0.42888	0.0148477	0.355652
	C9	C9	Complement component C9	P02748	2.1002	0.340954	0.0492946	0.749566		MATN3	MATN3	Matrilin-3	O15232	2.54099	0.467757	0.0217965	0.779932		CLUL1	CLUL1	Clusterin-like protein 1	Q15846	2.33615	0.292033	0.0300061	0.696165		MME	Neprilysin	Neprilysin	P08473	-2.39709	0.423784	0.0299949	0.355652
	CLSTN2	CSTN2	Calsyntenin-2	Q9H4D0	2.84971	0.340324	0.0102488	0.749566		CST3	Cystatin C	Cystatin-C	P01034	2.12205	0.460669	0.0497949	0.779932		CCL14	HCC-1	C-C motif chemokine 14	Q16627	2.20433	0.291389	0.0393794	0.696165		CEACAM21	CEA21	Carcinoembryonic antigen-related cell adhesion molecule 21	Q3KPI0	2.25024	0.414631	0.0398696	0.355652
	SPON1	Spondin-1	Spondin-1	Q9HCB6	3.38598	0.335577	0.00310124	0.749566		TFF3	TFF3	Trefoil factor 3	Q07654	2.21048	0.454575	0.0419837	0.779932		RNASE6	RNAS6	Ribonuclease K6	Q93091	2.1971	0.291145	0.039964	0.696165		TPM4	Tropomyosin 4	Tropomyosin alpha-4 chain	P67936	-2.25925	0.413881	0.039185	0.355652
	MRC1	Macrophage mannose receptor	Macrophage mannose receptor 1	P22897	3.49059	0.331457	0.00244705	0.749566		NRXN3	NRX3B	Neurexin-3-beta	Q9HDB5	2.28536	0.45431	0.036274	0.779932		ATF6	ATF6A	Cyclic AMP-dependent transcription factor ATF-6 alpha	P18850	2.72254	0.290893	0.0131142	0.696165		PLA2G12A	sPLA(2)-XII	sPLA(2)-XII	Q9BZM1	-2.58565	0.413422	0.0206812	0.355652
	CCN5	WISP-2	WNT1-inducible-signaling pathway protein 2	O76076	2.13217	0.329504	0.0462621	0.749566		NRXN3	NRX3A	Neurexin-3	Q9Y4C0	2.34318	0.454105	0.0323692	0.779932		ANGPT2	Angiopoietin-2	Angiopoietin-2	O15123	2.09684	0.289688	0.0489254	0.696165		RABEP1	RABE1	Rab GTPase-binding effector protein 1	Q15276	-3.3244	0.4065	0.0046218	0.355652
	CEBPG	CEBPG	CCAAT/enhancer-binding protein gamma	P53567	2.29551	0.325658	0.0332574	0.749566		CTF1	Cardiotrophin-1	Cardiotrophin-1	Q16619	2.3035	0.453666	0.0350036	0.779932		SHH	Sonic Hedgehog	Sonic hedgehog protein	Q15465	2.38419	0.288462	0.0271363	0.696165		STAT3	STAT3	Signal transducer and activator of transcription 3	P40763	-2.75278	0.401017	0.0148031	0.355652
	RSPO1	RSPO1	R-spondin-1	Q2MKA7	2.40009	0.32527	0.0268003	0.749566		FLNA	filamin A:CH1	Filamin-A:Calponin Homology 1	P21333	2.48549	0.450116	0.0243749	0.779932		SLC22A16	S22AG	Solute carrier family 22 member 16	Q86VW1	2.12068	0.288323	0.0466433	0.696165		ZBTB16	ZBT16	Zinc finger and BTB domain-containing protein 16	Q05516	-2.67441	0.400587	0.0173248	0.355652
	IGF2R	IGF-II receptor	Cation-independent mannose-6-phosphate receptor	P11717	2.68678	0.324562	0.0145996	0.749566		LRATD2	FA84B	Protein FAM84B	Q96KN1	2.33867	0.447117	0.0326595	0.779932		SPA17	Sperm protein 17	Sperm surface protein Sp17	Q15506	2.25586	0.284313	0.0354344	0.696165		DRGX	DRGX	Dorsal root ganglia homeobox protein	A6NNA5	3.2935	0.397804	0.00492414	0.355652
	E2F5	E2F5	E2F5	Q15329	2.42748	0.323272	0.025313	0.749566		WFDC1	WFDC1	WAP four-disulfide core domain protein 1	Q9HC57	2.5257	0.441969	0.0224795	0.779932		PRMT2	ANM2	Protein arginine N-methyltransferase 2	P55345	2.30123	0.284262	0.0322651	0.696165		PRKCA	PKC-A	Protein kinase C alpha type	P17252	-2.48687	0.392042	0.0251487	0.355652
	SUN3	SUN3	SUN domain-containing protein 3	Q8TAQ9	2.31018	0.320479	0.0322719	0.749566		FLRT2	FLRT2	Leucine-rich repeat transmembrane protein FLRT2	O43155	2.61506	0.439091	0.0187579	0.779932		SIRT3	SIR3	NAD-dependent protein deacetylase sirtuin-3, mitochondrial	Q9NTG7	2.60809	0.283241	0.0168297	0.696165		FXR1	FXR1	Fragile X mental retardation syndrome-related protein 1	P51114	-2.52013	0.387996	0.0235504	0.355652
	IGF2R	IGF-II receptor	Cation-independent mannose-6-phosphate receptor	P11717	2.53777	0.319646	0.0200727	0.749566		EPHB6	EphB6	Ephrin type-B receptor 6	O15197	2.19649	0.43725	0.0431392	0.779932		LARGE1	LARGE	Glycosyltransferase-like protein LARGE1	O95461	2.12167	0.279361	0.0465509	0.696165		B3GAT1	B3GA1	Galactosylgalactosylxylosylprotein 3-beta-glucuronosyltransferase 1	Q9P2W7	-2.58866	0.384402	0.0205577	0.355652
	BUD31	BUD31	Protein BUD31 homolog	P41223	2.19621	0.312899	0.040691	0.749566		FURIN	Furin	Furin	P09958	2.79936	0.434427	0.0128582	0.779932		ANGPT2	Angiopoietin-2	Angiopoietin-2	O15123	2.1053	0.27882	0.0481047	0.696165		GZMM	Granzyme M	Granzyme M	P51124	2.83177	0.384341	0.0126232	0.355652
	FSTL3	FSTL3	Follistatin-related protein 3	O95633	2.15678	0.312498	0.044043	0.749566		MCL1	Mcl-1	Induced myeloid leukemia cell differentiation protein Mcl-1	Q07820	3.38235	0.43362	0.00379907	0.779932		KLRC3	NKG2E:CD	NKG2-E type II integral membrane protein:Isoform H, Cytoplasmic domain	Q07444	2.33849	0.278236	0.0298599	0.696165		RIOX2	MINA	Bifunctional lysine-specific demethylase and histidyl-hydroxylase MINA	Q8IUF8	2.66403	0.383533	0.017688	0.355652
	NRN1L	NRN1L	Neuritin-like protein	Q496H8	2.33826	0.310379	0.0304605	0.749566		ARRDC5	ARRD5	Arrestin domain-containing protein 5	A6NEK1	2.65489	0.432022	0.0172956	0.779932		NDUFB4	NDUB4	NADH dehydrogenase [ubiquinone] 1 beta subcomplex subunit 4	O95168	2.37393	0.27813	0.0277266	0.696165		C1RL	C1RL1	Complement C1r subcomponent-like protein	Q9NZP8	2.67589	0.379868	0.0172733	0.355652
	SULT1B1	ST1B1	Sulfotransferase family cytosolic 1B member 1	O43704	2.74242	0.305796	0.0129458	0.749566		ROR1	ROR1	Inactive tyrosine-protein kinase transmembrane receptor ROR1	Q01973	2.30251	0.431894	0.0350723	0.779932		EPS8L2	ES8L2	Epidermal growth factor receptor kinase substrate 8-like protein 2	Q9H6S3	2.29762	0.277678	0.0325074	0.696165		CMIP	CMIP	C-Maf-inducing protein	Q8IY22	-2.90446	0.379205	0.0108956	0.355652
	SYT1	SYT1	Synaptotagmin-1	P21579	2.87073	0.304193	0.0097876	0.749566		IBSP	BSP	Bone sialoprotein 2	P21815	2.20495	0.431274	0.0424367	0.779932		PADI1	PADI1	Protein-arginine deiminase type-1	Q9ULC6	2.10854	0.27762	0.0477938	0.696165		CAMK2A	CAMK2A	Calcium/calmodulin-dependent protein kinase type II subunit alpha	Q9UQM7	-2.578	0.373266	0.0209981	0.355652
	SELENOM	SELM	Selenoprotein M	Q8WWX9	3.04479	0.302468	0.00666563	0.749566		MERTK	MER	Proto-oncogene tyrosine-protein kinase MER	Q12866	3.71633	0.426073	0.00187652	0.779932		NGF	b-NGF	beta-nerve growth factor	P01138	2.31331	0.276464	0.0314663	0.696165		WRNIP1	WRIP1	ATPase WRNIP1	Q96S55	2.94116	0.371345	0.0101136	0.355652
	TST	THTR	Thiosulfate sulfurtransferase	Q16762	2.10684	0.301724	0.0486506	0.749566		RSPO1	RSPO1	R-spondin-1	Q2MKA7	2.38249	0.425845	0.029944	0.779932		DDX46	DDX46	Probable ATP-dependent RNA helicase DDX46	Q7L014	2.86809	0.275434	0.00950682	0.696165		CALN1	CABP8	Calcium-binding protein 8	Q9BXU9	3.52448	0.368991	0.00306562	0.355652
	NDP	NDP	Norrin	Q00604	2.50846	0.298326	0.021356	0.749566		QPCTL	QPCTL	Glutaminyl-peptide cyclotransferase-like protein	Q9NXS2	2.77042	0.419624	0.0136486	0.779932		ROGDI	ROGDI	Protein rogdi homolog	Q9GZN7	2.21728	0.275354	0.0383521	0.696165		MARS1	SYMC	Methionyl-tRNA synthetase, cytoplasmic	P56192	-2.23709	0.36505	0.0408887	0.357412
	PCDHGA12	PCDGC	Protocadherin gamma-A12	O60330	2.13861	0.297185	0.0456716	0.749566		DKK3	DKK3	Dickkopf-related protein 3	Q9UBP4	2.27713	0.418397	0.0368642	0.779932		IL17RC	IL-17 RC	Interleukin-17 receptor C	Q8NAC3	2.32729	0.272748	0.0305647	0.696165		DEFB110	DB110	Beta-defensin 110	Q30KQ9	2.76874	0.359486	0.0143352	0.355652
	RNASE6	RNAS6	Ribonuclease K6	Q93091	2.20176	0.295827	0.0402377	0.749566		CCL11	Eotaxin	Eotaxin	P51671	2.50452	0.416961	0.02346	0.779932		FJX1	FJX1	Four-jointed box protein 1	Q86VR8	2.50401	0.272142	0.0210527	0.696165		C17orf78	CQ078:N-term	Uncharacterized protein C17orf78:N-term	Q8N4C9	2.57791	0.356303	0.0210019	0.355652
	MATN3	MATN3	Matrilin-3	O15232	2.44362	0.295597	0.0244737	0.749566		ITLN1	Omentin	Intelectin-1	Q8WWA0	2.30969	0.415664	0.03458	0.779932		FAS	Fas, soluble	Tumor necrosis factor receptor superfamily member 6	P25445	2.60413	0.270818	0.0169745	0.696165		PIK3CG	PK3CG	Phosphatidylinositol 4,5-bisphosphate 3-kinase catalytic subunit gamma isoform	P48736	-2.42443	0.354785	0.0284325	0.355652
	TPSB2	TPSB2	Tryptase beta-2	P20231	2.44272	0.295402	0.0245194	0.749566		CD46	CD46	Membrane cofactor protein	P15529	2.6482	0.413422	0.0175336	0.779932		RFC4	RFC4	Replication factor C 37 kDa subunit	P35249	3.10312	0.267441	0.00560508	0.696165		ZNRF3	ZNRF3	E3 ubiquitin-protein ligase ZNRF3	Q9ULT6	3.2179	0.351479	0.00574917	0.355652
	SPON1	Spondin-1	Spondin-1	Q9HCB6	2.90003	0.294526	0.00917812	0.749566		GIMD1	GIMD1	GTPase IMAP family member GIMD1	P0DJR0	2.30363	0.41318	0.0349947	0.779932		GBA	GLCM	Glucosylceramidase	P04062	2.2135	0.265649	0.0386493	0.696165		USP12	UBP12	Ubiquitin carboxyl-terminal hydrolase 12	O75317	-2.50926	0.348218	0.0240619	0.355652
	GM2A	SAP3	Ganglioside GM2 activator	P17900	2.11593	0.294396	0.0477803	0.749566		MIA	MIA	Melanoma-derived growth regulatory protein	Q16674	3.11419	0.412425	0.00667833	0.779932		LHCGR	LSHR	Lutropin-choriogonadotropic hormone receptor	P22888	3.29813	0.263871	0.00359178	0.696165		SGF29	SGF29	SAGA-associated factor 29 homolog	Q96ES7	3.35125	0.347538	0.00437415	0.355652
	GAS1	GAS1	Growth arrest-specific protein 1	P54826	2.11377	0.293722	0.0479861	0.749566		TMED9	TMED9	Transmembrane emp24 domain-containing protein 9	Q9BVK6	2.14739	0.409068	0.0474297	0.779932		PCDHGA10	PCDGA	Protocadherin gamma-A10	Q9Y5H3	3.14096	0.263546	0.00514355	0.696165		CAT	Catalase	Catalase	P04040	2.50103	0.347249	0.024456	0.355652
	CSNK2A1	CSK21	Casein kinase II subunit alpha	P68400	2.64473	0.292614	0.0159806	0.749566		ADAMTSL1	ATL1	ADAMTS-like protein 1	Q8N6G6	2.3134	0.408841	0.0343282	0.779932		MXRA7	MXRA7	Matrix-remodeling-associated protein 7	P84157	2.34754	0.263171	0.0293009	0.696165		MED10	MED10	Mediator of RNA polymerase II transcription subunit 10	Q9BTT4	-2.16183	0.346475	0.0472034	0.367107
	MXI1	MXI1	MAX-interacting protein 1	P50539	2.25678	0.290438	0.0359932	0.749566		FAS	Fas, soluble	Tumor necrosis factor receptor superfamily member 6	P25445	2.20523	0.407137	0.0424142	0.779932		REG3G	REG3G	Regenerating islet-derived protein 3-gamma	Q6UW15	2.36171	0.259281	0.0284456	0.696165		RAB5B	RAB5B	Ras-related protein Rab-5B	P61020	-2.42195	0.343668	0.0285713	0.355652
	EPHA2	Epithelial cell kinase	Ephrin type-A receptor 2	P29317	2.81638	0.287565	0.0110229	0.749566		VPS28	VPS28 protein homolog	Vacuolar protein sorting-associated protein 28 homolog	Q9UK41	2.43171	0.406674	0.0271475	0.779932		TEAD3	TEAD3	Transcriptional enhancer factor TEF-5	Q99594	2.66248	0.259059	0.0149545	0.696165		CSH1|CSH2	CSH	Chorionic somatomammotropin hormone	P0DML2|P0DML3	-2.19941	0.343199	0.0439447	0.362043
	TTN	TITIN	Titin	Q8WZ42	2.97312	0.281759	0.00781269	0.749566		SOD3	SOD3	Extracellular superoxide dismutase [Cu-Zn]	P08294	2.27012	0.405441	0.0373735	0.779932		AFM	Afamin	Afamin	P43652	2.46568	0.258942	0.0228441	0.696165		SLC5A5	SC5A5	Sodium/iodide cotransporter	Q92911	-2.88605	0.34038	0.0113101	0.355652
	FGA|FGB|FGG	Fibrinogen	Fibrinogen	P02671|P02675|P02679	2.35584	0.275954	0.0293749	0.749566		OGFR	OGFR	Opioid growth factor receptor	Q9NZT2	3.00559	0.404541	0.00838121	0.779932		RBL1	p107	Retinoblastoma-like protein 1	P28749	2.29446	0.255844	0.0327206	0.696165		PKP2	PKP2	Plakophilin-2	Q99959	-2.20365	0.333103	0.0435909	0.362043
	SMOC1	SMOC1	SPARC-related modular calcium-binding protein 1	Q9H4F8	2.69753	0.275277	0.014265	0.749566		SLAMF8	SLAMF8	SLAM family member 8	Q9P0V8	2.14532	0.401785	0.0476195	0.779932		MGAT4A	MGT4A	Alpha-1,3-mannosyl-glycoprotein 4-beta-N-acetylglucosaminyltransferase A	Q9UM21	2.29339	0.253561	0.0327936	0.696165		MICU2	EFHA1	Calcium uptake protein 2, mitochondrial	Q8IYU8	-3.08529	0.332868	0.00754035	0.355652
	CNTFR	CNTFR alpha	Ciliary neurotrophic factor receptor subunit alpha	P26992	2.56029	0.273545	0.0191365	0.749566		GNLY	Granulysin	Granulysin	P22749	2.65678	0.401335	0.0172293	0.779932		ST6GALNAC5	SIA7E	Alpha-N-acetylgalactosaminide alpha-2,6-sialyltransferase 5	Q9BVH7	2.18165	0.253136	0.0412395	0.696165		CAMK2D	CAMK2D	Calcium/calmodulin-dependent protein kinase type II subunit delta	Q13557	-2.90189	0.32906	0.0109527	0.355652
	PLXNA1	PLXA1	Plexin-A1	Q9UIW2	2.20892	0.271647	0.0396605	0.749566		TMED10	TMEDA	Transmembrane emp24 domain-containing protein 10	P49755	2.79776	0.400177	0.0129008	0.779932		THAP11	THA11	THAP domain-containing protein 11	Q96EK4	2.17337	0.251472	0.0419383	0.696165		STUB1	CHIP	E3 ubiquitin-protein ligase CHIP	Q9UNE7	-2.73874	0.326975	0.0152271	0.355652
	PLTP	PLTP	Phospholipid transfer protein	P55058	2.40759	0.271312	0.0263849	0.749566		IL1RAPL1	IRPL1	Interleukin-1 receptor accessory protein-like 1	Q9NZN1	2.44715	0.397525	0.0263224	0.779932		MZF1	MZF1	Myeloid zinc finger 1	P28698	2.47744	0.25086	0.0222798	0.696165		USP46|WDR48	UBP46/WDR48 Complex	UBP46/WDR48 Complex	P62068|Q8TAF3	-2.95151	0.32519	0.00990292	0.355652
	FSTL1	FSTL1	Follistatin-related protein 1	Q12841	2.61624	0.263299	0.0169857	0.749566		GAS1	GAS1	Growth arrest-specific protein 1	P54826	2.38118	0.397188	0.0300219	0.779932		WIF1	WIF-1	Wnt inhibitory factor 1	Q9Y5W5	2.13862	0.2475	0.0449906	0.696165		UBE2G2	UB2G2	Ubiquitin-conjugating enzyme E2 G2	P60604	-2.45824	0.324181	0.0266068	0.355652
	HDAC4	HDAC4	Histone deacetylase 4	P56524	2.39329	0.262658	0.0271814	0.749566		MPP5	MPP5	MAGUK p55 subfamily member 5	Q8N3R9	2.495	0.393608	0.0239135	0.779932		AXIN2	AXIN2	Axin-2	Q9Y2T1	3.10536	0.247335	0.00557663	0.696165		NIPSNAP3B	NPS3B	Protein NipSnap homolog 3B	Q9BS92	-2.31267	0.319518	0.0353476	0.355652
	SSNA1	SSNA1	Sjoegren syndrome nuclear autoantigen 1	O43805	2.44062	0.25787	0.0246277	0.749566		PCDH1	PCDH1	Protocadherin-1	Q08174	2.58911	0.393103	0.0197732	0.779932		VSTM2L	VTM2L	V-set and transmembrane domain-containing protein 2-like protein	Q96N03	2.72346	0.247324	0.0130878	0.696165		CLEC10A	CLC10	C-type lectin domain family 10 member A	Q8IUN9	2.44175	0.317005	0.0274832	0.355652
	SLC3A2	4F2:CD	4F2 cell-surface antigen heavy chain:Cytoplasmic domain	P08195	2.43729	0.254451	0.0247996	0.749566		CDH11	Cadherin-11:ECD	Cadherin-11:Extracellular domain	P55287	2.37243	0.390167	0.030548	0.779932		UNC5B	UNC5B	Netrin receptor UNC5B	Q8IZJ1	2.21558	0.24726	0.0384855	0.696165		LIPG	Endothelial lipase	Endothelial cell-derived lipase	Q9Y5X9	2.69657	0.31696	0.0165724	0.355652
	RNASE4	RNAS4	Ribonuclease 4	P34096	2.80949	0.254106	0.0111898	0.749566		CPLX1	CPLX1	Complexin-1	O14810	3.10135	0.386693	0.00686049	0.779932		IGF2R	IGF-II receptor	Cation-independent mannose-6-phosphate receptor	P11717	2.31674	0.244535	0.0312431	0.696165		MTHFD2	MTDC	Bifunctional methylenetetrahydrofolate dehydrogenase/cyclohydrolase, mitochondrial	P13995	-2.84098	0.316094	0.0123904	0.355652
	CSF1	CSF-1	Macrophage colony-stimulating factor 1	P09603	2.75988	0.253898	0.0124648	0.749566		HAVCR2	TIMD3	Hepatitis A virus cellular receptor 2	Q8TDQ0	2.3148	0.38352	0.0342336	0.779932		METRNL	METRL	Meteorin-like protein	Q641Q3	2.69359	0.242651	0.0139726	0.696165		RTN1	RTN1	Reticulon-1	Q16799	2.81002	0.315579	0.0131904	0.355652
	TNFSF12	TWEAK	Tumor necrosis factor ligand superfamily member 12	O43508	2.29977	0.250438	0.0329682	0.749566		EPHA6	EPHA6	Ephrin type-A receptor 6	Q9UF33	2.19721	0.382653	0.0430784	0.779932		CCDC80	URB	Coiled-coil domain-containing protein 80	Q76M96	2.35655	0.242153	0.0287543	0.696165		CCT5	TCP-1-epsilon	T-complex protein 1 subunit epsilon	P48643	-2.2498	0.314893	0.0399033	0.355652
	PHOSPHO1	PHOP1	Phosphoethanolamine/phosphocholine phosphatase	Q8TCT1	3.33293	0.249152	0.00349599	0.749566		DPP8	DPP8	Dipeptidyl peptidase 8	Q6V1X1	3.32645	0.38091	0.00427432	0.779932		TNFRSF1A	TNF sR-I	Tumor necrosis factor receptor superfamily member 1A	P19438	2.45549	0.241348	0.0233436	0.696165		PPFIA1	LIPA1	Liprin-alpha-1	Q13136	-2.20575	0.313158	0.0434163	0.362043
	PLEKHM2	PKHM2	Pleckstrin homology domain-containing family M member 2	Q8IWE5	2.3214	0.247631	0.0315361	0.749566		TCEAL5	TCAL5	Transcription elongation factor A protein-like 5	Q5H9L2	2.57069	0.378336	0.0205255	0.779932		RNASE4	RNAS4	Ribonuclease 4	P34096	2.37852	0.240142	0.0274612	0.696165		COMMD7	COMMD7	COMM domain-containing protein 7	Q86VX2	-2.46574	0.311441	0.0262175	0.355652
	PLXDC2	PXDC2:ECD	Plexin domain-containing protein 2:Extracellular domain	Q6UX71	3.73395	0.245701	0.00140653	0.749566		EPS8L2	ES8L2	Epidermal growth factor receptor kinase substrate 8-like protein 2	Q9H6S3	2.21959	0.378008	0.0412469	0.779932		CASP10	Caspase-10:region 2	Caspase-10:region 2	Q92851	3.18267	0.236931	0.00467751	0.696165		SDSL	SDSL	Serine dehydratase-like	Q96GA7	-2.83043	0.310986	0.0126576	0.355652
	MZF1	MZF1	Myeloid zinc finger 1	P28698	2.30348	0.243252	0.0327185	0.749566		FAM3B	FAM3B	Protein FAM3B	P58499	2.16595	0.374604	0.0457636	0.779932		MXRA8	MXRA8:ECD	Matrix-remodeling-associated protein 8:Extracellular domain	Q9BRK3	2.46966	0.236835	0.0226518	0.696165		SCGN	Secretagogin	Secretagogin	O76038	-2.44285	0.309557	0.0274236	0.355652
	CRIP2	CRIP2	Cysteine-rich protein 2	P52943	2.65492	0.242027	0.0156348	0.749566		SFN	STRATIFIN	14-3-3 protein sigma	P31947	2.7573	0.373982	0.014022	0.779932		COL2A1	Collagen II	Collagen Type II	P02458	2.30528	0.235062	0.0319949	0.696165		SHMT1	cSHMT	Serine hydroxymethyltransferase, cytosolic	P34896	-3.01205	0.308398	0.00875526	0.355652
	CPLX1	CPLX1	Complexin-1	O14810	2.96174	0.23817	0.00801155	0.749566		HSPA8	HSP70 protein 8	Heat shock cognate 71 kDa protein	P11142	2.81207	0.373654	0.0125256	0.779932		MUC1	MUC1:region 1	Mucin-1:region 1	P15941	2.74584	0.234414	0.0124599	0.696165		MAPKAPK2	MAPK2	MAP kinase-activated protein kinase 2	P49137	-2.15579	0.307974	0.0477478	0.367107
	CD46	CD46	Membrane cofactor protein	P15529	2.11921	0.23587	0.0474699	0.749566		GNLY	Granulysin	Granulysin	P22749	2.28032	0.369479	0.0366344	0.779932		ITLN1	Omentin	Intelectin-1	Q8WWA0	2.11957	0.234091	0.0467477	0.696165		IMPACT	IMPCT	Protein IMPACT	Q9P2X3	-2.22664	0.303018	0.0417158	0.360726
	RBP7	RET7	Retinoid-binding protein 7	Q96R05	2.28497	0.235325	0.0339822	0.749566		DNAJB12	DJB12	DnaJ homolog subfamily B member 12	Q9NXW2	2.18074	0.367253	0.0444749	0.779932		FGA|FGB|FGG	Fibrinogen	Fibrinogen	P02671|P02675|P02679	2.35732	0.233417	0.0287081	0.696165		DUSP28	DUS28	Dual specificity phosphatase 28	Q4G0W2	-2.29635	0.302057	0.0364807	0.355652
	KREMEN1	KREM1	Kremen protein 1	Q96MU8	2.29313	0.229706	0.0334193	0.749566		ACP6	PPA6	Lysophosphatidic acid phosphatase type 6	Q9NPH0	2.17423	0.358337	0.0450381	0.779932		NRN1L	NRN1L	Neuritin-like protein	Q496H8	2.15369	0.233081	0.0436433	0.696165		CAMK2B	CAMK2B	Calcium/calmodulin-dependent protein kinase type II subunit beta	Q13554	-2.9186	0.301771	0.0105875	0.355652
	YTHDC1	YTDC1	YTH domain-containing protein 1	Q96MU7	2.27305	0.229197	0.0348197	0.749566		SFRP1	SARP-2	Secreted frizzled-related protein 1	Q8N474	3.88663	0.349217	0.00131017	0.779932		C22orf15	CV015	Uncharacterized protein C22orf15	Q8WYQ4	2.51521	0.23047	0.0205542	0.696165		KCTD10	BACD3	BTB/POZ domain-containing adapter for CUL3-mediated RhoA degradation protein 3	Q9H3F6	-3.02708	0.298326	0.00849121	0.355652
	IGFBP5	IGFBP-5	Insulin-like growth factor-binding protein 5	P24593	2.30162	0.227113	0.0328434	0.749566		GNAI1	GNAI1	Guanine nucleotide-binding protein G(i) subunit alpha-1	P63096	2.21244	0.345906	0.0418243	0.779932		TNXB	Tenascin-X	Tenascin-X	P22105	2.30856	0.229821	0.0317779	0.696165		PCSK7	PCSK7	Proprotein convertase subtilisin/kexin type 7	Q16549	-3.50686	0.295928	0.00317847	0.355652
	CHL1	CHL1	Neural cell adhesion molecule L1-like protein	O00533	2.36765	0.226978	0.0286662	0.749566		SRA1	SRA1	Steroid receptor RNA activator 1	Q9HD15	2.8166	0.344306	0.0124089	0.779932		ASNS	ASNS	Asparagine synthetase	P08243	2.23277	0.224211	0.0371552	0.696165		TENM3	TEN3	Teneurin-3	Q9P273	2.37855	0.293307	0.0311005	0.355652
	MAZ	MAZ	Myc-associated zinc finger protein	P56270	3.39756	0.222943	0.0030211	0.749566		PRR15	PRR15	Proline-rich protein 15	Q8IV56	2.5683	0.339645	0.0206253	0.779932		CFD	Factor D	Complement factor D	P00746	2.61908	0.222173	0.0164338	0.696165		TGFB1	TGF-b1	Transforming growth factor beta-1	P01137	3.23268	0.293068	0.00557778	0.355652
	TRIM72	TRI72	Tripartite motif-containing protein 72	Q6ZMU5	2.42725	0.222816	0.0253253	0.749566		C1QL1	C1QRF	C1q-related factor	O75973	2.15092	0.333974	0.0471091	0.779932		TEN1	TEN1L	CST complex subunit TEN1	Q86WV5	2.31577	0.219737	0.0313056	0.696165		METTL1	METTL1	tRNA (guanine-N(7)-)-methyltransferase	Q9UBP6	2.63783	0.292551	0.0186388	0.355652
	KIAA1143	K1143	Uncharacterized protein KIAA1143	Q96AT1	2.38262	0.22094	0.0277906	0.749566		AMBP	a1-Microglobulin	Alpha-1-microglobulin	P02760	2.61857	0.325299	0.0186242	0.779932		IGFBP7	IGFBP-7	Insulin-like growth factor-binding protein 7	Q16270	2.20724	0.218572	0.0391462	0.696165		PHOSPHO1	PHOP1	Phosphoethanolamine/phosphocholine phosphatase	Q8TCT1	2.69727	0.29249	0.0165491	0.355652
	ANP32C	AN32C	Acidic leucine-rich nuclear phosphoprotein 32 family member C	O43423	2.55787	0.219874	0.019235	0.749566		ARF5	ARF5	ADP-ribosylation factor 5	P84085	2.20043	0.323271	0.0428107	0.779932		SELENOM	SELM	Selenoprotein M	Q8WWX9	3.05139	0.218063	0.00630153	0.696165		POMC	ACTH	Corticotropin	P01189	2.15818	0.292472	0.0475315	0.367107
	SAP18	SAP18	Histone deacetylase complex subunit SAP18	O00422	2.46243	0.219461	0.0235279	0.749566		MFAP2	MFAP2	Microfibrillar-associated protein 2	P55001	2.48782	0.322734	0.0242609	0.779932		AFM	Afamin	Afamin	P43652	2.5028	0.217989	0.021107	0.696165		NMT1	NMT1	Glycylpeptide N-tetradecanoyltransferase 1	P30419	-2.14047	0.292092	0.0491538	0.367314
	WFDC13	WFD13	WAP four-disulfide core domain protein 13	Q8IUB5	2.41614	0.21472	0.0259189	0.749566		URM1	URM1	Ubiquitin-related modifier 1	Q9BTM9	2.96103	0.320755	0.00919696	0.779932		TPSB2	TPSB2	Tryptase beta-2	P20231	2.73778	0.216412	0.0126826	0.696165		SYT11	SYT11	Synaptotagmin-11	Q9BT88	2.77552	0.288195	0.0141408	0.355652
	OLFM1	NOE1	Noelin	Q99784	2.15819	0.212625	0.0439189	0.749566		RNASE4	RNAS4	Ribonuclease 4	P34096	2.81736	0.32038	0.0123895	0.779932		GBP5	GBP5	Guanylate-binding protein 5	Q96PP8	2.7389	0.216283	0.0126514	0.696165		PGK1	phosphoglycerate kinase 1	Phosphoglycerate kinase 1	P00558	-2.68017	0.287757	0.0171261	0.355652
	AGGF1	AGGF1	Angiogenic factor with G patch and FHA domains 1	Q8N302	2.34853	0.211046	0.0298218	0.749566		VEGFD	VEGF-D	Vascular endothelial growth factor D	O43915	2.20831	0.319833	0.0421609	0.779932		ADGRG2	GPR64	G-protein coupled receptor 64	Q8IZP9	2.41594	0.215644	0.0253817	0.696165		HEXIM2	HEXI2	Protein HEXIM2	Q96MH2	-2.38354	0.286934	0.0307991	0.355652
	SELENOH	SELH	Selenoprotein H	Q8IZQ5	2.26026	0.207995	0.0357394	0.749566		AIM2	AIM2	Absent in melanoma 2	O14862	2.92729	0.316628	0.00986574	0.779932		LUM	Lumican	Lumican	P51884	2.28318	0.215074	0.0334934	0.696165		CKS1B	CKS-1	Cyclin-dependent kinases regulatory subunit 1	P61024	-2.345	0.286637	0.0331993	0.355652
	SGF29	SGF29	SAGA-associated factor 29 homolog	Q96ES7	2.61013	0.207845	0.017209	0.749566		PPIG	PPIG	Peptidyl-prolyl cis-trans isomerase G	Q13427	2.13663	0.316566	0.0484214	0.779932		PLXDC2	PXDC2:ECD	Plexin domain-containing protein 2:Extracellular domain	Q6UX71	2.82813	0.214825	0.0103893	0.696165		IGSF9B	TUTLB	Protein turtle homolog B	Q9UPX0	3.29128	0.286474	0.00494661	0.355652
	SIRPA	SHPS1	Tyrosine-protein phosphatase non-receptor type substrate 1	P78324	2.10556	0.20781	0.0487741	0.749566		GABARAP	GBRAP	Gamma-aminobutyric acid receptor-associated protein	O95166	2.52106	0.31442	0.0226909	0.779932		IL19	IL-19	Interleukin-19	Q9UHD0	2.18141	0.214544	0.0412596	0.696165		RAB31	RAB31	Ras-related protein Rab-31	Q13636	-2.54694	0.285838	0.0223331	0.355652
	CREBL2	CRBL2	cAMP-responsive element-binding protein-like 2	O60519	2.48288	0.204356	0.0225382	0.749566		KLK8	kallikrein 8	Kallikrein-8	O60259	2.32499	0.313647	0.0335534	0.779932		ANP32C	AN32C	Acidic leucine-rich nuclear phosphoprotein 32 family member C	O43423	2.5538	0.214108	0.0189212	0.696165		GRIPAP1	GRAP1	GRIP1-associated protein 1	Q4V328	-2.89175	0.282271	0.0111802	0.355652
	JCHAIN	IgJ	Immunoglobulin J chain	P01591	2.38279	0.201408	0.0277807	0.749566		RP9	RP9	Retinitis pigmentosa 9 protein	Q8TA86	2.67541	0.311215	0.016586	0.779932		COX6C	COX6C	Cytochrome c oxidase subunit 6C	P09669	2.32453	0.21384	0.0307408	0.696165		SNX11	SNX11	Sorting nexin-11	Q9Y5W9	-2.64525	0.280547	0.0183647	0.355652
	EML2	EMAL2	Echinoderm microtubule-associated protein-like 2	O95834	2.39378	0.200148	0.027154	0.749566		SELENOM	SELM	Selenoprotein M	Q8WWX9	2.51759	0.310105	0.0228502	0.779932		NELL2	NELL2	Protein kinase C-binding protein NELL2	Q99435	2.17579	0.213283	0.0417331	0.696165		PRKCB	PKC-B-II	Protein kinase C beta type (splice variant beta-II)	P05771	-2.14596	0.278694	0.048646	0.367314
	CEACAM21	CEA21	Carcinoembryonic antigen-related cell adhesion molecule 21	Q3KPI0	2.59843	0.196813	0.0176442	0.749566		HSPA1L	HS71L	Heat shock 70 kDa protein 1-like	P34931	3.51643	0.302304	0.00286249	0.779932		GGT5	GGT5	Gamma-glutamyltransferase 5	P36269	2.9282	0.211326	0.00831318	0.696165		LRSAM1	LRSM1	E3 ubiquitin-protein ligase LRSAM1	Q6UWE0	-2.47978	0.277855	0.0255028	0.355652
	SH3KBP1	SH3K1	SH3 domain-containing kinase-binding protein 1	Q96B97	2.23833	0.19466	0.0373686	0.749566		INPP5F	SAC2	Phosphatidylinositide phosphatase SAC2	Q9Y2H2	2.46656	0.291176	0.0253188	0.779932		CD38	CD38	ADP-ribosyl cyclase/cyclic ADP-ribose hydrolase 1	P28907	2.24428	0.209519	0.0362882	0.696165		DIXDC1	DIXC1	Dixin	Q155Q3	2.31067	0.277069	0.0354844	0.355652
	FZD1	FZD1	Frizzled-1	Q9UP38	2.34614	0.191196	0.0299695	0.749566		RAB35	Rab-1C	Ras-related protein Rab-35	Q15286	2.52226	0.289591	0.0226364	0.779932		SLIT1	SLIT1	Slit homolog 1 protein	O75093	3.58438	0.209294	0.0018544	0.696165		IL10RB	IL-10 Rb	Interleukin-10 receptor subunit beta	Q08334	-2.22123	0.276835	0.0421505	0.360726
	RSPO3	RSPO3	R-spondin-3	Q9BXY4	2.33553	0.190707	0.0306326	0.749566		PRMT2	ANM2	Protein arginine N-methyltransferase 2	P55345	2.12661	0.287667	0.0493619	0.779932		PLD5	PLD5	Inactive phospholipase D5	Q8N7P1	2.29978	0.206807	0.0323621	0.696165		FAM189A2	CI061	Protein FAM189A2	Q15884	2.60354	0.27682	0.0199577	0.355652
	BPIFA1	PLUNC	BPI fold-containing family A member 1	Q9NP55	2.21823	0.186061	0.0389215	0.749566		PCDHGA10	PCDGA	Protocadherin gamma-A10	Q9Y5H3	2.17653	0.285027	0.044838	0.779932		KIR3DL3	KI3L3:ECD	Killer cell immunoglobulin-like receptor 3DL3:Extracellular domain	Q8N743	2.11709	0.205742	0.0469815	0.696165		TMOD3	TMOD3	Tropomodulin-3	Q9NYL9	-3.03235	0.276793	0.00840044	0.355652
	JPH4	JPH4	Junctophilin-4	Q96JJ6	2.15539	0.178017	0.0441659	0.749566		PTGES3	TEBP	Prostaglandin E synthase 3	Q15185	2.28229	0.284802	0.0364927	0.779932		SH2D1B	SH21B	SH2 domain-containing protein 1B	O14796	3.06202	0.202815	0.00615194	0.696165		TIPRL	TIPRL	TIP41-like protein	O75663	-3.192	0.274545	0.0060623	0.355652
	TRMT6	TRM6	tRNA (adenine(58)-N(1))-methyltransferase non-catalytic subunit TRM6	Q9UJA5	2.73224	0.177139	0.0132343	0.749566		PLA2G1B	GIB	Phospholipase A2	P04054	2.79132	0.281516	0.0130732	0.779932		GK5	GLPK5	Putative glycerol kinase 5	Q6ZS86	2.27068	0.2027	0.0343689	0.696165		FAM3A	FAM3A	Protein FAM3A	P98173	-2.763	0.273232	0.0145019	0.355652
	PLEKHB1	PKHB1	Pleckstrin homology domain-containing family B member 1	Q9UF11	2.17252	0.173415	0.042676	0.749566		KLK11	Kallikrein 11	Kallikrein-11	Q9UBX7	2.27272	0.280944	0.0371838	0.779932		SFRP4	SFRP4	Secreted frizzled-related protein 4	Q6FHJ7	2.08708	0.201964	0.0498885	0.696165		SCMH1	SCMH1	Polycomb protein SCMH1	Q96GD3	-2.51478	0.269826	0.0238006	0.355652
	NR1H4	NR1H4	Bile acid receptor	Q96RI1	2.30346	0.172574	0.0327196	0.749566		MYL4	MYL4	Myosin light polypeptide 4	P12829	2.2082	0.278122	0.0421703	0.779932		TFPI2	TFPI -2	Tissue factor pathway inhibitor 2	P48307	2.35013	0.199702	0.0291431	0.696165		FATE1	FATE1	Fetal and adult testis-expressed transcript protein	Q969F0	2.42279	0.269139	0.0285243	0.355652
	CCDC51	CCD51	Coiled-coil domain-containing protein 51	Q96ER9	2.26092	0.172544	0.035691	0.749566		MMP13	MMP-13	Collagenase 3	P45452	2.74361	0.277954	0.0144224	0.779932		FBLN7	FBLN7	Fibulin-7	Q53RD9	2.31141	0.198042	0.031591	0.696165		DECR1	DECR	2,4-dienoyl-CoA reductase, mitochondrial	Q16698	-2.28615	0.269102	0.0372061	0.355652
	UBTD2	UBTD2	Ubiquitin domain-containing protein 2	Q8WUN7	2.15535	0.171266	0.0441694	0.749566		SMOC1	SMOC1	SPARC-related modular calcium-binding protein 1	Q9H4F8	2.52717	0.277235	0.0224131	0.779932		EPHA2	Epithelial cell kinase	Ephrin type-A receptor 2	P29317	2.7401	0.197638	0.012618	0.696165		ULBP3	ULBP-3	NKG2D ligand 3	Q9BZM4	-2.14218	0.266923	0.0489951	0.367314
	MEOX1	MEOX1	Homeobox protein MOX-1	P50221	2.49096	0.16815	0.0221582	0.749566		DHFR	DYR	Dihydrofolate reductase	P00374	3.11432	0.273396	0.00667646	0.779932		SLFNL1	SLNL1	Schlafen-like protein 1	Q499Z3	2.37804	0.197149	0.0274889	0.696165		TMEM132B	T132B	Transmembrane protein 132B	Q14DG7	2.14387	0.265151	0.0488384	0.367314
	ACVR2B	Activin RIIB	Activin receptor type-2B	Q13705	2.73394	0.165588	0.0131858	0.749566		LRP11	LRP11	Low-density lipoprotein receptor-related protein 11	Q86VZ4	2.28609	0.272565	0.0362219	0.779932		IGFBP6	IGFBP-6	Insulin-like growth factor-binding protein 6	P24592	2.47921	0.195867	0.0221958	0.696165		IL27|EBI3	IL-27	Interleukin-27	Q8NEV9|Q14213	-2.56808	0.261831	0.0214158	0.355652
	RGS14	RGS14	Regulator of G-protein signaling 14	O43566	2.1812	0.165361	0.0419384	0.749566		OLAH	SAST	S-acyl fatty acid synthase thioesterase, medium chain	Q9NV23	2.14484	0.268641	0.0476632	0.779932		UGT1A6	UGT 1A6	UDP-glucuronosyltransferase 1-6	P19224	2.21384	0.194374	0.0386223	0.696165		MAMDC2	MAMC2	MAM domain-containing protein 2	Q7Z304	2.78743	0.261026	0.0138054	0.355652
	PAXIP1	PAXI1	PAX-interacting protein 1	Q6ZW49	2.43162	0.164955	0.025095	0.749566		RP2	XRP2	Protein XRP2	O75695	3.19156	0.264952	0.00567754	0.779932		PACSIN3	PACN3	Protein kinase C and casein kinase substrate in neurons protein 3	Q9UKS6	2.09595	0.193966	0.0490127	0.696165		PCOLCE	PCOC1	Procollagen C-endopeptidase enhancer 1	Q15113	-2.61819	0.261012	0.0193836	0.355652
	AMH	MIS	Muellerian-inhibiting factor	P03971	2.71801	0.164924	0.0136482	0.749566		LRP8	LRP8	Low-density lipoprotein receptor-related protein 8	Q14114	3.03892	0.263405	0.00781771	0.779932		NFASC	NFASC	Neurofascin	O94856	2.15103	0.193436	0.0438785	0.696165		PPIF	Cyclophilin F	Peptidyl-prolyl cis-trans isomerase F, mitochondrial	P30405	-2.53005	0.260707	0.0230927	0.355652
	BTG4	BTG4	Protein BTG4	Q9NY30	2.10413	0.164652	0.0489122	0.749566		CD93	C1QR1	Complement component C1q receptor	Q9NPY3	2.30344	0.260958	0.0350077	0.779932		CD3E	CD3E	T-cell surface glycoprotein CD3 epsilon chain	P07766	2.36573	0.193078	0.0282074	0.696165		STARD10	STA10	START domain-containing protein 10	Q9Y365	-4.43542	0.26047	0.000481538	0.355652
	SUOX	SUOX	Sulfite oxidase, mitochondrial	P51687	2.76752	0.160986	0.0122598	0.749566		FTO	FTO	Fat mass and obesity-associated protein	Q9C0B1	2.26207	0.259229	0.037967	0.779932		STAP1	STAP1	Signal-transducing adaptor protein 1	Q9ULZ2	2.39333	0.192798	0.0266198	0.696165		FLNA	filamin A:CH1	Filamin-A:Calponin Homology 1	P21333	-3.03909	0.259642	0.00828572	0.355652
	ITGAL	LFA-1 alpha-L chain	Integrin alpha-L	P20701	2.13411	0.160031	0.046083	0.749566		RFC4	RFC4	Replication factor C 37 kDa subunit	P35249	2.5006	0.258329	0.0236457	0.779932		MPZL2	MPZL2	Myelin protein zero-like protein 2	O60487	3.06582	0.192246	0.00609922	0.696165		TRUB1	TRUB1	Probable tRNA pseudouridine synthase 1	Q8WWH5	-2.22377	0.256836	0.0419461	0.360726
	PSMD10	PSD10	26S proteasome non-ATPase regulatory subunit 10	O75832	2.3182	0.156336	0.0317442	0.749566		PGM5	PGM5	PGM5	Q15124	2.39076	0.253925	0.0294555	0.779932		NEO1	NEO1	Neogenin	Q92859	2.37895	0.191998	0.0274362	0.696165		PSMD11	PSD11	26S proteasome non-ATPase regulatory subunit 11	O00231	-2.71815	0.25631	0.0158703	0.355652
	DHX8	DHX8	ATP-dependent RNA helicase DHX8	Q14562	2.52918	0.1554	0.0204409	0.749566		FAM118A	F118A	Protein FAM118A	Q9NWS6	2.56249	0.249975	0.020869	0.779932		GIMAP6	GIMA6	GTPase IMAP family member 6	Q6P9H5	3.32814	0.190161	0.00335255	0.696165		IGDCC3	IGDC3:CD	Immunoglobulin superfamily DCC subclass member 3:Cytoplasmic domain	Q8IVU1	3.67626	0.255242	0.0022457	0.355652
	CCDC90B	CC90B	Coiled-coil domain-containing protein 90B, mitochondrial	Q9GZT6	2.23826	0.155006	0.0373741	0.749566		RIPK1	RIP	RIP	Q13546	2.2816	0.245244	0.0365423	0.779932		DAG1	Beta-dystroglycan	Beta-dystroglycan	Q14118	2.73155	0.190154	0.0128572	0.696165		MXI1	MXI1	MAX-interacting protein 1	P50539	2.21197	0.251224	0.0429031	0.360726
	ANAPC7	APC7	Anaphase-promoting complex subunit 7	Q9UJX3	2.21583	0.15382	0.0391109	0.749566		MYL6B	MYL6B	Myosin light chain 6B	P14649	2.15347	0.24334	0.0468783	0.779932		ECE1	Endothelin-converting enzyme 1:ECD	Endothelin-converting enzyme 1:Extracellular domain	P42892	2.2365	0.189784	0.0368722	0.696165		DCTPP1	XTP3A	dCTP pyrophosphatase 1	Q9H773	-2.36575	0.249069	0.0318858	0.355652
	SF3B6	SF3B6	Splicing factor 3B subunit 6	Q9Y3B4	2.27822	0.153739	0.0344543	0.749566		NTF3	Neurotrophin-3	Neurotrophin-3	P20783	2.40288	0.240076	0.0287541	0.779932		MEOX2	MEOX2	Homeobox protein MOX-2	P50222	2.34303	0.189136	0.0295782	0.696165		ST8SIA1	SIA8A	Alpha-N-acetylneuraminide alpha-2,8-sialyltransferase	Q92185	-2.29813	0.242904	0.0363555	0.355652
	KIN	KIN17	DNA/RNA-binding protein KIN17	O60870	2.66296	0.153594	0.0153672	0.749566		CTSC	CATC	Dipeptidyl peptidase 1	P53634	2.33686	0.238218	0.0327762	0.779932		DYRK1A	DYR1A	Dual specificity tyrosine-phosphorylation-regulated kinase 1A	Q13627	2.67023	0.186607	0.0147038	0.696165		LRRC37A2	L37A2	Leucine-rich repeat-containing protein 37A2	A6NM11	3.10304	0.241937	0.00727194	0.355652
	MCM6	MCM6	DNA replication licensing factor MCM6	Q14566	2.59054	0.15246	0.0179435	0.749566		ADAMTS5	ADAMTS-5	A disintegrin and metalloproteinase with thrombospondin motifs 5	Q9UNA0	2.17833	0.233554	0.0446825	0.779932		TRIL	TRIL:ECD	TLR4 interactor with leucine rich repeats:Extracellular domain	Q7L0X0	2.29644	0.184161	0.032587	0.696165		EIF4EBP2	4EBP2	Eukaryotic translation initiation factor 4E-binding protein 2	Q13542	2.31594	0.238865	0.0351246	0.355652
	SOST	SOST	Sclerostin	Q9BQB4	2.5442	0.15175	0.0198012	0.749566		CALCB	CALCB	Calcitonin gene-related peptide 2	P10092	2.28874	0.233363	0.0360338	0.779932		TNFSF13B	BAFF	Tumor necrosis factor ligand superfamily member 13B	Q9Y275	2.08967	0.183298	0.0496312	0.696165		EBAG9	RCAS1	Receptor-binding cancer antigen expressed on SiSo cells	O00559	-2.70641	0.23876	0.0162486	0.355652
	RASSF5	RASF5	Ras association domain-containing protein 5	Q8WWW0	2.17768	0.149199	0.0422364	0.749566		PUF60	PUF60	Poly(U)-binding-splicing factor PUF60	Q9UHX1	2.38224	0.232789	0.0299587	0.779932		ECRG4	AUGN	Augurin	Q9H1Z8	2.23286	0.181772	0.0371486	0.696165		FGFR3	FGFR-3:CD	Fibroblast growth factor receptor 3:Cytoplasmic domain	P22607	2.39224	0.237428	0.0302804	0.355652
	NPDC1	NPDC1	Neural proliferation differentiation and control protein 1	Q9NQX5	2.27727	0.14681	0.034521	0.749566		MED20	MED20	Mediator of RNA polymerase II transcription subunit 20	Q9H944	2.70879	0.231566	0.0154904	0.779932		TMEM185A	T185A	Transmembrane protein 185A	Q8NFB2	2.25898	0.176208	0.0352075	0.696165		SPIN3	SPIN3	Spindlin-3	Q5JUX0	2.82286	0.237189	0.0128526	0.355652
	SOX9	SOX-9	SOX-9	P48436	2.43777	0.146191	0.024775	0.749566		CAPS	Calcyphosin	Calcyphosin	Q13938	2.18425	0.231553	0.0441741	0.779932		SPI1	SPI1	Transcription factor PU.1	P17947	2.31166	0.173222	0.0315741	0.696165		LRRTM1	LRRT1	Leucine-rich repeat transmembrane neuronal protein 1	Q86UE6	2.70937	0.233505	0.0161522	0.355652
	DLG3	DLG3	Disks large homolog 3	Q92796	2.27431	0.144587	0.0347299	0.749566		WIF1	WIF-1	Wnt inhibitory factor 1	Q9Y5W5	2.37293	0.231014	0.0305177	0.779932		TGFBR3	TGF-b R III	Transforming growth factor beta receptor type 3	Q03167	2.10079	0.172127	0.0485412	0.696165		GNAS	GNAS3	Neuroendocrine secretory protein 55	O95467	2.25079	0.232955	0.0398277	0.355652
	CHL1	CHL1	Neural cell adhesion molecule L1-like protein	O00533	2.22487	0.143536	0.0384023	0.749566		MOCS3	MOCS3	Adenylyltransferase and sulfurtransferase MOCS3	O95396	2.73962	0.229794	0.014541	0.779932		TAF12	TAF12	Transcription initiation factor TFIID subunit 12	Q16514	2.25136	0.171321	0.0357644	0.696165		CACNB4	CACB4	Voltage-dependent L-type calcium channel subunit beta-4	O00305	-2.27706	0.231161	0.0378643	0.355652
	HNRNPC	hnRNP C1/C2	Heterogeneous nuclear ribonucleoproteins C1/C2	P07910	2.66132	0.143461	0.0154215	0.749566		LTK	LTK	Leukocyte tyrosine kinase receptor	P29376	2.53183	0.224549	0.0222036	0.779932		CA4	Carbonic Anhydrase IV	Carbonic anhydrase 4	P22748	2.19571	0.168996	0.0400774	0.696165		HINT2	HINT2	Histidine triad nucleotide-binding protein 2, mitochondrial	Q9BX68	-2.26762	0.231033	0.0385587	0.355652
	RAB35	Rab-1C	Ras-related protein Rab-35	Q15286	2.27192	0.13858	0.0348998	0.749566		IFT20	IFT20	Intraflagellar transport protein 20 homolog	Q8IY31	2.576	0.221478	0.0203057	0.779932		TLR4	TLR4	Toll-like receptor 4	O00206	2.09586	0.166798	0.0490216	0.696165		RMDN3	RMD3	Regulator of microtubule dynamics protein 3	Q96TC7	3.09889	0.229901	0.00733381	0.355652
	TCL1B	TCL1B	T-cell leukemia/lymphoma protein 1B	O95988	2.29327	0.131161	0.03341	0.749566		C11orf49	CK049	UPF0705 protein C11orf49	Q9H6J7	2.52564	0.219004	0.0224825	0.779932		GUCA1A	GUC1A	Guanylyl cyclase-activating protein 1	P43080	2.35277	0.165433	0.0289827	0.696165		PDPK1	PDPK1	3-phosphoinositide-dependent protein kinase 1	O15530	-2.19679	0.229102	0.0441656	0.362492
	PHF11	PHF11	PHD finger protein 11	Q9UIL8	2.36453	0.128274	0.0288518	0.749566		PTHLH	PTHrP	Parathyroid hormone-related protein	P12272	2.40963	0.208429	0.0283699	0.779932		DES	Desmin	Desmin	P17661	2.61879	0.164403	0.0164441	0.696165		CEACAM4	CEAM4	Carcinoembryonic antigen-related cell adhesion molecule 4	O75871	-2.75186	0.228879	0.0148306	0.355652
	C7orf69	CG069	Uncharacterized protein C7orf69	Q9H7B7	2.54637	0.123459	0.0197103	0.749566		KCTD6	KCTD6	BTB/POZ domain-containing protein KCTD6	Q8NC69	2.19602	0.206893	0.0431783	0.779932		ZPBP2	ZPBP2	Zona pellucida-binding protein 2	Q6X784	2.37272	0.162818	0.0277974	0.696165		GHRL	ghrelin	Appetite-regulating hormone	Q9UBU3	-2.5061	0.228395	0.0242125	0.355652
	FANCL	FANCL	E3 ubiquitin-protein ligase FANCL	Q9NW38	2.1461	0.121743	0.0449937	0.749566		NTN1	NET1	Netrin-1	O95631	2.55099	0.204268	0.0213606	0.779932		PPP1R1A	PPR1A	Protein phosphatase 1 regulatory subunit 1A	Q13522	2.63499	0.162549	0.015876	0.696165		CARTPT	CART	Cocaine- and amphetamine-regulated transcript protein	Q16568	2.65142	0.228036	0.0181396	0.355652
	PARP1	PARP:BRCT domain	Poly [ADP-ribose] polymerase 1:BRCA1 C-terminal:BRCA1 C-terminus domian	P09874	2.1287	0.117888	0.0465827	0.749566		PHYHD1	PHYD1	Phytanoyl-CoA dioxygenase domain-containing protein 1	Q5SRE7	2.63375	0.200443	0.0180575	0.779932		CFH	Factor H	Complement factor H	P08603	2.47948	0.160763	0.0221834	0.696165		TSHR	TSHR	Thyrotropin receptor	P16473	-2.25339	0.226695	0.0396293	0.355652
	SPOCK1	Testican-1	Testican-1	Q08629	2.2748	0.114775	0.0346954	0.749566		PPTC7	PPTC7	Protein phosphatase PTC7 homolog	Q8NI37	2.61564	0.195663	0.0187355	0.779932		SERPING1	C1-Esterase Inhibitor	Plasma protease C1 inhibitor	P05155	2.16593	0.159979	0.0425757	0.696165		DAXX	DAXX	DAXX	Q9UER7	2.16685	0.225838	0.0467555	0.367107
	SIGLEC15	SIG15	Sialic acid-binding Ig-like lectin 15	Q6ZMC9	2.12159	0.112447	0.0472466	0.749566		SUOX	SUOX	Sulfite oxidase, mitochondrial	P51687	2.26437	0.183032	0.0377965	0.779932		RAD18	RAD18	E3 ubiquitin-protein ligase RAD18	Q9NS91	2.08651	0.158921	0.0499453	0.696165		STIM1	STIM1:CD	Stromal interaction molecule 1:Cytoplasmic domain	Q13586	-2.76633	0.224847	0.014405	0.355652
	CYTH2	CYH2	Cytohesin-2	Q99418	2.70278	0.112092	0.0141045	0.749566		CHL1	CHL1	Neural cell adhesion molecule L1-like protein	O00533	2.12737	0.182959	0.0492896	0.779932		TMEM9	TMEM9:CD	Transmembrane protein 9:Cytoplasmic domain	Q9P0T7	2.25389	0.155979	0.0355787	0.696165		DLK1	DLK1:CD	Protein delta homolog 1:Cytoplasmic domain	P80370	2.13304	0.22404	0.04985	0.367314
	ITPKC	IP3KC	Inositol-trisphosphate 3-kinase C	Q96DU7	2.15301	0.109118	0.0443768	0.749566		CBFB	PEBB	Core-binding factor subunit beta	Q13951	2.25993	0.181952	0.0381265	0.779932		SPINK4	ISK4	Serine protease inhibitor Kazal-type 4	O60575	2.52639	0.155682	0.0200681	0.696165		CYTH3	CYH3	Cytohesin-3	O43739	-2.32994	0.223922	0.0341841	0.355652
	UBD	UBD	Ubiquitin D	O15205	2.21395	0.106052	0.0392599	0.749566		CAPN13	CAN13	Calpain-13	Q6MZZ7	2.39637	0.175722	0.0291289	0.779932		ANGPTL1	ANGL1:C-term	Angiopoietin-related protein 1:C-Term, Fibrinogen domian	O95841	2.42291	0.153685	0.025011	0.696165		EVPL	EVPL	Envoplakin	Q92817	2.62074	0.220643	0.0192853	0.355652
	SEMA3B	SEM3B	Semaphorin-3B	Q13214	2.1611	0.0955484	0.0436638	0.749566		EPHX2	HYES	Epoxide hydrolase 2	P34913	2.67587	0.174566	0.0165704	0.779932		RAB35	Rab-1C	Ras-related protein Rab-35	Q15286	2.60158	0.153643	0.0170685	0.696165		PICK1	PICK1	PRKCA-binding protein	Q9NRD5	-2.53226	0.220597	0.022992	0.355652
	PDZK1	NHRF3	Na(+)/H(+) exchange regulatory cofactor NHE-RF3	Q5T2W1	2.5286	0.0816432	0.0204663	0.749566		CEP76	CEP76	Centrosomal protein of 76 kDa	Q8TAP6	2.22429	0.168798	0.0408713	0.779932		CASP8	Caspase-8	Caspase-8	Q14790	2.50072	0.153426	0.0212011	0.696165		SHANK3	SHAN3	SH3 and multiple ankyrin repeat domains protein 3	Q9BYB0	-2.47803	0.219892	0.0255906	0.355652
	LCE3C	LCE3C	Late cornified envelope protein 3C	Q5T5A8	-2.09657	-0.0909386	0.0496504	0.749566		LAS2	CR054	Uncharacterized protein C18orf54	Q8IYD9	3.34554	0.160749	0.00410574	0.779932		PET117	PT117	Protein PET117 homolog, mitochondrial	Q6UWS5	2.19694	0.151456	0.0399768	0.696165		UFC1	UFC1	Ubiquitin-fold modifier-conjugating enzyme 1	Q9Y3C8	-2.55552	0.218245	0.0219564	0.355652
	ARHGAP30	RHG30	Rho GTPase-activating protein 30	Q7Z6I6	-2.37255	-0.113927	0.0283767	0.749566		APLP2	APLP2	Amyloid-like protein 2	Q06481	2.18428	0.155622	0.0441712	0.779932		RP2	XRP2	Protein XRP2	O75695	2.17781	0.150912	0.0415626	0.696165		EIF1AX	IF1AX	Eukaryotic translation initiation factor 1A, X-chromosomal	P47813	2.61696	0.218004	0.0194313	0.355652
	MORF4L2	MO4L2	Mortality factor 4-like protein 2	Q15014	-2.23185	-0.134834	0.0378629	0.749566		ANPEP	Aminopeptidase N	Aminopeptidase N	P15144	2.47984	0.148894	0.0246531	0.779932		ZAP70	ZAP70	Tyrosine-protein kinase ZAP-70	P43403	2.23804	0.150797	0.0367556	0.696165		RMI1	RMI1	RecQ-mediated genome instability protein 1	Q9H9A7	3.30198	0.217271	0.00483921	0.355652
	LPL	LPL	Lipoprotein lipase	P06858	-2.47566	-0.139776	0.0228831	0.749566		BTN3A3	BT3A3	Butyrophilin subfamily 3 member A3	O00478	2.49715	0.147037	0.0238103	0.779932		GRIK2	GRIK2	Glutamate receptor ionotropic, kainate 2	Q13002	2.36808	0.149766	0.0280687	0.696165		LTB4R	LT4R1	Leukotriene B4 receptor 1	Q15722	-3.08485	0.216512	0.00754719	0.355652
	HPGD	HPG-	15-hydroxyprostaglandin dehydrogenase [NAD(+)]	P15428	-2.22569	-0.140112	0.0383386	0.749566		TRIAP1	TRIA1	TP53-regulated inhibitor of apoptosis 1	O43715	2.46695	0.132793	0.0252992	0.779932		VAMP8	VAMP8	Vesicle-associated membrane protein 8	Q9BV40	2.68143	0.149089	0.0143487	0.696165		EIF4A2	IF4A2	Eukaryotic initiation factor 4A-II	Q14240	-2.43716	0.216241	0.0277319	0.355652
	HLA-G	HLA-G	HLA class I histocompatibility antigen, alpha chain G	P17693	-2.32038	-0.144113	0.0316024	0.749566		SULT1E1	SULT 1E	Estrogen sulfotransferase	P49888	2.22097	0.105164	0.0411365	0.779932		CRIP2	CRIP2	Cysteine-rich protein 2	P52943	2.4243	0.148668	0.0249375	0.696165		BAG3	BAG3	BAG family molecular chaperone regulator 3	O95817	2.67385	0.216132	0.017344	0.355652
	BRK1	BRK1	Protein BRICK1	Q8WUW1	-2.13853	-0.145699	0.0456793	0.749566		PAEP	Glycodelin	Glycodelin	P09466	-2.12951	-0.0889481	0.049088	0.779932		DPYSL4	DPYL4	Dihydropyrimidinase-related protein 4	O14531	2.36595	0.147598	0.0281944	0.696165		LCMT1	LCMT1	Leucine carboxyl methyltransferase 1	Q9UIC8	-2.64898	0.215224	0.0182285	0.355652
	SULF2	SULF2	Extracellular sulfatase Sulf-2	Q8IWU5	-2.35549	-0.146972	0.0293965	0.749566		ZPBP	ZPBP1	Zona pellucida-binding protein 1	Q9BS86	-2.57432	-0.0948781	0.020375	0.779932		CDH23	CAD23	Cadherin-23	Q9H251	2.11678	0.147438	0.0470106	0.696165		POLE3	DPOE3	DNA polymerase epsilon subunit 3	Q9NRF9	2.74891	0.21431	0.0149189	0.355652
	DCUN1D5	DCNL5	DCN1-like protein 5	Q9BTE7	-2.29494	-0.154698	0.0332958	0.749566		LNPK	LNP	Endoplasmic reticulum junction formation protein lunapark	Q9C0E8	-2.17448	-0.0961775	0.0450162	0.779932		DSC1	Desmocollin-1	Desmocollin-1	Q08554	2.57932	0.146577	0.0179092	0.696165		GYG2	GLYG2	Glycogenin-2	O15488	2.71812	0.214167	0.0158711	0.355652
	MINPP1	MINP1	Multiple inositol polyphosphate phosphatase 1	Q9UNW1	-2.40209	-0.170605	0.026689	0.749566		IGDCC3	IGDC3:ECD	Immunoglobulin superfamily DCC subclass member 3:Extracellular domain	Q8IVU1	-2.80909	-0.100232	0.0126028	0.779932		COQ10A	CQ10A	Coenzyme Q-binding protein COQ10 homolog A, mitochondrial	Q96MF6	2.20669	0.14574	0.0391901	0.696165		SNRNP25	SNR25	U11/U12 small nuclear ribonucleoprotein 25 kDa protein	Q9BV90	-2.68212	0.213424	0.0170591	0.355652
	PRDX5	Peroxiredoxin-5	Peroxiredoxin-5, mitochondrial	P30044	-2.53859	-0.173346	0.0200381	0.749566		BMPR2	BMP RII	Bone morphogenetic protein receptor type-2	Q13873	-2.21849	-0.10184	0.0413356	0.779932		PPTC7	PPTC7	Protein phosphatase PTC7 homolog	Q8NI37	2.17152	0.145498	0.0420964	0.696165		F11R	JAM-A	Junctional adhesion molecule A	Q9Y624	-2.90156	0.211184	0.01096	0.355652
	ADAM10	ADAM 10:ECD	Disintegrin and metalloproteinase domain-containing protein 10:Extracellular domain	O14672	-2.12013	-0.176679	0.0473838	0.749566		IFNA2	IFN-aA	Interferon alpha-2	P01563	-2.49459	-0.104304	0.0239334	0.779932		EMC1	EMC1	ER membrane protein complex subunit 1	Q8N766	2.47264	0.145236	0.0225087	0.696165		RBMS1	RBMS1	RNA-binding motif, single-stranded-interacting protein 1	P29558	-2.481	0.210896	0.0254416	0.355652
	RAB43	RAB43	Ras-related protein Rab-43	Q86YS6	-3.13089	-0.180682	0.00550252	0.749566		PLBD2	LAML2	Putative phospholipase B-like 2	Q8NHP8	-2.52562	-0.107572	0.0224833	0.779932		HHIP	HHIP	Hedgehog-interacting protein	Q96QV1	2.14566	0.145152	0.0443566	0.696165		COL23A1	CONA1	Collagen alpha-1(XXIII) chain	Q86Y22	-2.40642	0.208841	0.0294526	0.355652
	UBE2G2	UB2G2	Ubiquitin-conjugating enzyme E2 G2	P60604	-2.24517	-0.195247	0.0368531	0.749566		CCPG1	CCPG1	Cell cycle progression protein 1	Q9ULG6	-2.20879	-0.109498	0.0421216	0.779932		RAPGEF1	RPGF1	Rap guanine nucleotide exchange factor 1	Q13905	2.26077	0.143169	0.0350786	0.696165		SPANXN4	SPXN4	Sperm protein associated with the nucleus on the X chromosome N4	Q5MJ08	2.79728	0.207696	0.0135338	0.355652
	LIN7B	LIN7B	Protein lin-7 homolog B	Q9HAP6	-2.34386	-0.196238	0.0301108	0.749566		CTNNA2	CTNA2	Catenin alpha-2	P26232	-2.32948	-0.109573	0.0332575	0.779932		CALCB	CALCB	Calcitonin gene-related peptide 2	P10092	2.72457	0.141967	0.0130558	0.696165		SNF8	SNF8	Vacuolar-sorting protein SNF8	Q96H20	3.01026	0.206149	0.0087872	0.355652
	DOT1L	DOT1L	Histone-lysine N-methyltransferase, H3 lysine-79 specific	Q8TEK3	-2.23939	-0.200797	0.0372886	0.749566		GAD1	DCE1	Glutamate decarboxylase 1	Q99259	-2.1604	-0.120808	0.0462563	0.779932		LRRTM4	LRRT4:ECD	Leucine-rich repeat transmembrane neuronal protein 4:Isoform 2, Extracellular domain	Q86VH4	2.24381	0.141746	0.0363236	0.696165		PIK3CA|PIK3R1	PIK3CA/PIK3R1	PIK3CA/PIK3R1	P42336|P27986	-2.36343	0.20561	0.03203	0.355652
	PHOSPHO2	PHOP2	Pyridoxal phosphate phosphatase PHOSPHO2	Q8TCD6	-2.54602	-0.208645	0.0197247	0.749566		PDZK1	NHRF3	Na(+)/H(+) exchange regulatory cofactor NHE-RF3	Q5T2W1	-3.76174	-0.121073	0.00170497	0.779932		C5	C5	Complement C5	P01031	2.36329	0.139505	0.0283517	0.696165		MAD2L1	MD2L1	Mitotic spindle assembly checkpoint protein MAD2A	Q13257	2.4411	0.205287	0.027518	0.355652
	ACOT12	ACO12	Acyl-coenzyme A thioesterase 12	Q8WYK0	-2.21554	-0.210441	0.0391336	0.749566		ITGA6	Integrin a6	Integrin alpha-6	P23229	-2.50795	-0.121605	0.0232982	0.779932		CD9	CD9	CD9 antigen	P21926	2.76813	0.137228	0.0118632	0.696165		CXCL3	Gro-g	Gro-gamma	P19876	-2.26151	0.200874	0.0390153	0.355652
	PDCD1LG2	PD-L2	Programmed cell death 1 ligand 2	Q9BQ51	-2.16244	-0.220479	0.0435472	0.749566		FGF16	FGF-16	Fibroblast growth factor 16	O43320	-2.75419	-0.121995	0.0141119	0.779932		APEX2	APEX2	DNA-(apurinic or apyrimidinic site) lyase 2	Q9UBZ4	2.59282	0.136331	0.0173948	0.696165		STX10	STX10	Syntaxin-10	O60499	-4.222	0.200873	0.000739318	0.355652
	DIRAS3	ARHI	GTP-binding protein Di-Ras3	O95661	-2.84733	-0.22249	0.0103022	0.749566		RLN3	REL3	Relaxin-3	Q8WXF3	-2.43489	-0.122273	0.0269755	0.779932		TRMT6	TRM6	tRNA (adenine(58)-N(1))-methyltransferase non-catalytic subunit TRM6	Q9UJA5	2.16818	0.135662	0.0423822	0.696165		USP30	UBP30	Ubiquitin carboxyl-terminal hydrolase 30	Q70CQ3	-2.21249	0.197574	0.0428612	0.360726
	EDC4	EDC4	Enhancer of mRNA-decapping protein 4	Q6P2E9	-2.27728	-0.225284	0.0345204	0.749566		USP1|WDR48	UBP1/WDR48 Complex	UBP1/WDR48 Complex	O94782|Q8TAF3	-2.17507	-0.122472	0.0449648	0.779932		NRXN2	NRX2B	Neurexin-2-beta	P58401	2.73588	0.135551	0.0127356	0.696165		TREML1	TRML1:ITIM	Trem-like transcript 1 protein:immunoreceptor tyrosine-based inhibition motif	Q86YW5	2.13699	0.197399	0.0494786	0.367314
	ERP29	ERP29	Endoplasmic reticulum resident protein 29	P30040	-2.26796	-0.251291	0.035183	0.749566		ENOX2	ENOX2	Ecto-NOX disulfide-thiol exchanger 2	Q16206	-2.31932	-0.125096	0.0339301	0.779932		CD99L2	C99L2	CD99 antigen-like protein 2	Q8TCZ2	2.12099	0.133414	0.0466145	0.696165		STAT1	STAT1	Signal transducer and activator of transcription 1-alpha/beta	P42224	-2.34713	0.196875	0.0330623	0.355652
	PCSK7	PCSK7	Proprotein convertase subtilisin/kexin type 7	Q16549	-2.71696	-0.263186	0.013679	0.749566		PLEKHA4	PKHA4	Pleckstrin homology domain-containing family A member 4	Q9H4M7	-2.29503	-0.126269	0.0355918	0.779932		LYPD1	LYPD1	Ly6/PLAUR domain-containing protein 1	Q8N2G4	2.32791	0.13341	0.0305256	0.696165		RSPO1	RSPO1	R-spondin-1	Q2MKA7	2.756	0.195074	0.0147075	0.355652
	U2AF2	U2AF2	Splicing factor U2AF 65 kDa subunit	P26368	-2.23272	-0.265178	0.0377961	0.749566		ATP4B	ATP4B	Potassium-transporting ATPase subunit beta	P51164	-2.43676	-0.130154	0.0268748	0.779932		CRIM1	CRIM1:ECD	Cysteine-rich motor neuron 1 protein:Extracellular domain	Q9NZV1	2.1871	0.128893	0.0407851	0.696165		AMBP	a1-Microglobulin	Alpha-1-microglobulin	P02760	-2.79125	0.193984	0.0136995	0.355652
	KCNMB3	KCMB3	Calcium-activated potassium channel subunit beta-3	Q9NPA1	-2.59234	-0.266831	0.0178748	0.749566		WRNIP1	WRIP1	ATPase WRNIP1	Q96S55	-2.3148	-0.135702	0.0342337	0.779932		RPP30	RPP30	Ribonuclease P protein subunit p30	P78346	2.25795	0.124027	0.0352827	0.696165		MRAP2	MRAP2	Melanocortin-2 receptor accessory protein 2	Q96G30	-2.27607	0.193485	0.0379367	0.355652
	APOE	Apo E	Apolipoprotein E	P02649	-2.56397	-0.275772	0.0189876	0.749566		IL13	IL-13	Interleukin-13	P35225	-2.14412	-0.135893	0.0477293	0.779932		HNRNPC	hnRNP C1/C2	Heterogeneous nuclear ribonucleoproteins C1/C2	P07910	2.53758	0.123486	0.0195925	0.696165		MAPK3	ERK-1	Mitogen-activated protein kinase 3	P27361	-2.52014	0.193222	0.0235498	0.355652
	P4HB	Protein disulfide-isomerase	Protein disulfide-isomerase	P07237	-2.28238	-0.279698	0.0341624	0.749566		NPPB	BNP-32	Brain natriuretic peptide 32	P16860	-2.42275	-0.136812	0.0276374	0.779932		FNDC8	FNDC8	Fibronectin type III domain-containing protein 8	Q8TC99	2.18065	0.120221	0.0413235	0.696165		HIPK3	HIPK3	Homeodomain-interacting protein kinase 3	Q9H422	-2.85129	0.192659	0.0121347	0.355652
	EFCAB1	EFCB1	EF-hand calcium-binding domain-containing protein 1	Q9HAE3	-2.81543	-0.281074	0.0110457	0.749566		RMI1	RMI1	RecQ-mediated genome instability protein 1	Q9H9A7	-3.02788	-0.137821	0.0080001	0.779932		FAM86B1	F86B1	Putative protein N-methyltransferase FAM86B1	Q8N7N1	2.13471	0.120072	0.0453463	0.696165		BTN2A1	BT2A1	Butyrophilin subfamily 2 member A1	Q7KYR7	2.73555	0.191647	0.0153252	0.355652
	DTNBP1	DTBP1	Dysbindin	Q96EV8	-2.28495	-0.282372	0.0339832	0.749566		PLSCR3	PLS3	Phospholipid scramblase 3	Q9NRY6	-2.26219	-0.140991	0.0379584	0.779932		ART5	NAR5	Ecto-ADP-ribosyltransferase 5	Q96L15	2.32129	0.114658	0.0309484	0.696165		BCL2L1	BCL2-like 1 protein	Bcl-2-like protein 1	Q07817	-2.61462	0.191571	0.019522	0.355652
	RTN4RL1	R4RL1	Reticulon-4 receptor-like 1	Q86UN2	-2.15932	-0.283532	0.04382	0.749566		CD200R1	MO2R1:ECD	Cell surface glycoprotein CD200 receptor 1:Isoform 4, Extracellular Domain	Q8TD46	-2.3124	-0.141005	0.0343957	0.779932		DHX9	DHX9	ATP-dependent RNA helicase A	Q08211	2.24615	0.109312	0.0361494	0.696165		MDH2	Malate dehydrogenase 2	Malate dehydrogenase, mitochondrial	P40926	-2.6056	0.190682	0.019876	0.355652
	OASL	OA synthetase	2'-5'-oligoadenylate synthetase like protein	Q15646	-2.2626	-0.285561	0.0355695	0.749566		PAPLN	PPN	Papilin	O95428	-2.52797	-0.142024	0.0223771	0.779932		UQCRB	UCR6	Cytochrome b-c1 complex subunit 7	P14927	2.58213	0.108819	0.0178011	0.696165		PABPC5	PABP5	Polyadenylate-binding protein 5	Q96DU9	2.25408	0.189926	0.0395766	0.355652
	CES1	carboxylesterase, liver	Liver carboxylesterase 1	P23141	-2.83313	-0.29003	0.0106272	0.749566		ERLIN1	ERLN1	Erlin-1	O75477	-2.3235	-0.143614	0.033652	0.779932		ERO1A	ERO1A	ERO1-like protein alpha	Q96HE7	2.72235	0.105866	0.0131194	0.696165		MAGI2	MAGI2	Membrane-associated guanylate kinase, WW and PDZ domain-containing protein 2	Q86UL8	-2.50912	0.189534	0.0240686	0.355652
	CASP10	Caspase-10:region 1	Caspase-10:region 1	Q92851	-2.69492	-0.290577	0.0143456	0.749566		ATRN	Attractin	Attractin	O75882	-2.34708	-0.145376	0.0321207	0.779932		SIGLEC15	SIG15	Sialic acid-binding Ig-like lectin 15	Q6ZMC9	2.40481	0.105132	0.0259843	0.696165		ROBO3	ROBO3	Roundabout homolog 3	Q96MS0	3.51188	0.188541	0.00314587	0.355652
	HAO1	HAOX1	Hydroxyacid oxidase 1	Q9UJM8	-2.46115	-0.296885	0.023591	0.749566		C17orf78	CQ078:N-term	Uncharacterized protein C17orf78:N-term	Q8N4C9	-2.51759	-0.147234	0.0228502	0.779932		FOSL2	FOSL2	Fos-related antigen 2	P15408	2.10709	0.104147	0.0479323	0.696165		DHH	DHH	Desert hedgehog protein N-product	O43323	-2.35071	0.186996	0.032833	0.355652
	CABP2	CABP2	Calcium-binding protein 2	Q9NPB3	-2.12009	-0.297248	0.0473874	0.749566		LECT2	LECT2	Leukocyte cell-derived chemotaxin-2	O14960	-2.16913	-0.147614	0.0454836	0.779932		NPDC1	NPDC1	Neural proliferation differentiation and control protein 1	Q9NQX5	2.63094	0.103312	0.0160162	0.696165		IRF5	IRF5	Interferon regulatory factor 5	Q13568	-2.35335	0.186259	0.032665	0.355652
	VAV3	VAV3	Guanine nucleotide exchange factor VAV3	Q9UKW4	-2.22309	-0.302716	0.0385409	0.749566		SCARA3	SCAR3:region 2	Scavenger receptor class A member 3:region 2	Q6AZY7	-2.26657	-0.147635	0.0376347	0.779932		PDCD6	PDCD6	Programmed cell death protein 6	O75340	2.19721	0.0990081	0.0399548	0.696165		TIRAP	Tirap	Toll/interleukin-1 receptor domain-containing adapter protein	P58753	-2.48152	0.185227	0.0254154	0.355652
	VPS29	VPS29	Vacuolar protein sorting-associated protein 29	Q9UBQ0	-2.13385	-0.304002	0.0461069	0.749566		KCNF1	KCNF1	Potassium voltage-gated channel subfamily F member 1	Q9H3M0	-2.43396	-0.148462	0.0270257	0.779932		ASH2L	ASH2L	Set1/Ash2 histone methyltransferase complex subunit ASH2	Q9UBL3	-2.66002	-0.0834396	0.0150349	0.696165		UNC13D	UN13D	Protein unc-13 homolog D	Q70J99	-2.81804	0.184815	0.0129784	0.355652
	SPOP	SPOP	Speckle-type POZ protein	O43791	-2.21401	-0.30941	0.0392549	0.749566		STAB1	STAB1	Stabilin-1	Q9NY15	-2.13958	-0.14877	0.0481474	0.779932		NFIA	NFIA	Nuclear factor 1 A-type	Q12857	-2.27881	-0.0860345	0.0337973	0.696165		CD200R1	MO2R1:CD	Cell surface glycoprotein CD200 receptor 1:Isoform 4, Cytoplasmic Domain	Q8TD46	-2.60651	0.184701	0.01984	0.355652
	RAB18	RAB18	Ras-related protein Rab-18	Q9NP72	-2.31657	-0.309451	0.031851	0.749566		RNASE10	RNS10	Inactive ribonuclease-like protein 10	Q5GAN6	-2.15218	-0.150218	0.0469941	0.779932		PIN1	PIN1	Peptidyl-prolyl cis-trans isomerase NIMA-interacting 1	Q13526	-2.24741	-0.10325	0.0360559	0.696165		CPZ	CBPZ	Carboxypeptidase Z	Q66K79	2.17962	0.184512	0.0456338	0.366383
	ALDH5A1	SSDH	Succinate-semialdehyde dehydrogenase, mitochondrial	P51649	-2.36744	-0.316151	0.0286788	0.749566		DMKN	Dermokine	Dermokine	Q6E0U4	-4.26254	-0.153022	0.000595398	0.779932		HPGD	HPG-	15-hydroxyprostaglandin dehydrogenase [NAD(+)]	P15428	-2.12548	-0.115584	0.0461958	0.696165		GDA	GUAD	Guanine deaminase	Q9Y2T3	2.29753	0.184303	0.0363978	0.355652
	ARNT	ARNT	Aryl hydrocarbon receptor nuclear translocator	P27540	-2.58651	-0.321314	0.0180983	0.749566		KCNN1	KCNN1	Small conductance calcium-activated potassium channel protein 1	Q92952	-2.32675	-0.155145	0.0334369	0.779932		ZP4	ZP4	Zona pellucida sperm-binding protein 4	Q12836	-2.33777	-0.120868	0.0299044	0.696165		DNAJC16	DJC16	DnaJ homolog subfamily C member 16	Q9Y2G8	-2.9095	0.183602	0.0107847	0.355652
	COLGALT1	GT251	Procollagen galactosyltransferase 1	Q8NBJ5	-2.38142	-0.329884	0.0278597	0.749566		CASQ2	CASQ2	Calsequestrin-2	O14958	-2.34889	-0.155525	0.0320062	0.779932		CCL27	CTACK	C-C motif chemokine 27	Q9Y4X3	-2.1846	-0.121131	0.0409933	0.696165		SIGLEC8	SIGL8	Sialic acid-binding Ig-like lectin 8	Q9NYZ4	2.53265	0.181639	0.0229742	0.355652
	TMOD3	TMOD3	Tropomodulin-3	Q9NYL9	-2.11798	-0.341413	0.047586	0.749566		FGFBP1	FGFP1	Fibroblast growth factor-binding protein 1	Q14512	-2.22344	-0.158368	0.0409392	0.779932		NTRK1	TrkA	High affinity nerve growth factor receptor	P04629	-2.52528	-0.12874	0.0201158	0.696165		S100A8	Calgranulin A	Calgranulin A	P05109	2.13207	0.180916	0.0499415	0.367314
	RAB7A	Rab-7	Ras-related protein Rab-7	P51149	-2.22525	-0.343474	0.0383726	0.749566		C1RL	C1RL1	Complement C1r subcomponent-like protein	Q9NZP8	-2.26105	-0.158664	0.0380431	0.779932		BMX	BMX	Cytoplasmic tyrosine-protein kinase BMX	P51813	-3.2961	-0.133513	0.00360852	0.696165		ACTN4	ACTN4	Alpha-actinin-4	O43707	-2.64955	0.180469	0.0182079	0.355652
	EDDM3A	EP3A	Epididymal secretory protein E3-alpha	Q14507	-2.10784	-0.349186	0.0485537	0.749566		PPIB	PPIB	Peptidyl-prolyl cis-trans isomerase B	P23284	-2.34635	-0.158978	0.0321669	0.779932		GRB14	GRB14	Growth factor receptor-bound protein 14	Q14449	-2.85267	-0.152645	0.00983848	0.696165		JAM2	JAM-B	Junctional adhesion molecule B	P57087	-2.91898	0.180127	0.0105794	0.355652
	CBR4	CBR4	Carbonyl reductase family member 4	Q8N4T8	-2.52456	-0.349543	0.0206419	0.749566		TADA2A	TAD2A	Transcriptional adapter 2-alpha	O75478	-3.65915	-0.159232	0.00211741	0.779932		SGK1	SGK1	Serine/threonine-protein kinase Sgk1	O00141	-2.62544	-0.162819	0.0162085	0.696165		SHC1	SHC1:SH2	SHC-transforming protein 1:Src Homology domain	P29353	-2.24088	0.17918	0.0405925	0.357255
	PPP4C	PP4C	Serine/threonine-protein phosphatase 4 catalytic subunit	P60510	-2.58534	-0.360868	0.0181434	0.749566		ROS1	ROS1	Proto-oncogene tyrosine-protein kinase ROS	P08922	-2.17598	-0.159655	0.0448854	0.779932		UBE2D3	UB2D3	Ubiquitin-conjugating enzyme E2 D3	P61077	-2.51067	-0.165823	0.0207547	0.696165		MEMO1	MEMO1	Protein MEMO1	Q9Y316	-2.499	0.179006	0.0245544	0.355652
	CMPK1	Cytidylate kinase	UMP-CMP kinase	P30085	-2.24016	-0.373515	0.0372304	0.749566		PCDHGC5	PCDGM	Protocadherin gamma-C5	Q9Y5F6	-2.7617	-0.159988	0.0138957	0.779932		PSMA1	PSA1	Proteasome subunit alpha type-1	P25786	-2.61275	-0.165957	0.0166609	0.696165		GOSR1	GOS-28	Golgi SNAP receptor complex member 1	O95249	2.53892	0.178157	0.0226908	0.355652
	IGHM	IgM	Immunoglobulin M	P01871	-2.09893	-0.373853	0.0494186	0.749566		NELFE	NELFE	Negative elongation factor E	P18615	-2.88108	-0.162237	0.0108588	0.779932		MBD4	MBD4	Methyl-CpG-binding domain protein 4	O95243	-3.46404	-0.173826	0.00245077	0.696165		BPGM	PMGE	Bisphosphoglycerate mutase	P07738	3.70239	0.176705	0.00212866	0.355652
	FOXRED1	FXRD1	FAD-dependent oxidoreductase domain-containing protein 1	Q96CU9	-2.33459	-0.378693	0.0306921	0.749566		VDR	VDR	Vitamin D3 receptor	P11473	-2.33683	-0.162273	0.0327779	0.779932		LMNB1	Lamin-B1	Lamin-B1	P20700	-4.14972	-0.177708	0.000495703	0.696165		RRM2B	RIR2B	Ribonucleoside-diphosphate reductase subunit M2 B	Q7LG56	-3.30366	0.175833	0.00482257	0.355652
	SDSL	SDSL	Serine dehydratase-like	Q96GA7	-2.37025	-0.379472	0.0285125	0.749566		THPO	Tpo	Thrombopoietin	P40225	-2.85796	-0.164103	0.0113916	0.779932		RFESD	RFESD	Rieske domain-containing protein	Q8TAC1	-2.18011	-0.185664	0.0413686	0.696165		RPN1	RPN1:CD	Dolichyl-diphosphooligosaccharide--protein glycosyltransferase subunit 1:Cytoplasmic domain	P04843	-3.13976	0.175453	0.00674615	0.355652
	CST1	CYTN	Cystatin-SN	P01037	-2.24281	-0.380802	0.0370307	0.749566		UBTD2	UBTD2	Ubiquitin domain-containing protein 2	Q8WUN7	-2.22256	-0.167037	0.0410095	0.779932		ST3GAL6	SIA10	Type 2 lactosamine alpha-2,3-sialyltransferase	Q9Y274	-2.10287	-0.189848	0.0483393	0.696165		HGS	HGS	Hepatocyte growth factor-regulated tyrosine kinase substrate	O14964	-2.62305	0.175173	0.0191968	0.355652
	TCP1	TCPA	T-complex protein 1 subunit alpha	P17987	-2.72862	-0.382966	0.0133385	0.749566		EFS	EFS	Embryonal Fyn-associated substrate	O43281	-2.52892	-0.167941	0.022334	0.779932		MED1	MED-1	Mediator of RNA polymerase II transcription subunit 1	Q15648	-3.03121	-0.1903	0.00659526	0.696165		MGMT	MGMT	Methylated-DNA--protein-cysteine methyltransferase	P16455	-2.13733	0.175118	0.0494471	0.367314
	STOML2	Stomatin-like protein 2	Stomatin-like protein 2, mitochondrial	Q9UJZ1	-2.21182	-0.383175	0.0394292	0.749566		GOSR1	GOS-28	Golgi SNAP receptor complex member 1	O95249	-2.77426	-0.16801	0.0135409	0.779932		LIN7B	LIN7B	Protein lin-7 homolog B	Q9HAP6	-2.35264	-0.191276	0.0289904	0.696165		BCAT2	BCAT2	Branched-chain-amino-acid aminotransferase, mitochondrial	O15382	-2.31138	0.174608	0.035436	0.355652
	BIN2	BIN2	Bridging integrator 2	Q9UBW5	-2.27649	-0.383448	0.034576	0.749566		FSTL5	FSTL5	Follistatin-related protein 5	Q8N475	-2.45953	-0.168368	0.0256782	0.779932		CD40LG	CD40 ligand, soluble	CD40 ligand	P29965	-2.19907	-0.195249	0.0398041	0.696165		JAM3	JAM-C	Junctional adhesion molecule C	Q9BX67	-2.35643	0.174535	0.0324699	0.355652
	TSR2	TSR2	Pre-rRNA-processing protein TSR2 homolog	Q969E8	-2.35454	-0.39695	0.0294544	0.749566		GNAS	GNAS3	Neuroendocrine secretory protein 55	O95467	-2.31011	-0.168666	0.0345517	0.779932		MFRP	MFRP	Membrane frizzled-related protein	Q9BY79	-2.40911	-0.195932	0.02575	0.696165		TNRC6B	TNR6B	Trinucleotide repeat-containing gene 6B protein	Q9UPQ9	-2.43254	0.173654	0.027984	0.355652
	APOA1	Apo A-I	Apolipoprotein A-I	P02647	-3.62003	-0.410388	0.00182341	0.749566		MYB	MYB	Transcriptional activator Myb	P10242	-2.27462	-0.168686	0.0370454	0.779932		PRPS1	PRPS1	Ribose-phosphate pyrophosphokinase 1	P60891	-3.36135	-0.197905	0.00310599	0.696165		EEF1E1	MCA3	Eukaryotic translation elongation factor 1 epsilon-1	O43324	-2.34708	0.173313	0.0330654	0.355652
	PDGFC	PDGF-CC	Platelet-derived growth factor C	Q9NRA1	-3.23401	-0.424303	0.00436786	0.749566		ASPH	HAAH	Aspartyl/asparaginyl beta-hydroxylase	Q12797	-2.18802	-0.168767	0.0438529	0.779932		PANK3	PANK3	Pantothenate kinase 3	Q9H999	-2.2074	-0.204255	0.0391336	0.696165		BLOC1S1	BL1S1	Biogenesis of lysosome-related organelles complex 1 subunit 1	P78537	-2.16342	0.17227	0.0470613	0.367107
	KCNIP4	KCIP4	Kv channel-interacting protein 4	Q6PIL6	-2.22544	-0.431343	0.0383583	0.749566		ZNF175	ZN175	Zinc finger protein 175	Q9Y473	-3.00473	-0.169017	0.00839619	0.779932		INHBA|INHBB	Activin AB	Inhibin beta A chain:Inhibin beta B chain heterodimer	P08476|P09529	-2.5915	-0.20517	0.0174447	0.696165		ANGPT4	Angiopoietin-4	Angiopoietin-4	Q9Y264	-2.14512	0.172113	0.0487229	0.367314
	VAPA	VAPA	Vesicle-associated membrane protein-associated protein A	Q9P0L0	-2.40654	-0.435105	0.026443	0.749566		NEDD9	CASL	Enhancer of filamentation 1	Q14511	-2.92179	-0.169717	0.00997905	0.779932		HMOX2	HO-2	Heme oxygenase 2	P30519	-2.98061	-0.207473	0.00739137	0.696165		ITPKC	IP3KC	Inositol-trisphosphate 3-kinase C	Q96DU7	2.40748	0.172093	0.0293917	0.355652
	SARS1	SYSC	Serine--tRNA ligase, cytoplasmic	P49591	-2.23872	-0.436966	0.037339	0.749566		DRAP1	Dr1-associated corepressor	Dr1-associated corepressor	Q14919	-2.1787	-0.169909	0.0446505	0.779932		DDX58	DDX58	Probable ATP-dependent RNA helicase DDX58	O95786	-2.75185	-0.210901	0.0122961	0.696165		CTHRC1	CTHR1	Collagen triple helix repeat-containing protein 1	Q96CG8	2.19264	0.171995	0.0445158	0.362813
	CYP3A4	Cytochrome P450 3A4	Cytochrome P450 3A4	P08684	-2.39901	-0.443673	0.0268605	0.749566		SERF1A	SERF1	Small EDRK-rich factor 1	O75920	-2.99647	-0.17034	0.00854222	0.779932		TEX29	TEX29	Testis-expressed sequence 29 protein	Q8N6K0	-2.30547	-0.211331	0.0319827	0.696165		ELP1	ELP1	Elongator complex protein 1	O95163	-2.27059	0.171014	0.0383388	0.355652
	APOL1	Apo L1	Apolipoprotein L1	O14791	-2.55394	-0.462785	0.0193961	0.749566		TREML1	TRML1:ITIM	Trem-like transcript 1 protein:immunoreceptor tyrosine-based inhibition motif	Q86YW5	-2.19157	-0.171337	0.0435518	0.779932		NMS	NMS	Neuromedin-S	Q5H8A3	-2.43034	-0.214539	0.0246211	0.696165		ILK	ILK1	Integrin-linked protein kinase	Q13418	-2.30833	0.170684	0.0356454	0.355652
	DAPP1	DAPP1	Dual adapter for phosphotyrosine and 3-phosphotyrosine and 3-phosphoinositide	Q9UN19	-2.15236	-0.472409	0.0444342	0.749566		TAFA4	F19A4	Protein FAM19A4	Q96LR4	-3.05048	-0.172644	0.00763102	0.779932		TSLP	TSLP	Thymic stromal lymphopoietin	Q969D9	-2.088	-0.224471	0.0497976	0.696165		MASP1	MASP3:Light	Mannan-binding lectin serine protease 1:Mannan-binding lectin serine protease 1 light chain	P48740	3.40605	0.170394	0.00390897	0.355652
	RET	RET	Proto-oncogene tyrosine-protein kinase receptor Ret	P07949	-2.13383	-0.47543	0.046109	0.749566		None	IFNL4	Interferon lambda-4	K9M1U5	-2.24706	-0.172956	0.0390976	0.779932		TGFB1	TGF-b1	Transforming growth factor beta-1	P01137	-3.20451	-0.226609	0.00445021	0.696165		CCNB1	Cyclin B1	G2/mitotic-specific cyclin-B1	P14635	2.39662	0.170007	0.0300228	0.355652
	UGP2	UGPA1	UTP--glucose-1-phosphate uridylyltransferase	Q16851	-2.60846	-0.476255	0.0172705	0.749566		ANGPTL4	ANGL4	Angiopoietin-related protein 4	Q9BY76	-2.18746	-0.174187	0.0438998	0.779932		TREML2	TRML2	Trem-like transcript 2 protein	Q5T2D2	-2.41727	-0.23145	0.0253106	0.696165		NOP16	NOP16	Nucleolar protein 16	Q9Y3C1	2.28805	0.169658	0.0370701	0.355652
	LGALSL	LEGL	Galectin-related protein	Q3ZCW2	-2.09311	-0.493113	0.0499916	0.749566		ITGAL	LFA-1 alpha-L chain	Integrin alpha-L	P20701	-2.39295	-0.17814	0.0293276	0.779932		S100A4	S100A4	Protein S100-A4	P26447	-2.12838	-0.231985	0.0459275	0.696165		SCO2	SCO2	Protein SCO2 homolog, mitochondrial	O43819	-2.96929	0.168634	0.00955143	0.355652
	ICOSLG	B7-H2	ICOS ligand	O75144	-2.16429	-0.499471	0.0433861	0.749566		ZNF134	ZN134	Zinc finger protein 134	P52741	-2.22441	-0.178668	0.040862	0.779932		NREP	NREP	Neuronal regeneration-related protein	Q16612	-2.4784	-0.238678	0.0222344	0.696165		CSRP1	Cysteine-rich protein 1	Cysteine and glycine-rich protein 1	P21291	-2.49214	0.167244	0.0248889	0.355652
	KCTD10	BACD3	BTB/POZ domain-containing adapter for CUL3-mediated RhoA degradation protein 3	Q9H3F6	-2.13096	-0.499981	0.0463731	0.749566		RIC3	RIC3	Protein RIC-3	Q7Z5B4	-3.10363	-0.178953	0.0068277	0.779932		EDC4	EDC4	Enhancer of mRNA-decapping protein 4	Q6P2E9	-2.46343	-0.23999	0.0229533	0.696165		EPN1	EPN1	Epsin-1	Q9Y6I3	-2.20386	0.166839	0.0435733	0.362043
	S100A5	S100A5	Protein S100-A5	P33763	-2.12568	-0.500276	0.0468634	0.749566		ADAMTSL1	ATL1	ADAMTS-like protein 1	Q8N6G6	-2.32445	-0.178963	0.0335889	0.779932		KCNMB3	KCMB3	Calcium-activated potassium channel subunit beta-3	Q9NPA1	-2.53122	-0.243502	0.0198616	0.696165		GLRX2	GLRX2	Glutaredoxin-2, mitochondrial	Q9NS18	-2.27238	0.165968	0.0382069	0.355652
	PYGB	Glycogen phosphorylase	Glycogen phosphorylase, brain form	P11216	-2.42406	-0.50142	0.0254943	0.749566		NPM1	NPM1	Nucleophosmin	P06748	-2.76146	-0.179412	0.0139025	0.779932		FCHSD1	FCSD1	F-BAR and double SH3 domains protein 1	Q86WN1	-3.48988	-0.252976	0.00230856	0.696165		HEPACAM	HEPACAM	Hepatocyte cell adhesion molecule	Q14CZ8	2.29686	0.165897	0.036445	0.355652
	NQO1	NAD(P)H dehydrogenase	NAD(P)H dehydrogenase [quinone] 1	P15559	-2.09866	-0.502682	0.0494455	0.749566		IMPA2	IMPA2	Inositol monophosphatase 2	O14732	-2.22616	-0.181721	0.0407229	0.779932		PCSK2	NEC2	Neuroendocrine convertase 2	P16519	-2.51232	-0.25562	0.020682	0.696165		USP12|WDR48	USP12/WDR48 Complex	USP12/WDR48 Complex	O75317|Q8TAF3	-3.65273	0.165182	0.00235661	0.355652
	CLCNKB	CLCKB	Chloride channel protein ClC-Kb	P51801	-2.26159	-0.505168	0.035643	0.749566		VSTM2L	VTM2L	V-set and transmembrane domain-containing protein 2-like protein	Q96N03	-2.19469	-0.182793	0.0432896	0.779932		APOA1	Apo A-I	Apolipoprotein A-I	P02647	-2.40351	-0.256282	0.0260556	0.696165		LDLRAP1	ARH	Low density lipoprotein receptor adapter protein 1	Q5SW96	-2.96363	0.163018	0.00966194	0.355652
	GRHPR	GRHPR	Glyoxylate reductase/hydroxypyruvate reductase	Q9UBQ7	-2.68309	-0.553984	0.0147159	0.749566		LGALS13	PP13	Galactoside-binding soluble lectin 13	Q9UHV8	-3.1613	-0.183316	0.00605	0.779932		RTN4RL1	R4RL1	Reticulon-4 receptor-like 1	Q86UN2	-2.12257	-0.259146	0.0464673	0.696165		COLEC12	COLEC12	Collectin-12	Q5KU26	2.18677	0.162773	0.0450166	0.364602
	CCT8	TCP-1-theta	T-complex protein 1 subunit theta	P50990	-3.22038	-0.555211	0.00450359	0.749566		SIGIRR	SIGIRR	Single Ig IL-1-related receptor	Q6IA17	-2.12218	-0.184685	0.0497826	0.779932		TIE1	sTie-1	Tyrosine-protein kinase receptor Tie-1, soluble	P35590	-2.18171	-0.277997	0.0412351	0.696165		SFN	STRATIFIN	14-3-3 protein sigma	P31947	-2.85519	0.161655	0.0120394	0.355652
	FERMT3	URP2	Fermitin family homolog 3	Q86UX7	-3.56893	-0.567355	0.00204818	0.749566		ANK2	ANK2	Ankyrin-2	Q01484	-3.0562	-0.184844	0.00754033	0.779932		GGPS1	GGPPS	Geranylgeranyl pyrophosphate synthase	O95749	-2.60758	-0.28002	0.0168484	0.696165		LEPR	sLeptin R	Leptin receptor, soluble	P48357	3.41133	0.160422	0.00386684	0.355652
	STX10	STX10	Syntaxin-10	O60499	-2.49659	-0.57351	0.0218974	0.749566		CD6	CD6	CD6	P30203	-2.22042	-0.186417	0.0411801	0.779932		CBR4	CBR4	Carbonyl reductase family member 4	Q8N4T8	-2.25341	-0.290474	0.035614	0.696165		SCARF2	SREC-II:CD	Scavenger receptor class F member 2:Cytoplasmic domain	Q96GP6	3.01205	0.16035	0.00875527	0.355652
	IFIT3	CIG49	Interferon-induced protein with tetratricopeptide repeats 3	O14879	-2.6402	-0.587857	0.0161363	0.749566		KRTDAP	KTDAP	Keratinocyte differentiation-associated protein	P60985	-3.12669	-0.186518	0.00650558	0.779932		FNBP1	FNBP1	Formin-binding protein 1	Q96RU3	-2.3766	-0.293968	0.0275721	0.696165		SNRPG	RUXG	Small nuclear ribonucleoprotein G	P62308	-2.35255	0.159917	0.0327158	0.355652
	STIM1	STIM1:CD	Stromal interaction molecule 1:Cytoplasmic domain	Q13586	-2.61554	-0.590989	0.0170111	0.749566		HOPX	HOP	Homeodomain-only protein	Q9BPY8	-2.15825	-0.188813	0.0464479	0.779932		FST	FST	Follistatin	P19883	-2.30271	-0.305022	0.0321664	0.696165		CASP3	Caspase-3	Caspase-3	P42574	-2.21917	0.159868	0.0423164	0.360726
	NSUN6	NSUN6	Putative methyltransferase NSUN6	Q8TEA1	-2.38634	-0.591917	0.0275767	0.749566		B4GALT5	B4GT5	Beta-1,4-galactosyltransferase 5	O43286	-3.44854	-0.189091	0.00330373	0.779932		IGFALS	IGFALS	Insulin-like growth factor-binding protein complex acid labile subunit	P35858	-2.73764	-0.312152	0.0126865	0.696165		ME2	MAOM	NAD-dependent malic enzyme, mitochondrial	P23368	-2.70871	0.159834	0.0161736	0.355652
	BIRC2	cIAP-1	Baculoviral IAP repeat-containing protein 2	Q13490	-2.94898	-0.601921	0.00824042	0.749566		LRP2	megalin	Low-density lipoprotein receptor-related protein 2	P98164	-2.6945	-0.190749	0.0159505	0.779932		FOXRED1	FXRD1	FAD-dependent oxidoreductase domain-containing protein 1	Q96CU9	-2.1994	-0.314689	0.0397769	0.696165		KIR3DL1	KI3L1	Killer cell immunoglobulin-like receptor 3DL1	P43629	-2.69674	0.159801	0.0165667	0.355652
	DAB2	DAB2	Disabled homolog 2	P98082	-2.15187	-0.603157	0.0444779	0.749566		LACC1	LACC1	Laccase domain-containing protein 1	Q8IV20	-2.53597	-0.19075	0.0220186	0.779932		TACC3	TACC3	Transforming acidic coiled-coil-containing protein 3	Q9Y6A5	-2.50294	-0.315153	0.0211006	0.696165		PLBD2	LAML2	Putative phospholipase B-like 2	Q8NHP8	2.9408	0.158911	0.0101209	0.355652
	TXNL1	TXNL1	Thioredoxin-like protein 1	O43396	-2.15662	-0.627228	0.0440576	0.749566		RPRD1A	RPR1A	Regulation of nuclear pre-mRNA domain-containing protein 1A	Q96P16	-2.60496	-0.191059	0.0191469	0.779932		NUDC	NUDC:N-term	Nuclear migration protein nudC:N-term, contains nuclear localization domain	Q9Y266	-2.17714	-0.327774	0.041619	0.696165		ITGA2B|ITGB3	gpIIbIIIa	Integrin alpha-IIb: beta-3 complex	P08514|P05106	-2.37664	0.158266	0.0312163	0.355652
	CHMP1A	CHM1A	Charged multivesicular body protein 1a	Q9HD42	-2.10055	-0.635234	0.049261	0.749566		MRPS14	RT14	28S ribosomal protein S14, mitochondrial	O60783	-2.39885	-0.192065	0.0289854	0.779932		NLRP10	NAL10	NACHT, LRR and PYD domains-containing protein 10	Q86W26	-2.1463	-0.32865	0.0442992	0.696165		TNKS	Tankyrase-1	Tankyrase-1	O95271	3.18431	0.158173	0.00615854	0.355652
	CAPZA1	CAZA1	F-actin-capping protein subunit alpha-1	P52907	-2.60931	-0.636834	0.0172392	0.749566		VRK1	VRK1	Serine/threonine-protein kinase VRK1	Q99986	-2.1677	-0.194584	0.0456094	0.779932		SDSL	SDSL	Serine dehydratase-like	Q96GA7	-2.3332	-0.354252	0.0301906	0.696165		ACVR2B	Activin RIIB	Activin receptor type-2B	Q13705	3.29598	0.157511	0.00489913	0.355652
	PCDHGA2	PCDG2	Protocadherin gamma-A2	Q9Y5H1	-2.52556	-0.641025	0.0205984	0.749566		USP28	UBP28	Ubiquitin carboxyl-terminal hydrolase 28	Q96RU2	-2.12145	-0.195383	0.0498518	0.779932		PDE1A	PDE1A	Calcium/calmodulin-dependent 3',5'-cyclic nucleotide phosphodiesterase 1A	P54750	-2.44572	-0.362501	0.0238327	0.696165		GRB2	GRB2 adapter protein	Growth factor receptor-bound protein 2	P62993	-2.42419	0.154049	0.0284462	0.355652
	NT5C1A	5NT1A	Cytosolic 5'-nucleotidase 1A	Q9BXI3	-2.27264	-0.642721	0.0348489	0.749566		FAM162B	F162B	Protein FAM162B	Q5T6X4	-2.82423	-0.195852	0.0122148	0.779932		ATP5PB	AT5F1	ATP synthase B chain, mitochondrial	P24539	-3.0504	-0.365677	0.00631561	0.696165		UBL5	UBL5	Ubiquitin-like protein 5	Q9BZL1	-2.13671	0.153911	0.0495047	0.367314
	KYAT3	KAT3	Kynurenine--oxoglutarate transaminase 3	Q6YP21	-2.26828	-0.645344	0.0351603	0.749566		RSRP1	CA063	Arginine/serine-rich protein 1	Q9BUV0	-2.41117	-0.198463	0.0282829	0.779932		CRIP1	CRIP1	Cysteine-rich protein 1	P50238	-2.25268	-0.371459	0.0356672	0.696165		MAP3K10	M3K10	Mitogen-activated protein kinase kinase kinase 10	Q02779	-3.19495	0.150521	0.00602577	0.355652
	LRRFIP2	LRRF2	Leucine-rich repeat flightless-interacting protein 2	Q9Y608	-2.47511	-0.664966	0.0229095	0.749566		BRPF1	BRPF1	Peregrin	P55201	-2.26416	-0.199873	0.0378124	0.779932		CYP3A4	Cytochrome P450 3A4	Cytochrome P450 3A4	P08684	-2.36782	-0.377343	0.0280839	0.696165		GDF7	GDF7	Growth/differentiation factor 7	Q7Z4P5	2.26835	0.15051	0.0385048	0.355652
	RAB4A	RAB4A	Ras-related protein Rab-4A	P20338	-2.34434	-0.669189	0.0300809	0.749566		TPM1	Tropomyosin 1 alpha chain	Tropomyosin alpha-1 chain	P09493	-2.462	-0.201011	0.0255512	0.779932		HSP90B1	Endoplasmin	Endoplasmin	P14625	-2.12267	-0.378595	0.0464576	0.696165		CREBL2	CRBL2	cAMP-responsive element-binding protein-like 2	O60519	2.79635	0.149185	0.0135593	0.355652
	ITGA1|ITGB1	Integrin a1b1	Integrin alpha-I: beta-1 complex	P56199|P05556	-2.2995	-0.678147	0.0329864	0.749566		MAMDC2	MAMC2	MAM domain-containing protein 2	Q7Z304	-2.88773	-0.201455	0.0107102	0.779932		COX5B	COX5B	Cytochrome c oxidase subunit 5B, mitochondrial	P10606	-2.37385	-0.408466	0.0277312	0.696165		ZFP36	Tristetraproline	Tristetraproline	P26651	-2.1671	0.14918	0.0467331	0.367107
	MACROD2	MACD2	O-acetyl-ADP-ribose deacetylase MACROD2	A1Z1Q3	-2.96538	-0.68316	0.00794742	0.749566		MMP7	MMP-7	Matrilysin	P09237	-2.87488	-0.201784	0.0109993	0.779932		IGFBP5	IGFBP-5	Insulin-like growth factor-binding protein 5	P24593	-2.52052	-0.433903	0.0203222	0.696165		PYGB	Glycogen phosphorylase	Glycogen phosphorylase, brain form	P11216	-2.87374	0.149008	0.0115956	0.355652
	MPL	Thrombopoietin Receptor	Thrombopoietin Receptor	P40238	-2.11126	-0.6832	0.0482256	0.749566		THAP2	THAP2	THAP domain-containing protein 2	Q9H0W7	-2.28485	-0.202374	0.0363097	0.779932		INHA	Inhibin a subunit	Inhibin a subunit	P05111	-2.70945	-0.458676	0.0134959	0.696165		JAK2	JAK2	Tyrosine-protein kinase JAK2	O60674	-3.22677	0.148693	0.00564569	0.355652
	FOLH1	PSMA	Glutamate carboxypeptidase 2	Q04609	-2.12153	-0.692316	0.0472522	0.749566		COA3	CCD56	Cytochrome c oxidase assembly factor 3 homolog, mitochondrial	Q9Y2R0	-2.81935	-0.202979	0.0123386	0.779932		TCP1	TCPA	T-complex protein 1 subunit alpha	P17987	-2.31922	-0.464254	0.0310822	0.696165		SAR1A	SAR1A	GTP-binding protein SAR1a	Q9NR31	-2.425	0.148186	0.0284007	0.355652
	CCT5	TCP-1-epsilon	T-complex protein 1 subunit epsilon	P48643	-2.50766	-0.694278	0.021392	0.749566		UMODL1	UROL1	Uromodulin-like 1	Q5DID0	-2.14707	-0.204333	0.0474594	0.779932		CXCL6	GCP-2	C-X-C motif chemokine 6	P80162	-2.32603	-0.486188	0.0306451	0.696165		GALNT3	GALT3	Polypeptide N-acetylgalactosaminyltransferase 3	Q14435	2.85127	0.147909	0.0121352	0.355652
	HGS	HGS	Hepatocyte growth factor-regulated tyrosine kinase substrate	O14964	-2.15852	-0.715569	0.0438899	0.749566		GPR101	GP101	Probable G-protein coupled receptor 101	Q96P66	-2.26602	-0.204411	0.0376745	0.779932		PSMA7	PSA7	Proteasome subunit alpha type-7	O14818	-2.11243	-0.512184	0.0474221	0.696165		EMC2	EMC2	ER membrane protein complex subunit 2	Q15006	-2.4331	0.147566	0.0279537	0.355652
	CBX1	CBX1	Chromobox protein homolog 1	P83916	-2.25177	-0.736528	0.0363624	0.749566		CHEK2	Chk2	Serine/threonine-protein kinase Chk2	O96017	-2.35226	-0.206203	0.0317931	0.779932		PPBP	CTAP-III	Connective tissue-activating peptide III	P02775	-2.21402	-0.558846	0.0386084	0.696165		RPP40	RPP40	Ribonuclease P protein subunit p40	O75818	-2.18313	0.145122	0.0453299	0.365915
	SMAD1	SMAD1	Mothers against decapentaplegic homolog 1	Q15797	-2.19549	-0.740283	0.0407496	0.749566		None	CS084	Uncharacterized protein C19orf84	I3L1E1	-2.66483	-0.206714	0.0169484	0.779932		CCT5	TCP-1-epsilon	T-complex protein 1 subunit epsilon	P48643	-2.13041	-0.570966	0.04574	0.696165		TTC9	TTC9A	Tetratricopeptide repeat protein 9A	Q92623	-2.15767	0.144562	0.047578	0.367107
	PDLIM1	PDLI1	PDZ and LIM domain protein 1	O00151	-2.5585	-0.76027	0.0192095	0.749566		LY6G6D	LY66D	Lymphocyte antigen 6 complex locus protein G6d	O95868	-2.47648	-0.206845	0.0248197	0.779932		CSTB	Cystatin B	Cystatin B	P04080	-2.96217	-0.578776	0.0077038	0.696165		KCTD3	KCTD3	BTB/POZ domain-containing protein KCTD3	Q9Y597	-2.53117	0.144024	0.0230414	0.355652
	CXCL1	Gro-a	Growth-regulated alpha protein	P09341	-2.59305	-0.766555	0.0178478	0.749566		CCDC167	CC167	Coiled-coil domain-containing protein 167	Q9P0B6	-2.24927	-0.207098	0.0389292	0.779932		PCDHGA2	PCDG2	Protocadherin gamma-A2	Q9Y5H1	-2.42064	-0.587626	0.0251309	0.696165		RABL3	RABL3	Rab-like protein 3	Q5HYI8	-2.32701	0.143964	0.0343791	0.355652
	ARPC1B	ARC1B	Actin-related protein 2/3 complex subunit 1B	O15143	-2.16224	-0.773514	0.0435644	0.749566		CD84	SLAF5	SLAM family member 5	Q9UIB8	-2.28547	-0.207224	0.0362657	0.779932		ENO1	Alpha enolase	Alpha-enolase	P06733	-2.16513	-0.587856	0.0426443	0.696165		KLHL3	KLHL3	Kelch-like protein 3	Q9UH77	2.90208	0.143633	0.0109484	0.355652
	UGDH	UGDH	UDP-glucose 6-dehydrogenase	O60701	-2.50707	-0.7777	0.0214186	0.749566		TMCC3	TMCC3:region 1	Transmembrane and coiled-coil domains protein 3:region 1	Q9ULS5	-2.20641	-0.20741	0.0423169	0.779932		CCT8	TCP-1-theta	T-complex protein 1 subunit theta	P50990	-2.65024	-0.602627	0.0153582	0.696165		IGDCC3	IGDC3:ECD	Immunoglobulin superfamily DCC subclass member 3:Extracellular domain	Q8IVU1	3.05431	0.143335	0.00803258	0.355652
	CCT7	TCPH	T-complex protein 1 subunit eta	Q99832	-2.80556	-0.789294	0.011286	0.749566		INPP5E	INP5E	72 kDa inositol polyphosphate 5-phosphatase	Q9NRR6	-3.00521	-0.207852	0.00838783	0.779932		KYAT3	KAT3	Kynurenine--oxoglutarate transaminase 3	Q6YP21	-2.13974	-0.603279	0.0448893	0.696165		DDX19B	DEAD-box protein 19B	ATP-dependent RNA helicase DDX19B	Q9UMR2	-2.40219	0.14328	0.0296974	0.355652
	SH3BGRL3	SH3BGRL3-like protein	SH3 domain-binding glutamic acid-rich-like protein 3	Q9H299	-2.23699	-0.795566	0.0374706	0.749566		EGLN3	EGLN3	Egl nine homolog 3	Q9H6Z9	-2.14027	-0.208248	0.0480838	0.779932		NUDCD3	NUDC3	NudC domain-containing protein 3	Q8IVD9	-2.5058	-0.606955	0.0209723	0.696165		PCDHAC1	PCDC1	Protocadherin alpha-C1	Q9H158	-2.1867	0.142742	0.0450233	0.364602
	GMPR	GMPR1	GMP reductase 1	P36959	-2.29511	-0.801442	0.0332846	0.749566		FAM189A2	CI061	Protein FAM189A2	Q15884	-2.57881	-0.208716	0.0201907	0.779932		ELP1	ELP1	Elongator complex protein 1	O95163	-2.17623	-0.608668	0.0416962	0.696165		CASP10	Caspase-10:region 2	Caspase-10:region 2	Q92851	-2.32466	0.142383	0.0345355	0.355652
	RAB13	RAB13	Ras-related protein Rab-13	P51153	-2.76419	-0.813609	0.0123489	0.749566		PI15	PI15	Peptidase inhibitor 15	O43692	-2.99587	-0.20916	0.00855279	0.779932		ICOSLG	B7-H2	ICOS ligand	O75144	-3.30316	-0.637546	0.00355055	0.696165		CFC1	CFC1	Cryptic protein	P0CG37	-2.43221	0.141543	0.0280023	0.355652
	MVP	LRP	LRP	Q14764	-2.48132	-0.820788	0.0226124	0.749566		PRKCD	PKC-D	Protein kinase C delta type	Q05655	-2.12068	-0.209524	0.0499261	0.779932		PPBP	NAP-2	Neutrophil-activating peptide 2	P02775	-2.44065	-0.680485	0.0240899	0.696165		PRTFDC1	PRDC1	Phosphoribosyltransferase domain-containing protein 1	Q9NRG1	-2.25594	0.141267	0.0394352	0.355652
	RAB4B	RAB4B	Ras-related protein Rab-4B	P61018	-2.15624	-0.834727	0.0440912	0.749566		S100A9	calgranulin B	Protein S100-A9	P06702	-2.13436	-0.210212	0.0486328	0.779932		MVP	LRP	LRP	Q14764	-2.25217	-0.683856	0.0357047	0.696165		BCL2L2	Apoptosis regulator Bcl-W	Bcl-2-like protein 2	Q92843	-2.63914	0.14077	0.0185901	0.355652
	PEAR1	PEAR1:CD	Platelet endothelial aggregation receptor 1:Cytoplasmic domain	Q5VY43	-2.15507	-0.91561	0.0441946	0.749566		None	PAL4D	Peptidyl-prolyl cis-trans isomerase A-like 4D	F5H284	-2.75014	-0.210262	0.0142301	0.779932		LILRA2	LIRA2	Leukocyte immunoglobulin-like receptor subfamily A member 2	Q8N149	-2.23766	-0.725925	0.0367842	0.696165		RBM3	RBM3	RNA-binding protein 3	P98179	-2.41488	0.13965	0.0289692	0.355652
	RALB	RALB	Ras-related protein Ral-B	P11234	-2.55029	-0.942249	0.0195468	0.749566		RHEX	CA186	Uncharacterized protein C1orf186	Q6ZWK4	-3.0434	-0.210726	0.0077449	0.779932		FGR	FGR	Tyrosine-protein kinase Fgr	P09769	-2.37862	-0.754796	0.0274554	0.696165		GSK3B	GSK-3 beta	Glycogen synthase kinase-3 beta	P49841	-2.30594	0.139135	0.0358106	0.355652
	RAB33A	Rab-33A	Ras-related protein Rab-33A	Q14088	-2.21256	-0.947935	0.0393704	0.749566		TMEM119	TM119	Transmembrane protein 119	Q4V9L6	-2.52032	-0.211462	0.0227248	0.779932		CCT7	TCPH	T-complex protein 1 subunit eta	Q99832	-2.54746	-0.796491	0.019181	0.696165		KRAS	K-ras	GTPase KRas	P01116	2.44258	0.138428	0.0274384	0.355652
	CFLAR	FLIP	CASP8 and FADD-like apoptosis regulator	O15519	-2.4911	-0.951448	0.0221518	0.749566		KLRF1	KLRF1	Killer cell lectin-like receptor subfamily F member 1	Q9NZS2	-2.14453	-0.211803	0.0476918	0.779932		PPBP	BTG	Beta-thromboglobulin	P02775	-2.1764	-0.845637	0.0416812	0.696165		CLEC4G	CLC4G	C-type lectin domain family 4 member G	Q6UXB4	2.57226	0.138383	0.0212387	0.355652
	CXCL3	Gro-g	Gro-gamma	P19876	-2.62367	-0.956516	0.0167178	0.749566		HIF1A	HIF-1a	Hypoxia-inducible factor 1-alpha	Q16665	-2.22676	-0.211941	0.0406759	0.779932		ABCF3	ABCF3	ATP-binding cassette sub-family F member 3	Q9NUQ8	-2.38861	-0.889127	0.0268855	0.696165		NUDT15	NUD15	Nucleotide triphosphate diphosphatase NUDT15	Q9NV35	-3.76854	0.1383	0.00185906	0.355652
	GAGE2D	GGE2D	G antigen 2D	Q9UEU5	-2.28886	-0.983067	0.033713	0.749566		KCTD5	KCTD5	BTB/POZ domain-containing protein KCTD5	Q9NXV2	-2.63625	-0.211999	0.017966	0.779932		AAMDC	AAMDC	Mth938 domain-containing protein	Q9H7C9	-2.65349	-0.92115	0.01525	0.696165		NUDC	NUDC:CS	Nuclear migration protein nudC:CS domain	Q9Y266	-2.13556	0.137854	0.0496128	0.367314
	USP12	UBP12	Ubiquitin carboxyl-terminal hydrolase 12	O75317	-2.20746	-0.996603	0.0397782	0.749566		BDP1	BDP1	Transcription factor TFIIIB component B'' homolog	A6H8Y1	-2.16376	-0.212797	0.0459571	0.779932		SLC5A5	SC5A5	Sodium/iodide cotransporter	Q92911	-2.1036	-0.927293	0.0482691	0.696165		MMP7	MMP-7	Matrilysin	P09237	3.08237	0.137853	0.00758553	0.355652
	RTP4	RTP4	Receptor-transporting protein 4	Q96DX8	-2.18604	-1.0487	0.0415325	0.749566		PMEPA1	PMEPA	Protein TMEPAI	Q969W9	-2.18841	-0.214008	0.0438191	0.779932											SEZ6L2	SE6L2	Seizure 6-like protein 2	Q6UXD5	-2.27712	0.137244	0.0378597	0.355652
	SRGN	Platelet proteoglycan	Serglycin	P10124	-2.4362	-1.07236	0.0248563	0.749566		SDC3	SDC3	Syndecan-3	O75056	-2.35567	-0.214071	0.0315791	0.779932											HECTD3	HECD3	Probable E3 ubiquitin-protein ligase HECTD3	Q5T447	-2.17746	0.136934	0.0458222	0.366383
	LTB4R	LT4R1	Leukotriene B4 receptor 1	Q15722	-2.10765	-1.08293	0.0485724	0.749566		HIKESHI	HIKES	Protein Hikeshi	Q53FT3	-2.27699	-0.214197	0.0368741	0.779932											IL5	IL-5	Interleukin-5	P05113	2.42326	0.13623	0.0284979	0.355652
	SMAD5	SMAD5	SMAD5	Q99717	-2.33303	-1.08875	0.0307906	0.749566		IGFBPL1	IBPL1	Insulin-like growth factor-binding protein-like 1	Q8WX77	-3.13	-0.214501	0.0064606	0.779932											TLN2	TLN2	Talin-2	Q9Y4G6	-2.53067	0.13603	0.0230643	0.355652
	CAMLG	CAMLG	Calcium signal-modulating cyclophilin ligand	P49069	-2.28922	-1.11122	0.0336883	0.749566		NMU	NMU	Neuromedin-U	P48645	-2.15428	-0.215996	0.0468046	0.779932											SNTB1	SNTB1	Beta-1-syntrophin	Q13884	-2.4266	0.135217	0.028312	0.355652
	NUDT15	NUD15	Nucleotide triphosphate diphosphatase NUDT15	Q9NV35	-2.46694	-1.1988	0.0233063	0.749566		IFNL1	IFN-lambda 1	Interferon lambda-1	Q8IU54	-2.65648	-0.216167	0.0172398	0.779932											SERPINH1	Collagen-binding protein	Serpin H1	P50454	-2.1999	0.134575	0.0439042	0.362043
	SLC5A5	SC5A5	Sodium/iodide cotransporter	Q92911	-2.70416	-1.20519	0.0140626	0.749566		CDA	CDA	Cytidine deaminase	P32320	-2.61373	-0.216174	0.0188084	0.779932											FAF2	FAF2	FAS-associated factor 2	Q96CS3	-2.63347	0.133148	0.0188019	0.355652
	ABCF3	ABCF3	ATP-binding cassette sub-family F member 3	Q9NUQ8	-2.75985	-1.2057	0.0124658	0.749566		CSNK1D	KC1D	Casein kinase I isoform delta	P48730	-2.64882	-0.216789	0.0175112	0.779932											TRH	TRH	Pro-Thyrotropin-releasing hormone	P20396	2.5321	0.132858	0.0229993	0.355652
	TXNDC9	TXND9	Thioredoxin domain-containing protein 9	O14530	-2.70965	-1.2505	0.0138967	0.749566		APLN	APEL	Apelin	Q9ULZ1	-2.90343	-0.218496	0.010367	0.779932											TMOD2	TMOD2	Tropomodulin-2	Q9NZR1	-2.63592	0.132556	0.01871	0.355652
	CD300C	CLM6	CMRF35-like molecule 6	Q08708	-2.20904	-1.32743	0.0396513	0.749566		TAFA1	F19A1	Protein FAM19A1	Q7Z5A9	-2.31888	-0.219281	0.0339598	0.779932											GOT2	GOT2	Aspartate aminotransferase, mitochondrial	P00505	-2.15912	0.132457	0.0474472	0.367107
										ZNF566	ZN566	Zinc finger protein 566	Q969W8	-2.14306	-0.220822	0.0478268	0.779932											PEAR1	PEAR1:CD	Platelet endothelial aggregation receptor 1:Cytoplasmic domain	Q5VY43	-2.30354	0.130229	0.035977	0.355652
										STAU2	STAU2	Double-stranded RNA-binding protein Staufen homolog 2	Q9NUL3	-2.26161	-0.221401	0.0380017	0.779932											DUSP19	DUS19	Dual specificity protein phosphatase 19	Q8WTR2	2.31535	0.128179	0.0351644	0.355652
										SCN4B	SCN4B	Sodium channel subunit beta-4	Q8IWT1	-2.49586	-0.221686	0.0238722	0.779932											ATP6V1C2	VATC2	V-type proton ATPase subunit C 2	Q8NEY4	-2.39646	0.127085	0.0300322	0.355652
										CSPG4	CSPG4	Chondroitin sulfate proteoglycan 4	Q6UVK1	-2.2421	-0.221926	0.0394777	0.779932											C1orf185	CA185	Uncharacterized protein C1orf185	Q5T7R7	2.22993	0.126988	0.0414538	0.359046
										ITGA5|ITGB1	Integrin a5b1	Integrin a5b1	P08648|P05556	-3.21339	-0.222102	0.00542295	0.779932											ZNF75D	ZN75D	Zinc finger protein 75D	P51815	2.59827	0.126883	0.0201682	0.355652
										HES6	HES6	Transcription cofactor HES-6	Q96HZ4	-2.20703	-0.222182	0.0422661	0.779932											DNAJC12	DJC12	DnaJ homolog subfamily C member 12	Q9UKB3	-2.93229	0.12687	0.0102973	0.355652
										TRAPPC5	TPPC5	Trafficking protein particle complex subunit 5	Q8IUR0	-3.15703	-0.222436	0.00610451	0.779932											NFKBID	IKBD	NF-kappa-B inhibitor delta	Q8NI38	-2.51853	0.126791	0.0236248	0.355652
										SDF2	SDF2	Stromal cell-derived factor 2	Q99470	-2.48567	-0.223512	0.0243662	0.779932											STYX	STYX	Serine/threonine/tyrosine-interacting protein	Q8WUJ0	-2.6384	0.126531	0.0186177	0.355652
										PWWP2B	PWP2B	PWWP domain-containing protein 2B	Q6NUJ5	-2.35795	-0.224264	0.0314371	0.779932											GALNT11	GLT11	Polypeptide N-acetylgalactosaminyltransferase 11	Q8NCW6	2.41332	0.126464	0.029058	0.355652
										EIF4A3	IF4A3	Eukaryotic initiation factor 4A-III	P38919	-2.53586	-0.228245	0.0220237	0.779932											KDM4C	KDM4C	Lysine-specific demethylase 4C	Q9H3R0	-2.40888	0.125952	0.0293118	0.355652
										PIWIL1	PIWL1	Piwi-like protein 1	Q96J94	-2.46902	-0.228537	0.0251941	0.779932											ARHGAP45	HMHA1	Rho GTPase-activating protein 45	Q92619	-2.38059	0.125658	0.030977	0.355652
										S100A3	S100A3	Protein S100-A3	P33764	-2.76143	-0.228685	0.0139033	0.779932											BIRC2	cIAP-1	Baculoviral IAP repeat-containing protein 2	Q13490	-3.93992	0.12525	0.00131016	0.355652
										RSPO1	RSPO1	R-spondin-1	Q2MKA7	-2.3837	-0.229307	0.0298719	0.779932											CHMP6	CHMP6	Charged multivesicular body protein 6	Q96FZ7	-2.14822	0.125195	0.0484384	0.367314
										SELENBP1	Selenium-binding protein 1	Selenium-binding protein 1	Q13228	-3.72554	-0.229355	0.0018404	0.779932											EPHX2	HYES	Epoxide hydrolase 2	P34913	-3.08336	0.124528	0.00757016	0.355652
										PAGE4	GAGC1	G antigen family C member 1	O60829	-2.82138	-0.22962	0.0122871	0.779932											DIABLO	SMAC	Diablo homolog, mitochondrial	Q9NR28	-2.4623	0.123959	0.0263955	0.355652
										GRP	Gastrin-releasing peptide	Gastrin-releasing peptide	P07492	-2.31794	-0.231168	0.0340227	0.779932											ADAMTS3	ATS3	A disintegrin and metalloproteinase with thrombospondin motifs 3	O15072	2.23912	0.123463	0.0407297	0.357255
										CALN1	CABP8	Calcium-binding protein 8	Q9BXU9	-2.71335	-0.231348	0.0153464	0.779932											LEFTY2	Lefty-A	Left-right determination factor 2	O00292	-2.25321	0.123118	0.0396431	0.355652
										PCDHB1	PCDB1	Protocadherin beta-1	Q9Y5F3	-2.4026	-0.232304	0.0287698	0.779932											SPATA22	SPT22	Spermatogenesis-associated protein 22	Q8NHS9	3.58751	0.122374	0.00269378	0.355652
										P4HA1	P4HA1	Prolyl 4-hydroxylase subunit alpha-1	P13674	-2.26444	-0.233895	0.0377916	0.779932											RBPMS2	RBPS2	RNA-binding protein with multiple splicing 2	Q6ZRY4	-2.27681	0.121796	0.0378825	0.355652
										EZH2	EZH2	Enhancer of zeste homolog 2	Q15910	-2.50422	-0.235391	0.0234741	0.779932											ANKRD46	ANR46	Ankyrin repeat domain-containing protein 46	Q86W74	2.59667	0.12115	0.0202327	0.355652
										ENPP6	ENPP6	Ectonucleotide pyrophosphatase/phosphodiesterase family member 6	Q6UWR7	-2.23517	-0.236147	0.0400147	0.779932											DLL1	DLL1	Delta-like protein 1	O00548	-2.36565	0.121095	0.031892	0.355652
										SEMA3C	Sema E	Semaphorin-3C	Q99985	-2.1579	-0.237408	0.0464799	0.779932											APOC2	Apo C-II	Apolipoprotein C-II	P02655	2.18486	0.119764	0.0451808	0.365488
										CFAP45	CCD19	Cilia- and flagella-associated protein 45	Q9UL16	-2.16138	-0.237462	0.0461686	0.779932											TXNDC9	TXND9	Thioredoxin domain-containing protein 9	O14530	-3.5279	0.119397	0.00304418	0.355652
										SPATA31D4	S31D4	Putative spermatogenesis-associated protein 31D4	Q6ZUB0	-2.23071	-0.237797	0.0403636	0.779932											SMPDL3A	ASM3A	Acid sphingomyelinase-like phosphodiesterase 3a	Q92484	2.4793	0.118721	0.025527	0.355652
										CCL4L1	LAG-1	C-C motif chemokine 4-like	Q8NHW4	-2.50935	-0.239064	0.023233	0.779932											AKT3	PKB gamma	Protein kinase B gamma	Q9Y243	-2.93321	0.118526	0.0102781	0.355652
										VSIG10L	VS10L	V-set and immunoglobulin domain-containing protein 10-like	Q86VR7	-2.48778	-0.241972	0.0242632	0.779932											IL1RAPL2	IL-1 sR9	X-linked interleukin-1 receptor accessory protein-like 2	Q9NP60	2.87667	0.117179	0.0115271	0.355652
										SMPDL3A	ASM3A	Acid sphingomyelinase-like phosphodiesterase 3a	Q92484	-2.14755	-0.242423	0.0474157	0.779932											BAG2	BAG-2	BAG family molecular chaperone regulator 2	O95816	-2.58948	0.116558	0.020524	0.355652
										PDE6H	CNCG	Retinal cone rhodopsin-sensitive cGMP 3',5'-cyclic phosphodiesterase subunit gamma	Q13956	-2.60833	-0.243598	0.0190163	0.779932											SNX8	SNX8	Sorting nexin-8	Q9Y5X2	-2.92762	0.116105	0.0103954	0.355652
										SLC6A14	S6A14	Sodium- and chloride-dependent neutral and basic amino acid transporter B(0+)	Q9UN76	-3.50356	-0.244135	0.00294135	0.779932											KPNA2	Karyopherin-a2	Importin subunit alpha-1	P52292	-2.63362	0.114725	0.0187961	0.355652
										NR1D1	NR1D1	Nuclear receptor subfamily 1 group D member 1	P20393	-2.20209	-0.244211	0.0426732	0.779932											CSMD2	CSMD2	CUB and sushi domain-containing protein 2	Q7Z408	-2.26841	0.113208	0.0385007	0.355652
										PSG6	PSG6	Pregnancy-specific beta-1-glycoprotein 6	Q00889	-2.64818	-0.245332	0.0175341	0.779932											TADA2A	TAD2A	Transcriptional adapter 2-alpha	O75478	4.85104	0.11299	0.000211641	0.34247
										ST3GAL6	SIA10	Type 2 lactosamine alpha-2,3-sialyltransferase	Q9Y274	-2.80385	-0.245389	0.0127397	0.779932											ESS2	DGC14	Protein DGCR14	Q96DF8	2.44945	0.112692	0.0270704	0.355652
										MST1	MSP	Hepatocyte growth factor-like protein	P26927	-2.43192	-0.248515	0.027136	0.779932											NT5C1A	5NT1A	Cytosolic 5'-nucleotidase 1A	Q9BXI3	-3.3376	0.111993	0.0044983	0.355652
										FAM89B	LRA25	Leucine repeat adapter protein 25	Q8N5H3	-2.26782	-0.249519	0.0375426	0.779932											MTCP1	MTCP1	Protein p13 MTCP-1	P56278	2.16982	0.111845	0.0464926	0.367107
										CREB3L4	CR3L4	Cyclic AMP-responsive element-binding protein 3-like protein 4	Q8TEY5	-2.37824	-0.251195	0.0301976	0.779932											PPP1R9B	NEB2	Neurabin-2	Q96SB3	-2.72821	0.110987	0.0155529	0.355652
										MAP6D1	MA6D1	MAP6 domain-containing protein 1	Q9H9H5	-2.17374	-0.251569	0.04508	0.779932											FBL	FBRL	rRNA 2'-O-methyltransferase fibrillarin	P22087	2.56589	0.110671	0.0215092	0.355652
										ADAM10	ADAM 10:CD	Disintegrin and metalloproteinase domain-containing protein 10:Cytoplasmic domain	O14672	-3.26308	-0.255032	0.00488473	0.779932											NUDT16L1	SDOS	Tudor-interacting repair regulator protein	Q9BRJ7	-2.1758	0.110599	0.0459667	0.366383
										ITGB2	LFA-1 beta-2	Integrin beta-2	P05107	-2.80414	-0.25544	0.0127321	0.779932											GMPR	GMPR1	GMP reductase 1	P36959	-2.34811	0.10893	0.0329993	0.355652
										GPR101	GP101	Probable G-protein coupled receptor 101	Q96P66	-2.4178	-0.255447	0.0279115	0.779932											C1orf115	CA115	Uncharacterized protein C1orf115	Q9H7X2	2.91811	0.108405	0.0105981	0.355652
										BTD	Biotinidase	Biotinidase	P43251	-3.67304	-0.259429	0.00205618	0.779932											PPM1D	PPM1D	Protein phosphatase 1D	O15297	2.20284	0.108317	0.0436581	0.362043
										SPSB1	SPSB1	SPRY domain-containing SOCS box protein 1	Q96BD6	-2.45706	-0.259844	0.0258053	0.779932											LACC1	LACC1	Laccase domain-containing protein 1	Q8IV20	3.02395	0.10821	0.00854546	0.355652
										CENPW	CENPW	Centromere protein W	Q5EE01	-2.38017	-0.262473	0.030082	0.779932											PWWP2B	PWP2B	PWWP domain-containing protein 2B	Q6NUJ5	2.96577	0.107749	0.00961997	0.355652
										DRGX	DRGX	Dorsal root ganglia homeobox protein	A6NNA5	-3.2384	-0.262669	0.00514503	0.779932											ASPA	ACY2	Aspartoacylase	P45381	-2.40882	0.104397	0.0293147	0.355652
										SIGLEC8	SIGL8	Sialic acid-binding Ig-like lectin 8	Q9NYZ4	-2.84218	-0.263475	0.0117699	0.779932											SULT6B1	ST6B1	Sulfotransferase 6B1	Q6IMI4	-2.88466	0.101846	0.0113419	0.355652
										SERPINF2	a2-Antiplasmin	Alpha-2-antiplasmin	P08697	-3.58636	-0.26348	0.00246936	0.779932											HPSE	HPSE	Heparanase	Q9Y251	3.59719	0.101729	0.00264081	0.355652
										OSM	OSM	Oncostatin-M	P13725	-2.51607	-0.265203	0.0229204	0.779932											VSIG10L	VS10L	V-set and immunoglobulin domain-containing protein 10-like	Q86VR7	3.60503	0.100635	0.00259871	0.355652
										MGA	MGAP	MAX gene-associated protein	Q8IWI9	-2.60535	-0.265647	0.0191318	0.779932											RAB38	RAB38	Ras-related protein Rab-38	P57729	-2.27803	0.100632	0.0377933	0.355652
										DYNLRB2	DLRB2	Dynein light chain roadblock-type 2	Q8TF09	-2.91049	-0.266049	0.0102161	0.779932											CTNNA1	CTNA1	Catenin alpha-1	P35221	-2.22034	0.10057	0.0422222	0.360726
										IL12RB2	IL-12 RB2	Interleukin-12 receptor subunit beta-2	Q99665	-2.44862	-0.267569	0.0262449	0.779932											PLA2G1B	GIB	Phospholipase A2	P04054	-2.50684	0.100288	0.0241771	0.355652
										REM1	REM1	GTP-binding protein REM 1	O75628	-2.41193	-0.270656	0.0282401	0.779932											AKT1S1	AKTS1	Proline-rich AKT1 substrate 1	Q96B36	-2.23788	0.10013	0.0408265	0.357279
										SYT2	SYT2	Synaptotagmin-2	Q8N9I0	-3.0911	-0.273353	0.00700931	0.779932											PAGE4	GAGC1	G antigen family C member 1	O60829	2.6914	0.0998045	0.0167449	0.355652
										FAM3B	FAM3B	Protein FAM3B	P58499	-2.12007	-0.274873	0.0499846	0.779932											GPX7	GPX7	Glutathione peroxidase 7	Q96SL4	-2.33988	0.0990586	0.033531	0.355652
										GTPBP10	GTPBA	GTP-binding protein 10	A4D1E9	-2.66016	-0.275154	0.0171105	0.779932											SYT9	SYT9	Synaptotagmin-9	Q86SS6	2.26199	0.0984365	0.0389791	0.355652
										TMEM234	TM234	Transmembrane protein 234	Q8WY98	-2.55906	-0.275406	0.0210146	0.779932											CCDC90B	CC90B	Coiled-coil domain-containing protein 90B, mitochondrial	Q9GZT6	2.31235	0.0976271	0.0353694	0.355652
										STK17B	DRAK2	Serine/threonine-protein kinase 17B	O94768	-2.36033	-0.277565	0.031289	0.779932											HSPA9	HSPA9B	Stress-70 protein, mitochondrial	P38646	-2.23976	0.0972807	0.0406798	0.357255
										DMRTB1	DMRTB	Doublesex- and mab-3-related transcription factor B1	Q96MA1	-2.31082	-0.286602	0.034503	0.779932											ADAMTSL1	ATL1	ADAMTS-like protein 1	Q8N6G6	2.36407	0.0959421	0.0319903	0.355652
										PCDHB7	PCDB7	Protocadherin beta-7	Q9Y5E2	-2.48818	-0.286797	0.0242434	0.779932											RTP4	RTP4	Receptor-transporting protein 4	Q96DX8	-2.65697	0.0955421	0.0179396	0.355652
										PPM1D	PPM1D	Protein phosphatase 1D	O15297	-3.16973	-0.288339	0.00594387	0.779932											SMR3A	SMR3A	Submaxillary gland androgen-regulated protein 3A	Q99954	3.52486	0.0953064	0.00306324	0.355652
										SERPIND1	Heparin cofactor II	Heparin cofactor 2	P05546	-2.45806	-0.289796	0.0257537	0.779932											BATF	BATF	Basic leucine zipper transcriptional factor ATF-like	Q16520	3.16136	0.0952306	0.00645466	0.355652
										IFNA16	IFN16	Interferon alpha-16	P05015	-2.27958	-0.294638	0.0366876	0.779932											S100A5	S100A5	Protein S100-A5	P33763	-2.91066	0.0947053	0.0107594	0.355652
										MASP1	MASP3:Light	Mannan-binding lectin serine protease 1:Mannan-binding lectin serine protease 1 light chain	P48740	-3.14591	-0.294952	0.00624862	0.779932											BGLAP	Osteocalcin	Osteocalcin	P02818	2.39832	0.0928124	0.0299229	0.355652
										RTN1	RTN1	Reticulon-1	Q16799	-2.92954	-0.296313	0.00981967	0.779932											ASIC4	ASIC4	Acid-sensing ion channel 4	Q96FT7	2.75198	0.0924545	0.0148271	0.355652
										LCE3B	LCE3B	Late cornified envelope protein 3B	Q5TA77	-2.33127	-0.297953	0.0331401	0.779932											DEFB108B	D108B	Beta-defensin 108B	Q8NET1	2.50499	0.0912923	0.0242654	0.355652
										GALE	GALE	UDP-glucose 4-epimerase	Q14376	-2.25574	-0.298458	0.0384401	0.779932											QTRT1	TGT	Queuine tRNA-ribosyltransferase	Q9BXR0	-2.3267	0.0895321	0.0343999	0.355652
										PRSS35	PRS35	Inactive serine protease 35	Q8N3Z0	-2.38886	-0.299905	0.0295669	0.779932											CSNK1D	KC1D	Casein kinase I isoform delta	P48730	2.5671	0.0891181	0.0214575	0.355652
										FLRT3	FLRT3:CD	Leucine-rich repeat transmembrane protein FLRT3:Cytoplasmic domain	Q9NZU0	-2.74953	-0.300455	0.0142477	0.779932											MMEL1	MMEL2	Membrane metallo-endopeptidase-like 1	Q495T6	2.60126	0.0874577	0.0200488	0.355652
										B3GNT2	B3GN2	N-acetyllactosaminide beta-1,3-N-acetylglucosaminyltransferase 2	Q9NY97	-2.36988	-0.303001	0.0307027	0.779932											PWWP3A	MUM1	PWWP domain-containing protein MUM1	Q2TAK8	-2.21382	0.0863818	0.0427519	0.360726
										SLC66A1L	CC055	Putative uncharacterized protein PQLC2L	A1A4F0	-2.27719	-0.308925	0.0368597	0.779932											VPS9D1	VP9D1	VPS9 domain-containing protein 1	Q9Y2B5	-2.80612	0.0862204	0.0132944	0.355652
										B3GNT4	B3GN4	N-acetyllactosaminide beta-1,3-N-acetylglucosaminyltransferase 4	Q9C0J1	-2.77592	-0.311091	0.0134949	0.779932											ACOT13	ACO13	Acyl-coenzyme A thioesterase 13	Q9NPJ3	-2.63514	0.0858218	0.0187393	0.355652
										COMT	Catechol O-methyltransferase	Catechol O-methyltransferase	P21964	-2.64533	-0.311192	0.0176365	0.779932											CLYBL	CLYBL	Citrate lyase subunit beta-like protein, mitochondrial	Q8N0X4	-2.40481	0.0837283	0.0295458	0.355652
										KCNMB3	KCMB3	Calcium-activated potassium channel subunit beta-3	Q9NPA1	-2.64395	-0.313145	0.017686	0.779932											SERF1A	SERF1	Small EDRK-rich factor 1	O75920	2.81887	0.0835349	0.0129566	0.355652
										GJD2	CXD2	Gap junction delta-2 protein	Q9UKL4	-2.80815	-0.315544	0.0126271	0.779932											MSR1	Macrophage scavenger receptor:ECD	Macrophage scavenger receptor types I and II:Extracellular domain	P21757	3.92498	0.0820578	0.00135064	0.355652
										DCUN1D1	DCNL1	DCN1-like protein 1	Q96GG9	-2.33682	-0.318086	0.0327787	0.779932											USP4	UBP4	Ubiquitin carboxyl-terminal hydrolase 4	Q13107	-2.14827	0.0820189	0.0484335	0.367314
										HMGA2	HMGA2	High mobility group protein HMGI-C	P52926	-2.29494	-0.319227	0.035598	0.779932											LGALSL	LEGL	Galectin-related protein	Q3ZCW2	-2.29556	0.0807105	0.0365364	0.355652
										PEF1	PEF1	Peflin	Q9UBV8	-2.26472	-0.335868	0.0377707	0.779932											DBT	ODB2	Lipoamide acyltransferase component of branched-chain alpha-keto acid dehydrogenase complex, mitochondrial	P11182	-2.38796	0.0795406	0.0305345	0.355652
										LILRA4	LIRA4	Leukocyte immunoglobulin-like receptor subfamily A member 4	P59901	-2.39304	-0.347461	0.0293224	0.779932											CEACAM3	CEAM3	Carcinoembryonic antigen-related cell adhesion molecule 3	P40198	3.15269	0.0790806	0.00657016	0.355652
										NREP	NREP	Neuronal regeneration-related protein	Q16612	-2.69271	-0.352174	0.0160093	0.779932											GARS1	Glycyl t-RNA synthetase	Glycyl t-RNA synthetase	P41250	-2.30937	0.0786146	0.0355739	0.355652
										LRRC37A2	L37A2	Leucine-rich repeat-containing protein 37A2	A6NM11	-2.23546	-0.3659	0.0399921	0.779932											INPP4B	INP4B	Type II inositol-3,4-bisphosphate 4-phosphatase	O15327	-2.42588	0.0784072	0.0283518	0.355652
										CDH6	Cadherin-6	Cadherin-6	P55285	-2.17853	-0.373926	0.0446649	0.779932											LRATD2	FA84B	Protein FAM84B	Q96KN1	-2.30064	0.0772514	0.0361797	0.355652
										SNAP23	SNP23	Synaptosomal-associated protein 23	O00161	-2.8218	-0.375517	0.0122763	0.779932											POLR2M	GRL1A	DNA-directed RNA polymerase II subunit GRINL1A	P0CAP2	-2.66834	0.0769304	0.0175362	0.355652
										NOMO2	NOMO2	Nodal modulator 2	Q5JPE7	-2.83526	-0.377834	0.0119396	0.779932											SPATA20	SPT20	Spermatogenesis-associated protein 20	Q8TB22	-3.34664	0.0752986	0.0044157	0.355652
										CRTAC1	CRAC1	Cartilage acidic protein 1	Q9NQ79	-2.16509	-0.37952	0.0458396	0.779932											MPC1	MPC1	Mitochondrial pyruvate carrier 1	Q9Y5U8	2.26907	0.0750634	0.0384518	0.355652
										APCS	SAP	Serum amyloid P-component	P02743	-2.42469	-0.391514	0.0275308	0.779932											PTGES2	PGES2	Prostaglandin E synthase 2	Q9H7Z7	-2.9657	0.0750076	0.00962137	0.355652
										S100A8	Calgranulin A	Calgranulin A	P05109	-2.34334	-0.39474	0.0323592	0.779932											FLRT3	FLRT3:CD	Leucine-rich repeat transmembrane protein FLRT3:Cytoplasmic domain	Q9NZU0	2.80557	0.0747433	0.0133094	0.355652
										KIR3DL3	KI3L3:CD	Killer cell immunoglobulin-like receptor 3DL3:Cytoplasmic domain	Q8N743	-2.28657	-0.395656	0.0361875	0.779932											ACADVL	ACADV	Very long-chain specific acyl-CoA dehydrogenase, mitochondrial	P49748	-2.48009	0.0741504	0.0254873	0.355652
										ITM2B	ITM2B	Integral membrane protein 2B	Q9Y287	-3.05017	-0.397065	0.00763597	0.779932											COMMD10	COMDA	COMM domain-containing protein 10	Q9Y6G5	-2.6777	0.0738726	0.0172109	0.355652
										FAP	SEPR	Prolyl endopeptidase FAP	Q12884	-2.62723	-0.397975	0.0182988	0.779932											FHOD1	FHOD1	FH1/FH2 domain-containing protein 1	Q9Y613	-2.82139	0.073602	0.012891	0.355652
										LMAN2	Lectin, mannose-binding 2	Vesicular integral-membrane protein VIP36	Q12907	-2.36976	-0.402872	0.0307097	0.779932											AKIRIN2	AKIR2	Akirin-2	Q53H80	-3.14218	0.0732358	0.0067129	0.355652
										RNF43	RNF43	E3 ubiquitin-protein ligase RNF43	Q68DV7	-2.37802	-0.406141	0.0302108	0.779932											KCNN1	KCNN1	Small conductance calcium-activated potassium channel protein 1	Q92952	2.92337	0.0716317	0.0104854	0.355652
										KCNAB3	KCAB3	Voltage-gated potassium channel subunit beta-3	O43448	-2.47677	-0.408265	0.0248055	0.779932											ACP6	PPA6	Lysophosphatidic acid phosphatase type 6	Q9NPH0	-2.51879	0.0715447	0.0236127	0.355652
										NAB1	NAB1	NGFI-A-binding protein 1	Q13506	-2.23037	-0.410544	0.0403904	0.779932											NPM1	NPM1	Nucleophosmin	P06748	3.58571	0.0708872	0.00270374	0.355652
										APOA1	Apo A-I	Apolipoprotein A-I	P02647	-3.18991	-0.422809	0.00569721	0.779932											AHCYL1	SAHH2	Adenosylhomocysteinase 2	O43865	-2.15462	0.0706239	0.0478536	0.367107
										CDH3	P-Cadherin	Cadherin-3	P22223	-2.94363	-0.433639	0.00953601	0.779932											PCDHGC5	PCDGM	Protocadherin gamma-C5	Q9Y5F6	2.28102	0.0704608	0.0375765	0.355652
										APOL1	Apo L1	Apolipoprotein L1	O14791	-2.16438	-0.434787	0.0459028	0.779932											UBL7	UBL7	Ubiquitin-like protein 7	Q96S82	-2.29323	0.0704068	0.0367015	0.355652
										OLFML3	OLFL3	Olfactomedin-like protein 3	Q9NRN5	-2.51617	-0.435286	0.0229159	0.779932											AP2A2	AP2A2	AP-2 complex subunit alpha-2	O94973	-2.71569	0.0700373	0.0159488	0.355652
										RTN4RL1	R4RL1	Reticulon-4 receptor-like 1	Q86UN2	-2.31506	-0.438488	0.0342162	0.779932											SNRPD2	SMD2	Small nuclear ribonucleoprotein Sm D2	P62316	-2.16297	0.0691197	0.0471017	0.367107
										SLC5A8	SC5A8	Sodium-coupled monocarboxylate transporter 1	Q8N695	-2.28319	-0.440523	0.0364282	0.779932											ADCYAP1	PACAP-38	Pituitary adenylate cyclase-activating polypeptide 38	P18509	2.48569	0.0680626	0.0252074	0.355652
										OASL	OA synthetase	2'-5'-oligoadenylate synthetase like protein	Q15646	-2.62383	-0.443459	0.018426	0.779932											TNC	Tenascin	Tenascin	P24821	-2.4021	0.0677202	0.029703	0.355652
										LIPG	Endothelial lipase	Endothelial cell-derived lipase	Q9Y5X9	-2.5142	-0.451091	0.0230068	0.779932											CD6	CD6	CD6	P30203	2.41979	0.0675788	0.0286924	0.355652
										APOA5	Apo A-V	Apolipoprotein A-V	Q6Q788	-2.42434	-0.476161	0.0275498	0.779932											FGF16	FGF-16	Fibroblast growth factor 16	O43320	2.81281	0.0659733	0.0131163	0.355652
										CYP3A4	Cytochrome P450 3A4	Cytochrome P450 3A4	P08684	-2.54205	-0.505201	0.0217501	0.779932											MPP7	MPP7	MAGUK p55 subfamily member 7	Q5T2T1	-2.16804	0.0657222	0.0466505	0.367107
										KCNIP4	KCIP4	Kv channel-interacting protein 4	Q6PIL6	-2.18966	-0.550063	0.0437132	0.779932											ACP1	PPAC	Low molecular weight phosphotyrosine protein phosphatase	P24666	-2.86483	0.065092	0.0118068	0.355652
										FCN3	Ficolin-3	Ficolin-3	O75636	-2.20245	-0.56682	0.042643	0.779932											CS	CISY	Citrate synthase, mitochondrial	O75390	-2.40216	0.0650022	0.0296994	0.355652
										HP	Haptoglobin, Mixed Type	Haptoglobin	P00738	-2.19628	-0.579974	0.0431563	0.779932											GOLPH3L	GLP3L	Golgi phosphoprotein 3-like	Q9H4A5	-2.66009	0.0646652	0.0178281	0.355652
										RET	RET	Proto-oncogene tyrosine-protein kinase receptor Ret	P07949	-2.76097	-0.712649	0.0139166	0.779932											ARMC3	ARMC3	Armadillo repeat-containing protein 3	Q5W041	-3.25338	0.0641183	0.00534614	0.355652
										GHR	Growth hormone receptor	Growth hormone receptor	P10912	-2.85931	-0.856981	0.0113599	0.779932											FEV	FEV	Protein FEV	Q99581	-2.2001	0.0640214	0.0438869	0.362043
																												DLGAP4	DLGP4	Disks large-associated protein 4	Q9Y2H0	-2.79938	0.0636392	0.0134767	0.355652
																												DMRTC2	DMRTD	Doublesex- and mab-3-related transcription factor C2	Q8IXT2	-2.379	0.0635508	0.031073	0.355652
																												SHC1	SHC1:PID	SHC-transforming protein 1:Phosphotyrosine Interaction Domain	P29353	-2.77068	0.0631189	0.0142794	0.355652
																												IP6K2	IP6K2	Inositol hexakisphosphate kinase 2	Q9UHH9	-3.15267	0.0625452	0.00657035	0.355652
																												TSC22D3	T22D3	TSC22 domain family protein 3	Q99576	-2.31219	0.0623558	0.0353801	0.355652
																												MEIS2	MEIS2	Homeobox protein Meis2	O14770	-2.1333	0.0606888	0.049825	0.367314
																												TBCB	TBCB	Tubulin-folding cofactor B	Q99426	-2.32662	0.0604171	0.0344047	0.355652
																												GDF10	BMP-3b	Growth/differentiation factor 10	P55107	2.27137	0.0594356	0.0382816	0.355652
																												TP53	p53	Cellular tumor antigen p53	P04637	-2.61682	0.059253	0.0194368	0.355652
																												EDDM3A	EP3A	Epididymal secretory protein E3-alpha	Q14507	-2.84382	0.0586299	0.0123195	0.355652
																												MZT2A	MZT2A	Mitotic-spindle organizing protein 2A	Q6P582	2.51483	0.0563793	0.0237986	0.355652
																												GH1	HGH	Somatotropin	P01241	2.7305	0.0561064	0.0154815	0.355652
																												CNN2	CNN2	Calponin-2	Q99439	-2.32377	0.0546928	0.0345953	0.355652
																												OPRPN	PROL1	Opiorphin prepropeptide	Q99935	2.78162	0.0534896	0.013968	0.355652
																												RNF114	RN114	E3 ubiquitin-protein ligase RNF114	Q9Y508	-2.29825	0.0529394	0.0363472	0.355652
																												HGD	HGD	Homogentisate 1,2-dioxygenase	Q93099	-3.04201	0.0528935	0.00823656	0.355652
																												CALD1	Caldesmon	Caldesmon	Q05682	-2.28225	0.051292	0.0374871	0.355652
																												SH3GL2	SH3G2	Endophilin-A1	Q99962	-2.55626	0.0507575	0.0219242	0.355652
																												PARP1	PARP:BRCT domain	Poly [ADP-ribose] polymerase 1:BRCA1 C-terminal:BRCA1 C-terminus domian	P09874	2.36779	0.0502711	0.0317592	0.355652
																												PGRMC1	PGRC1	Membrane-associated progesterone receptor component 1	O00264	-2.63818	0.049856	0.0186258	0.355652
																												GDF7	GDF7	Growth/differentiation factor 7	Q7Z4P5	2.51348	0.0485224	0.023862	0.355652
																												TSG101	TS101	Tumor susceptibility gene 101 protein	Q99816	-2.39506	0.048336	0.0301141	0.355652
																												PRKACA	PRKACA	cAMP-dependent protein kinase catalytic subunit alpha	P17612	-2.80881	0.0476046	0.0132224	0.355652
																												ZNF696	ZN696	Zinc finger protein 696	Q9H7X3	-3.15023	0.0467217	0.00660322	0.355652
																												TERF1	TERF1	Telomeric repeat-binding factor 1	P54274	2.78597	0.0464874	0.013846	0.355652
																												MRPL34	RM34	39S ribosomal protein L34, mitochondrial	Q9BQ48	2.25855	0.0462275	0.0392378	0.355652
																												PAX8	PAX-8	Paired box protein Pax-8	Q06710	2.3816	0.0448867	0.0309158	0.355652
																												MAZ	MAZ	Myc-associated zinc finger protein	P56270	2.53167	0.0446624	0.0230186	0.355652
																												PRAME	PRAME	Preferentially expressed antigen of melanoma	P78395	-2.14653	0.0442432	0.0485931	0.367314
																												HYPK	HYPK	Huntingtin-interacting protein K	Q9NX55	-3.07184	0.0437821	0.00775037	0.355652
																												LAMA3	LAMA3	Laminin subunit alpha-3	Q16787	2.21165	0.0434756	0.04293	0.360726
																												MAP4K5	M4K5	Mitogen-activated protein kinase kinase kinase kinase 5	Q9Y4K4	-2.77488	0.0428609	0.0141589	0.355652
																												NOMO2	NOMO2	Nodal modulator 2	Q5JPE7	2.65857	0.0425055	0.0178825	0.355652
																												PRKAA2|PRKAB2|PRKAG1	AMPK a2b2g1	AMP Kinase (alpha2beta2gamma1)	P54646|O43741|P54619	-2.58687	0.0423838	0.020631	0.355652
																												PMEPA1	PMEPA	Protein TMEPAI	Q969W9	2.70726	0.0406983	0.0162209	0.355652
																												ARHGEF16	ARHGG	Rho guanine nucleotide exchange factor 16	Q5VV41	-2.3267	0.0402298	0.0343997	0.355652
																												MACROD2	MACD2	O-acetyl-ADP-ribose deacetylase MACROD2	A1Z1Q3	-3.08895	0.039044	0.00748429	0.355652
																												RAB4A	RAB4A	Ras-related protein Rab-4A	P20338	-2.20111	0.0385555	0.0438029	0.362043
																												ZNF175	ZN175	Zinc finger protein 175	Q9Y473	2.72353	0.0374259	0.0156997	0.355652
																												LY6G6D	LY66D	Lymphocyte antigen 6 complex locus protein G6d	O95868	2.49815	0.0372053	0.0245956	0.355652
																												PRKCQ	KPCT	Protein kinase C theta type	Q04759	-2.53592	0.0366527	0.0228259	0.355652
																												HPCAL1	HPCL1	Hippocalcin-like protein 1	P37235	-2.53539	0.0358885	0.0228498	0.355652
																												ZPLD1	ZPLD1	Zona pellucida-like domain-containing protein 1	Q8TCW7	2.50718	0.034565	0.024161	0.355652
																												SHARPIN	SHRPN	Sharpin	Q9H0F6	-2.26948	0.0345435	0.0384213	0.355652
																												NRIP3	NRIP3	Nuclear receptor-interacting protein 3	Q9NQ35	2.45683	0.0330965	0.026681	0.355652
																												LGALS7	Galectin-7	Galectin-7	P47929	3.31066	0.0326976	0.0047538	0.355652
																												ATF1	ATF1	Cyclic AMP-dependent transcription factor ATF-1	P18846	2.17672	0.0317275	0.0458868	0.366383
																												ZNF180	ZN180	Zinc finger protein 180	Q9UJW8	2.17514	0.0312946	0.0460243	0.366458
																												LSMEM1	CG053	Coiled-coil domain-containing transmembrane protein C7orf53	Q8N8F7	2.35165	0.030716	0.0327732	0.355652
																												SPTLC1	SPTC1	Serine palmitoyltransferase 1	O15269	-2.14662	0.0306463	0.0485853	0.367314
																												DNM1	Dynamin	Dynamin-1	Q05193	-2.26619	0.0302168	0.0386653	0.355652
																												AIF1	AIF1	Allograft inflammatory factor 1	P55008	-2.20245	0.0288253	0.0436909	0.362043
																												RBBP6	RBBP6	E3 ubiquitin-protein ligase RBBP6	Q7Z6E9	-3.52439	0.0271822	0.00306617	0.355652
																												RPAIN	RPAIN	RPA-interacting protein	Q86UA6	2.5845	0.0269393	0.0207285	0.355652
																												TBX22	TBX22	T-box transcription factor TBX22	Q9Y458	3.21776	0.0212664	0.0057509	0.355652
																												COPB2	COPB2	Coatomer subunit beta'	P35606	-2.89332	0.0211549	0.0111446	0.355652
																												LGALS13	PP13	Galactoside-binding soluble lectin 13	Q9UHV8	3.12452	0.0210854	0.00695968	0.355652
																												NUMB	NUMB	Protein numb homolog	P49757	-2.38499	0.0210705	0.0307124	0.355652
																												RAB6A	RAB6A	Ras-related protein Rab-6A	P20340	-2.28193	0.0197218	0.0375105	0.355652
																												IFIT3	CIG49	Interferon-induced protein with tetratricopeptide repeats 3	O14879	-3.70728	0.0190585	0.00210743	0.355652
																												EXOSC8	EXOS8	Exosome complex component RRP43	Q96B26	-2.77226	0.0183658	0.0142338	0.355652
																												DSC1	Desmocollin-1	Desmocollin-1	Q08554	2.17591	0.0156392	0.0459575	0.366383
																												TMEM59L	TM59L	Transmembrane protein 59-like	Q9UK28	-2.83529	0.0152654	0.0125338	0.355652
																												UBE2Q2	UB2Q2	Ubiquitin-conjugating enzyme E2 Q2	Q8WVN8	-2.63348	0.0145056	0.0188014	0.355652
																												MSRB3	MSRB3	Methionine-R-sulfoxide reductase B3	Q8IXL7	2.84333	0.0136406	0.0123319	0.355652
																												DDIT4	DDIT4	DNA damage-inducible transcript 4 protein	Q9NX09	2.31848	0.01355	0.0349521	0.355652
																												AKT1	PKB	RAC-alpha serine/threonine-protein kinase	P31749	-2.44735	0.0134661	0.0271827	0.355652
																												SMAP1	SMAP1	Stromal membrane-associated protein 1	Q8IYB5	-2.31879	0.0122214	0.0349312	0.355652
																												ST8SIA6	SIA8F	Alpha-2,8-sialyltransferase 8F	P61647	2.7898	0.0115006	0.0137395	0.355652
																												TRABD2A	CB089	Metalloprotease TIKI1	Q86V40	-2.27084	0.0107389	0.0383205	0.355652
																												PECR	PECR	Peroxisomal trans-2-enoyl-CoA reductase	Q9BY49	2.48	0.0106016	0.0254914	0.355652
																												MYB	MYB	Transcriptional activator Myb	P10242	2.34541	0.00953612	0.0331726	0.355652
																												PRSS37	PRS37	Probable inactive serine protease 37	A4D1T9	2.81746	0.00862895	0.0129937	0.355652
																												STK17B	DRAK2	Serine/threonine-protein kinase 17B	O94768	5.44622	0.00855104	6.75403e-05	0.256518
																												AKT1	PKB	RAC-alpha serine/threonine-protein kinase	P31749	-2.60424	0.00828526	0.0199301	0.355652
																												WNT16	WNT16	Protein Wnt-16	Q9UBV4	2.28617	0.00785699	0.0372046	0.355652
																												PAIP1	PAIP1	Polyadenylate-binding protein-interacting protein 1	Q9H074	2.21915	0.00710849	0.0423187	0.360726
																												VAMP3	VAMP3	Vesicle-associated membrane protein 3	Q15836	2.74538	0.00590915	0.0150252	0.355652
																												COLGALT2	GT252	Procollagen galactosyltransferase 2	Q8IYK4	2.66791	0.00504954	0.0175513	0.355652
																												AMH	MIS	Muellerian-inhibiting factor	P03971	3.80112	0.00501187	0.00173925	0.355652
																												PGPEP1	PGPI	Pyroglutamyl-peptidase 1	Q9NXJ5	-2.14612	0.00406929	0.0486312	0.367314
																												PAPLN	PPN	Papilin	O95428	2.51184	0.00283555	0.0239395	0.355652
																												IL31RA	IL31R	Interleukin-31 receptor subunit alpha	Q8NI17	3.3462	0.00270304	0.00441968	0.355652
																												TNFRSF4	TNR4	Tumor necrosis factor receptor superfamily member 4	P43489	2.43628	0.00108857	0.0277793	0.355652
																												BPIFA1	PLUNC	BPI fold-containing family A member 1	Q9NP55	2.21419	0.000350307	0.0427214	0.360726
																												CHP1	CHP1	Calcineurin B homologous protein 1	Q99653	-2.42888	-0.002395	0.0281855	0.355652
																												ZRANB1	ZRAN1	Ubiquitin thioesterase ZRANB1	Q9UGI0	-2.26449	-0.00252866	0.0387923	0.355652
																												ITGA2B|ITGB3	gpIIbIIIa	Integrin alpha-IIb: beta-3 complex	P08514|P05106	-2.51303	-0.00361125	0.0238832	0.355652
																												GNAI1	GNAI1	Guanine nucleotide-binding protein G(i) subunit alpha-1	P63096	-2.51778	-0.00434423	0.0236601	0.355652
																												TANK	TANK	TRAF family member-associated NF-kappa-B activator	Q92844	-2.64551	-0.00629502	0.0183554	0.355652
																												ST8SIA2	SIA8B	Alpha-2,8-sialyltransferase 8B	Q92186	2.19529	-0.00666969	0.0442918	0.362544
																												MAT2B	MAT2B	Methionine adenosyltransferase 2 subunit beta	Q9NZL9	-2.56315	-0.00667419	0.0216265	0.355652
																												STK17B	DRAK2	Serine/threonine-protein kinase 17B	O94768	2.68862	-0.00715861	0.0168385	0.355652
																												USP25	UBP25	Ubiquitin carboxyl-terminal hydrolase 25	Q9UHP3	-2.40502	-0.00722725	0.0295335	0.355652
																												ERC1	RB6I2	ELKS/RAB6-interacting/CAST family member 1	Q8IUD2	-2.98104	-0.0073001	0.00932587	0.355652
																												VPS28	VPS28 protein homolog	Vacuolar protein sorting-associated protein 28 homolog	Q9UK41	-3.22564	-0.00953258	0.00565874	0.355652
																												DYNLRB1	DLRB1	Dynein light chain roadblock-type 1	Q9NP97	-2.41036	-0.00972189	0.0292268	0.355652
																												STX7	Syntaxin-7	Syntaxin-7	O15400	-2.39849	-0.00979448	0.0299129	0.355652
																												PSMG4	PSMG4	Proteasome assembly chaperone 4	Q5JS54	2.34092	-0.00990825	0.0334634	0.355652
																												RBP4	RBP	Retinol-binding protein 4	P02753	-2.54008	-0.0105789	0.0226386	0.355652
																												SELENOW	SELW	Selenoprotein W	P63302	-4.48121	-0.0126298	0.000439461	0.355652
																												AKT2	PKB beta	RAC-beta serine/threonine-protein kinase	P31751	-2.4218	-0.0129557	0.0285796	0.355652
																												HSPD1	HSP 60	60 kDa heat shock protein, mitochondrial	P10809	-2.26014	-0.0131231	0.0391179	0.355652
																												NVL	NVL	Nuclear valosin-containing protein-like	O15381	2.1325	-0.0134886	0.0499004	0.367314
																												DNAJC11	DJC11	DnaJ homolog subfamily C member 11	Q9NVH1	2.75932	-0.0138126	0.0146096	0.355652
																												CAMK2N2	CK2N2	Calcium/calmodulin-dependent protein kinase II inhibitor 2	Q96S95	-2.23195	-0.0146846	0.0412936	0.358521
																												POGLUT1	KTEL1	Protein O-glucosyltransferase 1	Q8NBL1	-2.25506	-0.0156642	0.0395024	0.355652
																												RAB7A	Rab-7	Ras-related protein Rab-7	P51149	-2.65299	-0.016147	0.018083	0.355652
																												STAC	STAC	SH3 and cysteine-rich domain-containing protein	Q99469	2.59814	-0.0169835	0.0201737	0.355652
																												TMEM234	TM234	Transmembrane protein 234	Q8WY98	2.57384	-0.0173441	0.0211724	0.355652
																												C5orf46	CE046	Uncharacterized protein C5orf46	Q6UWT4	-2.30682	-0.0178242	0.0357496	0.355652
																												TFAM	TFAM	Transcription factor A, mitochondrial	Q00059	-2.26484	-0.0185971	0.0387663	0.355652
																												SNX12	SNX12	Sorting nexin-12	Q9UMY4	-2.68207	-0.0197451	0.017061	0.355652
																												FAM160B1	F16B1	Protein FAM160B1	Q5W0V3	-2.29152	-0.019829	0.0368229	0.355652
																												TSR2	TSR2	Pre-rRNA-processing protein TSR2 homolog	Q969E8	-2.49288	-0.0207438	0.0248525	0.355652
																												CRK	CRK	Adapter molecule crk	P46108	-2.65328	-0.0240149	0.0180724	0.355652
																												NSMCE2	NSE2	E3 SUMO-protein ligase NSE2	Q96MF7	-2.9165	-0.0251643	0.0106327	0.355652
																												ID1	ID-1	DNA-binding protein inhibitor ID-1	P41134	-2.20974	-0.0266779	0.0430864	0.36164
																												MCEE	MCEE	Methylmalonyl-CoA epimerase, mitochondrial	Q96PE7	-2.14308	-0.0294712	0.0489116	0.367314
																												VIL1	VILI	Villin-1	P09327	-3.34167	-0.0296795	0.0044609	0.355652
																												HTRA2	HTRA2	Serine protease HTRA2, mitochondrial	O43464	-2.34419	-0.0328707	0.0332513	0.355652
																												RAB3D	RAB3D	Ras-related protein Rab-3D	O95716	-2.20207	-0.0329173	0.0437228	0.362043
																												QRFP	OX26	Orexigenic neuropeptide QRFP	P83859	2.46679	-0.0342466	0.0261631	0.355652
																												EPOR	EPO-R	Erythropoietin receptor	P19235	-3.08747	-0.0343058	0.00750687	0.355652
																												WFDC13	WFD13	WAP four-disulfide core domain protein 13	Q8IUB5	2.13905	-0.0361737	0.0492861	0.367314
																												STXBP6	STXB6	Syntaxin-binding protein 6	Q8NFX7	-2.40552	-0.0362714	0.029505	0.355652
																												TNC	Tenascin	Tenascin	P24821	-2.27523	-0.040733	0.037998	0.355652
																												MAD2L1BP	MD2BP	MAD2L1-binding protein	Q15013	-2.56998	-0.042692	0.0213353	0.355652
																												CA3	Carbonic anhydrase III	Carbonic anhydrase 3	P07451	2.31654	-0.042862	0.0350832	0.355652
																												PCDHB1	PCDB1	Protocadherin beta-1	Q9Y5F3	3.06151	-0.0446759	0.00791548	0.355652
																												IL20	IL-20	Interleukin-20	Q9NYY1	-2.95915	-0.0447374	0.00975033	0.355652
																												GRPEL1	GRPE1	GrpE protein homolog 1, mitochondrial	Q9HAV7	-2.35333	-0.0454596	0.0326659	0.355652
																												GLUL	GLNA	Glutamine synthetase	P15104	-2.1878	-0.0468279	0.0449288	0.364602
																												COX19	COX19	Cytochrome c oxidase assembly protein COX19	Q49B96	-2.30999	-0.0468323	0.0355314	0.355652
																												OCLN	OCLN	Occludin	Q16625	2.40737	-0.0469901	0.029398	0.355652
																												CBL	CBL	E3 ubiquitin-protein ligase CBL	P22681	-2.40993	-0.0506536	0.0292516	0.355652
																												NMI	NMI	N-myc-interactor	Q13287	-2.40713	-0.0533016	0.0294118	0.355652
																												SAMD4B	SAM4B	Sterile alpha motif domain-containing protein 4B	Q5PRF9	-2.27752	-0.0550098	0.0378306	0.355652
																												RAB11B	RB11B	Ras-related protein Rab-11B	Q15907	-2.29696	-0.0554832	0.036438	0.355652
																												IKBKG	IKK-gamma	I-kappa-B kinase gamma	Q9Y6K9	-2.90508	-0.0556863	0.010882	0.355652
																												PSMA6	PSA6	Proteasome subunit alpha type-6	P60900	-2.21389	-0.0562913	0.0427465	0.360726
																												USP46	UBP46	Ubiquitin carboxyl-terminal hydrolase 46	P62068	-2.20551	-0.0569578	0.0434359	0.362043
																												AMOT	AMOT	Angiomotin	Q4VCS5	-3.00612	-0.058721	0.00886166	0.355652
																												IRAG1	MRVI1	Protein MRVI1	Q9Y6F6	-2.36681	-0.060643	0.0318202	0.355652
																												DLX4	DLX4	Homeobox protein DLX-4	Q92988	-2.29908	-0.0636637	0.036289	0.355652
																												TAGLN2	Transgelin-2	Transgelin-2	P37802	-2.43248	-0.0651639	0.0279874	0.355652
																												USP8	UBP8	Ubiquitin carboxyl-terminal hydrolase 8	P40818	-2.22455	-0.0670941	0.0418834	0.360726
																												TAFA4	F19A4	Protein FAM19A4	Q96LR4	2.19736	-0.0672271	0.0441176	0.362492
																												PI15	PI15	Peptidase inhibitor 15	O43692	2.18357	-0.0675091	0.0452926	0.365915
																												NR1H4	NR1H4	Bile acid receptor	Q96RI1	2.70495	-0.0680346	0.0162962	0.355652
																												MLX	MLX	Max-like protein X	Q9UH92	-2.66651	-0.0680606	0.0176006	0.355652
																												RTF1	RTF1	RNA polymerase-associated protein RTF1 homolog	Q92541	3.97363	-0.0680737	0.00122321	0.355652
																												SF3B6	SF3B6	Splicing factor 3B subunit 6	Q9Y3B4	2.13884	-0.0691288	0.049306	0.367314
																												STX17	STX17	Syntaxin-17	P56962	-2.25043	-0.0693975	0.0398551	0.355652
																												MTSS2	MTSSL	MTSS1-like protein	Q765P7	-2.40594	-0.069713	0.0294807	0.355652
																												SIRT6	sirtuin	silent mating type information regulation 2 homolog	Q8N6T7	2.61967	-0.0704154	0.0193267	0.355652
																												ZDHHC4	ZDHC4	Probable palmitoyltransferase ZDHHC4	Q9NPG8	-2.69759	-0.0719363	0.0165386	0.355652
																												LPIN1	LPIN1	Phosphatidate phosphatase LPIN1	Q14693	-2.56455	-0.0753201	0.0215663	0.355652
																												RAD51D	RA51D	DNA repair protein RAD51 homolog 4	O75771	-2.33305	-0.0767704	0.0339784	0.355652
																												ASAP3	ASAP3	Arf-GAP with SH3 domain, ANK repeat and PH domain-containing protein 3	Q8TDY4	-2.28415	-0.0772086	0.0373503	0.355652
																												FGF7	FGF7	Fibroblast growth factor 7	P21781	2.24934	-0.0775649	0.0399383	0.355652
																												PPARG	PPAR gamma	Peroxisome proliferator activated receptor gamma	P37231	2.24963	-0.0803895	0.0399163	0.355652
																												CTF1	Cardiotrophin-1	Cardiotrophin-1	Q16619	-2.32156	-0.080504	0.0347441	0.355652
																												CSNK1G2	CSNK1G2	Casein kinase I isoform gamma-2	P78368	-2.20702	-0.0814586	0.043311	0.362043
																												COLEC10	COL10	Collectin-10	Q9Y6Z7	2.37497	-0.0817672	0.0313183	0.355652
																												CNOT9	RCD1	Cell differentiation protein RCD1 homolog	Q92600	-2.35855	-0.083224	0.0323361	0.355652
																												ASB13	ASB-13	Ankyrin repeat and SOCS box protein 13	Q8WXK3	-2.21719	-0.0849167	0.042477	0.360726
																												VAMP4	VAMP4	Vesicle-associated membrane protein 4	O75379	2.16839	-0.0866957	0.0466193	0.367107
																												TRAPPC6A	TPC6A	Trafficking protein particle complex subunit 6A	O75865	2.80496	-0.0867836	0.0133256	0.355652
																												LST1	LST1	Leukocyte-specific transcript 1 protein	O00453	-2.16658	-0.0869106	0.04678	0.367107
																												CDK2AP2	CDKA2	Cyclin-dependent kinase 2-associated protein 2	O75956	2.84588	-0.0902274	0.0122682	0.355652
																												SH3GL3	SH3G3	Endophilin-A3	Q99963	-2.46351	-0.0905974	0.0263325	0.355652
																												POLR2K	RPAB4	DNA-directed RNA polymerases I, II, and III subunit RPABC4	P53803	-2.18001	-0.0913235	0.0455999	0.366383
																												GPCPD1	GDE5	Glycerophosphocholine phosphodiesterase GPCPD1	Q9NPB8	-2.37715	-0.0913476	0.0311852	0.355652
																												PHB2	PHB2	Prohibitin-2	Q99623	-2.18059	-0.0913818	0.0455496	0.366383
																												FOXP4	FOXP4	Forkhead box protein P4	Q8IVH2	-2.17271	-0.0922714	0.0462376	0.367107
																												FAM162A	F162A	Protein FAM162A	Q96A26	-3.24375	-0.0938967	0.00545269	0.355652
																												KMT2D	MLL2	Histone-lysine N-methyltransferase 2D	O14686	2.23334	-0.0947753	0.0411841	0.358521
																												NCKIPSD	SPN90	NCK-interacting protein with SH3 domain	Q9NZQ3	-2.94849	-0.0951661	0.00996392	0.355652
																												IKBKB	IKK-beta	Inhibitor of nuclear factor kappa B kinase beta subunit	O14920	-2.87863	-0.0957375	0.0114814	0.355652
																												SUSD3	SUSD3	Sushi domain-containing protein 3	Q96L08	2.14208	-0.0961284	0.0490041	0.367314
																												TEC	TEC	Tyrosine-protein kinase Tec	P42680	-2.46884	-0.0966672	0.0260581	0.355652
																												DYNLRB2	DLRB2	Dynein light chain roadblock-type 2	Q8TF09	2.35774	-0.0966971	0.0323872	0.355652
																												USP19	UBP19	Ubiquitin carboxyl-terminal hydrolase 19	O94966	-2.61565	-0.0973979	0.0194821	0.355652
																												HMBS	HEM3	Porphobilinogen deaminase	P08397	2.93209	-0.097575	0.0103015	0.355652
																												MCTS1	MCTS1	Malignant T-cell-amplified sequence 1	Q9ULC4	-2.2682	-0.0983216	0.0385159	0.355652
																												PIM1	PIM1	Serine/threonine-protein kinase pim-1	P11309	2.30888	-0.102359	0.0356076	0.355652
																												IFT22	IFT22	Intraflagellar transport protein 22 homolog	Q9H7X7	-2.15746	-0.102685	0.0475967	0.367107
																												PDGFC	PDGF-CC	Platelet-derived growth factor C	Q9NRA1	-4.01993	-0.103477	0.00111327	0.355652
																												PDGFRB	PDGF Rb	Platelet-derived growth factor receptor beta	P09619	-2.7175	-0.104007	0.0158909	0.355652
																												GRHPR	GRHPR	Glyoxylate reductase/hydroxypyruvate reductase	Q9UBQ7	-4.31577	-0.105024	0.000612084	0.355652
																												ATP4B	ATP4B	Potassium-transporting ATPase subunit beta	P51164	2.34905	-0.105155	0.0329388	0.355652
																												USB1	USB1	U6 snRNA phosphodiesterase	Q9BQ65	2.42161	-0.106416	0.0285902	0.355652
																												SNAP23	SNP23	Synaptosomal-associated protein 23	O00161	2.25614	-0.10736	0.03942	0.355652
																												MYO6	MYO6	Unconventional myosin-VI	Q9UM54	-2.31343	-0.109004	0.0352957	0.355652
																												CTNNB1	b-Catenin	Catenin beta-1	P35222	-2.29077	-0.112304	0.0368762	0.355652
																												INPP5A	I5P1	Type I inositol 1,4,5-trisphosphate 5-phosphatase	Q14642	-2.46028	-0.112555	0.0265003	0.355652
																												VAV1	VAV	Proto-oncogene vav	P15498	-2.19106	-0.112934	0.0446502	0.363518
																												DHRS4	DHRS4	Dehydrogenase/reductase SDR family member 4	Q9BTZ2	-2.60053	-0.11457	0.0200778	0.355652
																												PTPN11	SHP-2	Tyrosine-protein phosphatase non-receptor type 11	Q06124	-2.59254	-0.115808	0.0203995	0.355652
																												OXCT1	SCOT	Succinyl-CoA:3-ketoacid-coenzyme A transferase 1, mitochondrial	P55809	-2.27002	-0.116034	0.0383815	0.355652
																												THYN1	THYN1	Thymocyte nuclear protein 1	Q9P016	2.36686	-0.118464	0.0318168	0.355652
																												SNX4	Sorting nexin 4	Sorting nexin-4	O95219	-2.25673	-0.121412	0.0393755	0.355652
																												ABHD5	ABHD5	1-acylglycerol-3-phosphate O-acyltransferase ABHD5	Q8WTS1	-3.60976	-0.122721	0.00257362	0.355652
																												RLN3	REL3	Relaxin-3	Q8WXF3	3.3187	-0.123515	0.00467614	0.355652
																												EIF4A3	IF4A3	Eukaryotic initiation factor 4A-III	P38919	4.19927	-0.124908	0.000774047	0.355652
																												MMP13	MMP-13	Collagenase 3	P45452	-2.37762	-0.124982	0.0311566	0.355652
																												ACAP2	CENB2	Arf-GAP with coiled-coil, ANK repeat and PH domain-containing protein 2	Q15057	-2.36683	-0.128174	0.0318191	0.355652
																												ITPA	Inosine triphosphatase	Inosine triphosphate pyrophosphatase	Q9BY32	-2.15403	-0.128196	0.0479077	0.367107
																												VPS26A	VP26A	Vacuolar protein sorting-associated protein 26A	O75436	-2.37093	-0.128254	0.0315657	0.355652
																												LRP2	megalin	Low-density lipoprotein receptor-related protein 2	P98164	3.00326	-0.12953	0.00891345	0.355652
																												RPN2	RPN2	Ribophorin II	P04844	-2.67005	-0.130419	0.0174763	0.355652
																												BMPR2	BMP RII	Bone morphogenetic protein receptor type-2	Q13873	3.06486	-0.130681	0.00786151	0.355652
																												VAMP2	VAMP2	Vesicle-associated membrane protein 2	P63027	3.33012	-0.132136	0.00456784	0.355652
																												NEDD8	Neddylin	Ubiquitin-like protein Nedd8	Q15843	-2.28222	-0.132569	0.0374897	0.355652
																												IDH1	IDH	Isocitrate dehydrogenase [NADP] cytoplasmic	O75874	-2.81986	-0.136622	0.0129307	0.355652
																												WNK3	WNK3	Serine/threonine-protein kinase WNK3	Q9BYP7	-2.32834	-0.137013	0.03429	0.355652
																												UBA7	UBA7	Ubiquitin-like modifier-activating enzyme 7	P41226	-2.79791	-0.137096	0.0135166	0.355652
																												NUDT9	NUDT9	ADP-ribose pyrophosphatase, mitochondrial	Q9BW91	-2.27734	-0.137856	0.037844	0.355652
																												VPS53	VPS53	Vacuolar protein sorting-associated protein 53 homolog	Q5VIR6	-2.68573	-0.138016	0.0169363	0.355652
																												CTNNA2	CTNA2	Catenin alpha-2	P26232	2.97299	-0.139445	0.00947983	0.355652
																												MINAR1	K1024	UPF0258 protein KIAA1024	Q9UPX6	2.23302	-0.139554	0.0412089	0.358521
																												CLSTN2	CSTN2	Calsyntenin-2	Q9H4D0	2.26665	-0.140277	0.0386309	0.355652
																												FGF3	FGF-3	Fibroblast growth factor 3	P11487	2.94941	-0.140861	0.00994539	0.355652
																												BMP15	BMP15	Bone morphogenetic protein 15	O95972	3.20619	-0.141148	0.00588871	0.355652
																												RNF148	RN148:region 2	RING finger protein 148:region 2	Q8N7C7	2.93338	-0.142764	0.0102746	0.355652
																												HP	Haptoglobin, Mixed Type	Haptoglobin	P00738	2.41792	-0.144251	0.0287974	0.355652
																												PMS2	PMS2	Mismatch repair endonuclease PMS2	P54278	2.85922	-0.146141	0.0119417	0.355652
																												DDX19A	DD19A	ATP-dependent RNA helicase DDX19A	Q9NUU7	-2.40515	-0.147439	0.0295261	0.355652
																												ASMTL	ASML	N-acetylserotonin O-methyltransferase-like protein	O95671	-2.14562	-0.148158	0.0486772	0.367314
																												AREG	AREG	Amphiregulin	P15514	-2.38683	-0.148583	0.0306023	0.355652
																												MUTYH	MutY homolog	Adenine DNA glycosylase	Q9UIF7	2.3828	-0.149175	0.0308436	0.355652
																												PRPF19	PRP19	Pre-mRNA-processing factor 19	Q9UMS4	-2.39715	-0.149827	0.0299917	0.355652
																												CAMLG	CAMLG	Calcium signal-modulating cyclophilin ligand	P49069	-2.96968	-0.152672	0.00954383	0.355652
																												FCN2	FCN2	Ficolin-2	Q15485	2.67326	-0.153131	0.0173646	0.355652
																												RAB11A	RB11A	Ras-related protein Rab-11A	P62491	-2.46686	-0.153139	0.0261599	0.355652
																												SEC61B	SC61B	Protein transport protein Sec61 subunit beta	P60468	2.28125	-0.153973	0.0375599	0.355652
																												ERN1	ERN1	Serine/threonine-protein kinase/endoribonuclease IRE1	O75460	-2.97894	-0.154519	0.00936575	0.355652
																												PRKCD	PKC-D	Protein kinase C delta type	Q05655	2.68657	-0.15518	0.0169077	0.355652
																												GAGE2D	GGE2D	G antigen 2D	Q9UEU5	-2.48147	-0.158006	0.0254181	0.355652
																												IL1RAPL1	IRPL1	Interleukin-1 receptor accessory protein-like 1	Q9NZN1	-2.4758	-0.159477	0.0257033	0.355652
																												CD37	CD37	Leukocyte antigen CD37	P11049	2.13893	-0.159514	0.0492972	0.367314
																												SNX7	SNX7	Sorting nexin-7	Q9UNH6	-2.65934	-0.163655	0.0178547	0.355652
																												DCXR	DCXR	L-xylulose reductase	Q7Z4W1	-2.80256	-0.16697	0.0133904	0.355652
																												CSPG4	CSPG4	Chondroitin sulfate proteoglycan 4	Q6UVK1	2.35318	-0.167574	0.0326755	0.355652
																												UCK1	UCK1	Uridine-cytidine kinase 1	Q9HA47	-2.38446	-0.168928	0.0307438	0.355652
																												USP28	UBP28	Ubiquitin carboxyl-terminal hydrolase 28	Q96RU2	3.05068	-0.169117	0.00809227	0.355652
																												BAD	BAD	Bcl2-associated agonist of cell death	Q92934	-2.37383	-0.169417	0.0313878	0.355652
																												DPP8	DPP8	Dipeptidyl peptidase 8	Q6V1X1	-2.8787	-0.169617	0.0114798	0.355652
																												PRDX4	PRDX4	Peroxiredoxin-4	Q13162	2.32377	-0.169938	0.0345957	0.355652
																												BTN3A3	BT3A3	Butyrophilin subfamily 3 member A3	O00478	-3.48807	-0.170463	0.00330345	0.355652
																												MICA	MICA	MHC class I polypeptide-related sequence A	Q29983	-2.43928	-0.171574	0.0276166	0.355652
																												RAB11FIP3	RFIP3	Rab11 family-interacting protein 3	O75154	-2.62531	-0.172582	0.0191103	0.355652
																												RAF1	c-Raf	RAF proto-oncogene serine/threonine-protein kinase	P04049	-2.25584	-0.173744	0.0394428	0.355652
																												IL7R	IL-7 Ra	Interleukin-7 receptor subunit alpha	P16871	2.15035	-0.174764	0.0482427	0.367314
																												DAPP1	DAPP1	Dual adapter for phosphotyrosine and 3-phosphotyrosine and 3-phosphoinositide	Q9UN19	-2.39884	-0.175614	0.0298927	0.355652
																												VAPA	VAPA	Vesicle-associated membrane protein-associated protein A	Q9P0L0	-3.08887	-0.176786	0.00748548	0.355652
																												LIF	LIF	Leukemia inhibitory factor	P15018	3.47996	-0.178058	0.00335887	0.355652
																												OSBP	OSBP1	Oxysterol-binding protein 1	P22059	-2.59262	-0.178073	0.0203965	0.355652
																												FXYD2	ATNG	Sodium/potassium-transporting ATPase gamma chain	P54710	-2.97597	-0.18142	0.00942252	0.355652
																												FAM221A	F221A	Protein FAM221A	A4D161	-2.24319	-0.181959	0.0404132	0.357255
																												ZPBP	ZPBP1	Zona pellucida-binding protein 1	Q9BS86	2.48132	-0.183487	0.0254256	0.355652
																												NTAQ1	NTAQ1	Protein N-terminal glutamine amidohydrolase	Q96HA8	-2.25907	-0.1849	0.0391986	0.355652
																												SERPINF2	a2-Antiplasmin	Alpha-2-antiplasmin	P08697	2.27709	-0.188429	0.0378619	0.355652
																												SSRP1	SSRP1	FACT complex subunit SSRP1	Q08945	2.83912	-0.190109	0.0124371	0.355652
																												DLG3	DLG3	Disks large homolog 3	Q92796	2.88391	-0.190156	0.0113593	0.355652
																												DPYSL5	DPYL5	Dihydropyrimidinase-related protein 5	Q9BPU6	2.4304	-0.193318	0.0281019	0.355652
																												CHMP3	CHMP3	Charged multivesicular body protein 3	Q9Y3E7	-2.28105	-0.193626	0.0375743	0.355652
																												KIF23	KIF23	Kinesin-like protein KIF23	Q02241	-2.15452	-0.193947	0.047863	0.367107
																												SLBP	SLBP	Histone RNA hairpin-binding protein	Q14493	-2.37547	-0.194546	0.0312878	0.355652
																												DNAJC19	DnaJ homolog	Mitochondrial import inner membrane translocase subunit TIM14	Q96DA6	-2.21775	-0.200716	0.0424319	0.360726
																												FLJ44635	TPT1L	TPT1-like protein	Q56UQ5	-2.97718	-0.201866	0.0093994	0.355652
																												IGFBPL1	IBPL1	Insulin-like growth factor-binding protein-like 1	Q8WX77	2.25502	-0.205388	0.0395052	0.355652
																												NEDD9	CASL	Enhancer of filamentation 1	Q14511	2.77568	-0.20908	0.0141361	0.355652
																												NELFE	NELFE	Negative elongation factor E	P18615	3.79759	-0.20991	0.00175182	0.355652
																												LMO3	LMO3	LIM domain only protein 3	Q8TAP4	2.88915	-0.211744	0.0112391	0.355652
																												HIKESHI	HIKES	Protein Hikeshi	Q53FT3	3.70954	-0.214704	0.00209768	0.355652
																												DGCR2	IDD	Integral membrane protein DGCR2/IDD	P98153	2.13371	-0.217769	0.0497867	0.367314
																												FN3K	Fructosamine-3-kinase	Fructosamine-3-kinase	Q9H479	-2.37119	-0.217917	0.03155	0.355652
																												BIN2	BIN2	Bridging integrator 2	Q9UBW5	-2.46566	-0.22207	0.0262213	0.355652
																												PSMA3	PSA3	Proteasome subunit alpha type-3	P25788	2.63956	-0.223218	0.0185748	0.355652
																												ACOX1	ACOX1	Peroxisomal acyl-coenzyme A oxidase 1	Q15067	-3.35498	-0.22518	0.00434077	0.355652
																												NSUN6	NSUN6	Putative methyltransferase NSUN6	Q8TEA1	-2.21802	-0.227202	0.0424097	0.360726
																												OSCAR	OSCAR	Osteoclast-associated immunoglobulin-like receptor	Q8IYS5	2.36225	-0.230958	0.0321038	0.355652
																												CLINT1	EPN4	Clathrin interactor 1	Q14677	-2.72217	-0.231094	0.0157428	0.355652
																												SPHK1	Sphingosine kinase 1	Sphingosine kinase 1	Q9NYA1	-2.16353	-0.23213	0.0470516	0.367107
																												ANGPTL1	ANGL1:N-term	Angiopoietin-related protein 1:N-term	O95841	2.14458	-0.233345	0.0487735	0.367314
																												IFNE	IFNE1	Interferon epsilon-1	Q86WN2	-2.47375	-0.23349	0.0258071	0.355652
																												SYK	KSYK:Protein Kinase	Tyrosine-protein kinase SYK:Protein kinase domain	P43405	-2.33493	-0.233842	0.0338548	0.355652
																												None	CS084	Uncharacterized protein C19orf84	I3L1E1	2.46809	-0.234134	0.0260965	0.355652
																												VRK1	VRK1	Serine/threonine-protein kinase VRK1	Q99986	2.13846	-0.235117	0.049341	0.367314
																												LYSMD4	LYSM4	LysM and putative peptidoglycan-binding domain-containing protein 4	Q5XG99	2.24581	-0.235246	0.0402105	0.357239
																												SHMT2	GLYM	Serine hydroxymethyltransferase, mitochondrial	P34897	-2.21519	-0.236097	0.0426401	0.360726
																												PDXP	PLPP	Pyridoxal phosphate phosphatase	Q96GD0	-2.22996	-0.242197	0.0414512	0.359046
																												PDZK1	NHRF3	Na(+)/H(+) exchange regulatory cofactor NHE-RF3	Q5T2W1	5.19255	-0.246163	0.0001093	0.276748
																												RGS18	RGS18	Regulator of G-protein signaling 18	Q9NS28	-2.46664	-0.247043	0.0261712	0.355652
																												KLF4	KLF4	Krueppel-like factor 4	O43474	2.76647	-0.249771	0.014401	0.355652
																												PRDX3	Peroxiredoxin-3	Thioredoxin-dependent peroxide reductase, mitochondrial	P30048	-2.34901	-0.250231	0.0329413	0.355652
																												CNRIP1	CB032	CB1 cannabinoid receptor-interacting protein 1	Q96F85	2.60891	-0.251323	0.0197453	0.355652
																												IFNG	IFN-g	Interferon gamma	P01579	-2.22581	-0.252366	0.0417825	0.360726
																												CA1	Carbonic anhydrase I	Carbonic anhydrase 1	P00915	3.1689	-0.252674	0.00635577	0.355652
																												TAT	ATTY	Tyrosine aminotransferase	P17735	3.07748	-0.253852	0.00766161	0.355652
																												PPIG	PPIG	Peptidyl-prolyl cis-trans isomerase G	Q13427	-2.31707	-0.253931	0.0350473	0.355652
																												HADH	HCDH	Hydroxyacyl-coenzyme A dehydrogenase, mitochondrial	Q16836	-2.38747	-0.254628	0.0305641	0.355652
																												UGDH	UGDH	UDP-glucose 6-dehydrogenase	O60701	-2.64386	-0.258996	0.018416	0.355652
																												AASDHPPT	ADPPT	L-aminoadipate-semialdehyde dehydrogenase-phosphopantetheinyl transferase	Q9NRN7	-2.46404	-0.259651	0.0263051	0.355652
																												CHST2	CHST2	Carbohydrate sulfotransferase 2	Q9Y4C5	2.33776	-0.262917	0.0336694	0.355652
																												RAB21	RAB21	Ras-related protein Rab-21	Q9UL25	-2.46376	-0.266302	0.0263199	0.355652
																												SIGLEC11	SIG11:CD	Sialic acid-binding Ig-like lectin 11:Cytoplasmic domain, Isoform 2	Q96RL6	2.194	-0.268113	0.0444011	0.362657
																												ZFAND2B	ZFN2B	AN1-type zinc finger protein 2B	Q8WV99	2.93101	-0.268301	0.010324	0.355652
																												RAB2A	RAB2A	Ras-related protein Rab-2A	P61019	-2.27462	-0.269935	0.0380425	0.355652
																												CASP14	Caspase-14	Caspase-14	P31944	2.83594	-0.271512	0.0125173	0.355652
																												SMAD3	SMAD3	Mothers against decapentaplegic homolog 3	P84022	-2.16712	-0.277389	0.0467319	0.367107
																												RPS6KB1	KS6B1	Ribosomal protein S6 kinase beta-1	P23443	-2.27277	-0.28222	0.0381783	0.355652
																												SETBP1	SETBP	SET-binding protein	Q9Y6X0	2.5453	-0.282644	0.0224056	0.355652
																												PDLIM1	PDLI1	PDZ and LIM domain protein 1	O00151	-2.8239	-0.282659	0.0128256	0.355652
																												ADIPOQ	Adiponectin	Adiponectin	Q15848	-2.4315	-0.283935	0.0280412	0.355652
																												SCLY	SCLY	Selenocysteine lyase	Q96I15	-2.54823	-0.28982	0.0222762	0.355652
																												LYN	LYNB	Tyrosine-protein kinase Lyn, isoform B	P07948	-3.02144	-0.290673	0.0085893	0.355652
																												ZDHHC14	ZDH14	Probable palmitoyltransferase ZDHHC14	Q8IZN3	2.29844	-0.291434	0.0363339	0.355652
																												ADH6	ADH6	Alcohol dehydrogenase 6	P28332	-2.20794	-0.293767	0.043235	0.362043
																												MRPL10	RM10	39S ribosomal protein L10, mitochondrial	Q7Z7H8	-2.16364	-0.293981	0.047042	0.367107
																												DUT	DUT	Deoxyuridine 5'-triphosphate nucleotidohydrolase, mitochondrial	P33316	-2.24422	-0.297679	0.0403331	0.357255
																												PANK1	PANK1	Pantothenate kinase 1	Q8TE04	2.60103	-0.299384	0.0200578	0.355652
																												SH3BGRL3	SH3BGRL3-like protein	SH3 domain-binding glutamic acid-rich-like protein 3	Q9H299	-2.52238	-0.30057	0.0234458	0.355652
																												BLVRB	BLVRB	Flavin reductase (NADPH)	P30043	3.58698	-0.302506	0.00269673	0.355652
																												STC2	STC2	Stanniocalcin-2	O76061	2.31913	-0.305395	0.0349081	0.355652
																												SLIT1	SLIT1	Slit homolog 1 protein	O75093	3.32967	-0.306241	0.00457205	0.355652
																												ITGAV|ITGB6	Integrin aVb6	Integrin alpha V beta 6	P06756|P18564	3.53613	-0.312081	0.00299321	0.355652
																												LAD1	LAD1	Ladinin-1	O00515	2.40656	-0.312705	0.0294448	0.355652
																												CEP43	FR1OP	FGFR1 oncogene partner	O95684	2.15365	-0.315299	0.0479423	0.367107
																												TIAM2	TIAM2	T-lymphoma invasion and metastasis-inducing protein 2	Q8IVF5	2.95449	-0.317116	0.00984328	0.355652
																												ITGA5|ITGB1	Integrin a5b1	Integrin a5b1	P08648|P05556	3.61119	-0.318363	0.00256612	0.355652
																												G3BP1	G3BP1	Ras GTPase-activating protein-binding protein 1	Q13283	-2.49529	-0.321592	0.0247348	0.355652
																												KEL	KELL	Kell blood group glycoprotein	P23276	2.14559	-0.321764	0.0486796	0.367314
																												RHOT1	MIRO1	Mitochondrial Rho GTPase 1	Q8IXI2	-2.59772	-0.322216	0.0201903	0.355652
																												DYNC1LI2	DC1L2	Cytoplasmic dynein 1 light intermediate chain 2	O43237	-2.1563	-0.322829	0.0477019	0.367107
																												FUT10	FUT10	Alpha-(1,3)-fucosyltransferase 10	Q6P4F1	-2.28831	-0.323119	0.0370513	0.355652
																												NLRP4	NALP4	NACHT, LRR and PYD domains-containing protein 4	Q96MN2	2.23836	-0.325502	0.0407895	0.357279
																												ERLIN1	ERLN1	Erlin-1	O75477	2.40674	-0.325561	0.0294346	0.355652
																												FOXM1	FOXM1	Forkhead box protein M1	Q08050	-2.51834	-0.325821	0.023634	0.355652
																												DLAT	ODP2	Dihydrolipoyllysine-residue acetyltransferase component of pyruvate dehydrogenase complex, mitochondrial	P10515	-2.52659	-0.331134	0.0232514	0.355652
																												SLTM	SLTM	SAFB-like transcription modulator	Q9NWH9	2.88906	-0.338995	0.0112413	0.355652
																												SUGT1	SUGT1	Protein SGT1 homolog	Q9Y2Z0	-2.38875	-0.343878	0.0304876	0.355652
																												CFLAR	FLIP	CASP8 and FADD-like apoptosis regulator	O15519	-2.17804	-0.345182	0.0457717	0.366383
																												BZW2	BZW2	Basic leucine zipper and W2 domain-containing protein 2	Q9Y6E2	-2.15021	-0.347444	0.0482553	0.367314
																												HSD17B4	DHB4	Peroxisomal multifunctional enzyme type 2	P51659	-3.21244	-0.348111	0.00581381	0.355652
																												NRSN1	NRSN1	Neurensin-1	Q8IZ57	2.62709	-0.350688	0.0190426	0.355652
																												NAGK	NAGK	N-acetyl-D-glucosamine kinase	Q9UJ70	-2.55732	-0.356912	0.021878	0.355652
																												SNTA1	Alpha-1-syntrophin	Alpha-1-syntrophin	Q13424	-2.15423	-0.357223	0.0478893	0.367107
																												ATG5	Autophagy protein 5	Autophagy protein 5	Q9H1Y0	-2.29039	-0.360203	0.0369033	0.355652
																												PNPT1	PNPT1	Polyribonucleotide nucleotidyltransferase 1, mitochondrial	Q8TCS8	-2.28787	-0.361491	0.0370828	0.355652
																												RHOC	RHOC	Rho-related GTP-binding protein RhoC	P08134	-2.60638	-0.362483	0.0198453	0.355652
																												ROCK2	ROCK2	Rho-associated protein kinase 2	O75116	-2.44278	-0.363335	0.0274273	0.355652
																												CSNK1G1	KC1G1	Casein kinase I isoform gamma-1	Q9HCP0	-2.43107	-0.366096	0.0280647	0.355652
																												HAX1	HAX1	HCLS1-associated protein X-1	O00165	-2.5898	-0.370655	0.020511	0.355652
																												DTX3L	DTX3L	E3 ubiquitin-protein ligase DTX3L	Q8TDB6	-2.4851	-0.370825	0.0252367	0.355652
																												PGF	PlGF	Placenta growth factor	P49763	2.32122	-0.370854	0.0347669	0.355652
																												UTS2R	UR2R	Urotensin-2 receptor	Q9UKP6	2.26859	-0.373888	0.0384874	0.355652
																												DEFB119	DB119	Beta-defensin 119	Q8N690	3.18071	-0.377387	0.00620403	0.355652
																												LNPK	LNP	Endoplasmic reticulum junction formation protein lunapark	Q9C0E8	3.14097	-0.3799	0.00672955	0.355652
																												PQBP1	PQBP1	Polyglutamine-binding protein 1	O60828	2.30892	-0.380738	0.0356048	0.355652
																												ACBD6	ACBD6	Acyl-CoA-binding domain-containing protein 6	Q9BR61	-2.15032	-0.382079	0.0482456	0.367314
																												CSF2	GM-CSF	Granulocyte-macrophage colony-stimulating factor	P04141	-2.53872	-0.385183	0.0226998	0.355652
																												MSI2	MSI2H	RNA-binding protein Musashi homolog 2	Q96DH6	-2.17394	-0.385951	0.0461298	0.366913
																												SH3BP5	3BP5	SH3 domain-binding protein 5	O60239	-2.19453	-0.388517	0.0443561	0.362657
																												CD1D	CD1D	Antigen-presenting glycoprotein CD1d	P15813	2.94904	-0.391414	0.00995286	0.355652
																												ITGA6	Integrin a6	Integrin alpha-6	P23229	2.97791	-0.393435	0.00938545	0.355652
																												IRF8	IRF8	Interferon regulatory factor 8	Q02556	3.39412	-0.393801	0.00400586	0.355652
																												CCT8	TCP-1-theta	T-complex protein 1 subunit theta	P50990	-2.93016	-0.394058	0.010342	0.355652
																												SYAP1	SYAP1	Synapse-associated protein 1	Q96A49	-2.2044	-0.395903	0.0435284	0.362043
																												NLGN2	NLGN2:CD	Neuroligin-2:Cytoplasmic domain	Q8NFZ4	2.35883	-0.398709	0.0323183	0.355652
																												CYP3A4	Cytochrome P450 3A4	Cytochrome P450 3A4	P08684	2.79909	-0.401816	0.0134843	0.355652
																												RAB4B	RAB4B	Ras-related protein Rab-4B	P61018	-2.29382	-0.404025	0.0366592	0.355652
																												NPPB	BNP-32	Brain natriuretic peptide 32	P16860	4.01435	-0.404739	0.00112598	0.355652
																												SSMEM1	CG045	Serine-rich single-pass membrane protein 1	Q8WWF3	-2.62517	-0.407053	0.0191159	0.355652
																												SMAD5	SMAD5	SMAD5	Q99717	-2.61275	-0.407827	0.0195949	0.355652
																												TRAPPC5	TPPC5	Trafficking protein particle complex subunit 5	Q8IUR0	2.59081	-0.408028	0.02047	0.355652
																												IFNL1	IFN-lambda 1	Interferon lambda-1	Q8IU54	2.13425	-0.409502	0.049736	0.367314
																												FAHD1	FAHD1	Acylpyruvase FAHD1, mitochondrial	Q6P587	-2.86362	-0.409528	0.0118358	0.355652
																												PSMB3	PSB3	Proteasome subunit beta type-3	P49720	-2.32129	-0.411578	0.0347618	0.355652
																												FAM162B	F162B	Protein FAM162B	Q5T6X4	3.26734	-0.413368	0.00519541	0.355652
																												TIMM8A	TIM8A	Mitochondrial import inner membrane translocase subunit Tim8 A	O60220	-3.2209	-0.423306	0.00571398	0.355652
																												CSK	CSK	Tyrosine-protein kinase CSK	P41240	-2.47861	-0.423803	0.0255614	0.355652
																												NME1	Nucleoside diphosphate kinase A	Nucleoside diphosphate kinase A	P15531	-2.21211	-0.425238	0.0428919	0.360726
																												NTN1	NET1	Netrin-1	O95631	3.25199	-0.426082	0.00536144	0.355652
																												CD300LF	CLM1	CMRF35-like molecule 1	Q8TDQ1	2.25471	-0.429941	0.0395289	0.355652
																												TMEM38B	TM38B	Trimeric intracellular cation channel type B	Q9NVV0	-2.56255	-0.430347	0.0216523	0.355652
																												NREP	NREP	Neuronal regeneration-related protein	Q16612	2.20472	-0.437037	0.0435015	0.362043
																												IDI1	IDI1	Isopentenyl-diphosphate Delta-isomerase 1	Q13907	-2.92004	-0.437188	0.0105566	0.355652
																												RRM1	RRM1	Ribonucleoside-diphosphate reductase large subunit	P23921	2.15409	-0.439428	0.0479017	0.367107
																												PMF1	PMF1	Polyamine-modulated factor 1	Q6P1K2	-2.81814	-0.440558	0.0129758	0.355652
																												PCK2	PCKGM	Phosphoenolpyruvate carboxykinase [GTP], mitochondrial	Q16822	-2.6863	-0.44106	0.0169168	0.355652
																												LRRFIP2	LRRF2	Leucine-rich repeat flightless-interacting protein 2	Q9Y608	-3.01716	-0.445975	0.00866461	0.355652
																												POLR3F	RPC6	DNA-directed RNA polymerase III subunit RPC6	Q9H1D9	2.13659	-0.454089	0.0495168	0.367314
																												OLIG1	OLIG1	Oligodendrocyte transcription factor 1	Q8TAK6	2.17696	-0.457186	0.0458656	0.366383
																												MRPL12	39S ribosomal protein L12	39S ribosomal protein L12, mitochondrial	P52815	-2.32916	-0.464567	0.0342359	0.355652
																												ARHGAP26	RHG26	Rho GTPase-activating protein 26	Q9UNA1	-2.79482	-0.466683	0.0136012	0.355652
																												UBE2K	UBE2K	Ubiquitin-conjugating enzyme E2 K	P61086	-2.17935	-0.470816	0.0456574	0.366383
																												CYB5R2	NB5R2	NADH-cytochrome b5 reductase 2	Q6BCY4	-2.14834	-0.470953	0.0484266	0.367314
																												BCCIP	BCCIP	BRCA2 and CDKN1A-interacting protein	Q9P287	2.68966	-0.471534	0.0168036	0.355652
																												RIC3	RIC3	Protein RIC-3	Q7Z5B4	2.45538	-0.478362	0.0267569	0.355652
																												PSG6	PSG6	Pregnancy-specific beta-1-glycoprotein 6	Q00889	2.25208	-0.483477	0.0397288	0.355652
																												RAB6B	RAB6B	Ras-related protein Rab-6B	Q9NRW1	-2.51135	-0.484643	0.0239626	0.355652
																												SH3GL2	SH3G2	Endophilin-A1	Q99962	-2.36034	-0.493267	0.0322237	0.355652
																												UBTD2	UBTD2	Ubiquitin domain-containing protein 2	Q8WUN7	3.18661	-0.498627	0.00612958	0.355652
																												OSBPL1A	OSBL1	Oxysterol-binding protein-related protein 1	Q9BXW6	-2.67446	-0.505106	0.0173229	0.355652
																												FAM234B	K1467:N-term	Protein FAM234B:N-term	A2RU67	2.5815	-0.508956	0.0208525	0.355652
																												POMC	b-Endorphin	Beta-endorphin	P01189	2.67494	-0.511397	0.0173061	0.355652
																												STX8	STX8	Syntaxin-8	Q9UNK0	-2.36395	-0.511945	0.0319979	0.355652
																												ACBD4	ACBD4	Acyl-CoA-binding domain-containing protein 4	Q8NC06	-2.19276	-0.513528	0.0445056	0.362813
																												THPO	Tpo	Thrombopoietin	P40225	2.67034	-0.514644	0.0174662	0.355652
																												INHBA|INHBC	Activin AC	Inhibin beta A chain:Inhibin beta C chain heterodimer	P08476|P55103	2.80796	-0.516549	0.0132452	0.355652
																												NCR2	NKp44	Natural cytotoxicity triggering receptor 2	O95944	-2.5646	-0.519746	0.0215644	0.355652
																												TYRP1	gp75	gp75	P17643	-2.59842	-0.521671	0.0201624	0.355652
																												CD2AP	CD2AP	CD2-associated protein	Q9Y5K6	-2.87002	-0.526407	0.0116834	0.355652
																												FAXDC2	CE004	Fatty acid hydroxylase domain-containing protein 2	Q96IV6	3.16405	-0.527616	0.00641917	0.355652
																												PPP1CC	PP1G	Serine/threonine-protein phosphatase PP1-gamma catalytic subunit	P36873	-2.97129	-0.52974	0.00951268	0.355652
																												LYN	LYN	Tyrosine-protein kinase Lyn	P07948	-2.68232	-0.532195	0.0170523	0.355652
																												TOLLIP	tollip	Toll-interacting protein	Q9H0E2	-2.32071	-0.538507	0.0348016	0.355652
																												UBE2L3	UB2L3	Ubiquitin-conjugating enzyme E2 L3	P68036	-2.16402	-0.5395	0.0470077	0.367107
																												GSN	Gelsolin	Gelsolin	P06396	-2.3132	-0.543905	0.0353112	0.355652
																												RERG	RERG	Ras-related and estrogen-regulated growth inhibitor	Q96A58	2.17694	-0.547784	0.0458676	0.366383
																												UBXN4	UBXN4:CD 1	UBX domain-containing protein 4:Cytoplasmic domain 1	Q92575	-2.47296	-0.549641	0.0258476	0.355652
																												PRKCSH	GLU2B	Glucosidase 2 subunit beta	P14314	-2.22414	-0.553067	0.0419158	0.360726
																												TREX2	TREX2	Three prime repair exonuclease 2	Q9BQ50	2.91511	-0.559363	0.0106628	0.355652
																												AK2	KAD2	Adenylate kinase 2, mitochondrial	P54819	-2.63515	-0.565578	0.0187389	0.355652
																												INPP5E	INP5E	72 kDa inositol polyphosphate 5-phosphatase	Q9NRR6	3.39294	-0.565599	0.00401556	0.355652
																												HIBCH	HIBCH	3-hydroxyisobutyryl-CoA hydrolase, mitochondrial	Q6NVY1	-2.78787	-0.570666	0.0137931	0.355652
																												UBD	UBD	Ubiquitin D	O15205	3.95011	-0.573832	0.00128324	0.355652
																												AP4M1	AP4M1	AP-4 complex subunit mu-1	O00189	-3.14024	-0.576768	0.00673948	0.355652
																												TINF2	TINF2	TERF1-interacting nuclear factor 2	Q9BSI4	3.03967	-0.57689	0.00827591	0.355652
																												ID2	ID2	DNA-binding protein inhibitor ID-2	Q02363	2.2396	-0.582065	0.0406926	0.357255
																												DDX6	DDX6	Probable ATP-dependent RNA helicase DDX6	P26196	-2.64037	-0.585313	0.0185448	0.355652
																												S100P	S100P	Protein S100-P	P25815	-2.74572	-0.586882	0.015015	0.355652
																												CTHRC1	CTHR1	Collagen triple helix repeat-containing protein 1	Q96CG8	-2.58743	-0.589479	0.020608	0.355652
																												MRM1	MRM1	rRNA methyltransferase 1, mitochondrial	Q6IN84	-2.16887	-0.59622	0.0465764	0.367107
																												FLI1	FLI1	Friend leukemia integration 1 transcription factor	Q01543	-2.13662	-0.596598	0.0495137	0.367314
																												ZNF843	ZN843	Zinc finger protein 843	Q8N446	2.54831	-0.604634	0.0222723	0.355652
																												HMGN1	HMGN1	Non-histone chromosomal protein HMG-14	P05114	2.44282	-0.608432	0.0274255	0.355652
																												TXNL1	TXNL1	Thioredoxin-like protein 1	O43396	-2.24011	-0.613358	0.0406529	0.357255
																												GRAP2	GRB2-related adapter protein 2	GRB2-related adapter protein 2	O75791	-2.19557	-0.613954	0.0442677	0.362544
																												TNFAIP3	TNFAIP3	Tumor necrosis factor alpha-induced protein 3	P21580	-2.38119	-0.615037	0.0309408	0.355652
																												HECW1	HECW1	E3 ubiquitin-protein ligase HECW1	Q76N89	2.65725	-0.621132	0.0179297	0.355652
																												CSF2RB	IL3RB:ECD	Cytokine receptor common subunit beta:Extracellular domain	P32927	2.16403	-0.623077	0.0470066	0.367107
																												RAB24	RAB24	Ras-related protein Rab-24	Q969Q5	-3.11213	-0.624307	0.00713807	0.355652
																												TOR4A	CI167	Torsin-4A	Q9NXH8	-2.67617	-0.626392	0.0172637	0.355652
																												ARL2BP	AR2BP	ADP-ribosylation factor-like protein 2-binding protein	Q9Y2Y0	-3.17863	-0.629864	0.00623051	0.355652
																												ANK2	ANK2	Ankyrin-2	Q01484	3.22532	-0.630838	0.00566245	0.355652
																												ITGB2	LFA-1 beta-2	Integrin beta-2	P05107	2.35928	-0.631767	0.0322899	0.355652
																												MTHFS	MTHFS	5-formyltetrahydrofolate cyclo-ligase	P49914	-2.54836	-0.633424	0.0222701	0.355652
																												ARHGAP5	RHG05	Rho GTPase-activating protein 5	Q13017	-2.29104	-0.633577	0.0368569	0.355652
																												GOT2	GOT2	Aspartate aminotransferase, mitochondrial	P00505	-2.36598	-0.63401	0.0318719	0.355652
																												MYG1	MYG1	UPF0160 protein MYG1, mitochondrial	Q9HB07	-2.1559	-0.635941	0.0477374	0.367107
																												TXNDC12	TXD12	Thioredoxin domain-containing protein 12	O95881	-2.20665	-0.640013	0.0433418	0.362043
																												BTN3A2	BT3A2	Butyrophilin subfamily 3 member A2	P78410	-3.55385	-0.640699	0.00288636	0.355652
																												PMM2	Phosphomannomutase 2	Phosphomannomutase 2	O15305	-2.16525	-0.641888	0.0468983	0.367107
																												KXD1	KXDL1	KxDL motif-containing protein 1	Q9BQD3	3.07455	-0.645634	0.00770748	0.355652
																												RFXAP	RFXAP	Regulatory factor X-associated protein	O00287	3.17215	-0.645643	0.0063137	0.355652
																												TYMP	TP	Thymidine phosphorylase	P19971	-2.42177	-0.646501	0.0285809	0.355652
																												OLFML1	OLFL1	Olfactomedin-like protein 1	Q6UWY5	2.74778	-0.653342	0.0149528	0.355652
																												XRCC1	XRCC1	DNA repair protein XRCC1	P18887	3.37896	-0.663611	0.00413237	0.355652
																												TENM4	TEN4	Teneurin-4	Q6N022	3.21185	-0.663767	0.00582086	0.355652
																												DAB2	DAB2	Disabled homolog 2	P98082	-2.66851	-0.66943	0.0175302	0.355652
																												PSMG3	PSMG3	Proteasome assembly chaperone 3	Q9BT73	-2.53158	-0.679376	0.023023	0.355652
																												REEP2	REEP2	Receptor expression-enhancing protein 2	Q9BRK0	-2.75489	-0.688543	0.0147405	0.355652
																												NR4A1	NR4A1	Nuclear receptor subfamily 4 group A member 1	P22736	2.81623	-0.702229	0.0130258	0.355652
																												GSTK1	GSTK1	Glutathione S-transferase kappa 1	Q9Y2Q3	-2.24353	-0.706396	0.0403864	0.357255
																												ITGA1|ITGB1	Integrin a1b1	Integrin alpha-I: beta-1 complex	P56199|P05556	-3.35965	-0.706928	0.00429937	0.355652
																												PREP	PPCE	Prolyl endopeptidase	P48147	-3.21616	-0.709074	0.00576979	0.355652
																												STAT1	STAT1	Signal transducer and activator of transcription 1-alpha/beta	P42224	-2.68019	-0.711153	0.0171254	0.355652
																												PURA	PURA	Transcriptional activator protein Pur-alpha	Q00577	-2.15592	-0.71838	0.0477364	0.367107
																												OXSM	OXSM	3-oxoacyl-[acyl-carrier-protein] synthase, mitochondrial	Q9NWU1	-2.68922	-0.725263	0.0168185	0.355652
																												BMPER	BMPER	BMP-binding endothelial regulator protein	Q8N8U9	2.28615	-0.729898	0.0372065	0.355652
																												ADAM10	ADAM 10:CD	Disintegrin and metalloproteinase domain-containing protein 10:Cytoplasmic domain	O14672	2.27719	-0.731913	0.0378547	0.355652
																												FANCL	FANCL	E3 ubiquitin-protein ligase FANCL	Q9NW38	2.24323	-0.732763	0.0404097	0.357255
																												RNASE10	RNS10	Inactive ribonuclease-like protein 10	Q5GAN6	3.19542	-0.734046	0.00602006	0.355652
																												TBCE	TBCE	Tubulin-specific chaperone E	Q15813	-2.23367	-0.734164	0.0411581	0.358521
																												FCN2	FCN2	Ficolin-2	Q15485	3.18256	-0.734578	0.00618067	0.355652
																												FGF16	FGF-16	Fibroblast growth factor 16	O43320	-2.20025	-0.744756	0.0438745	0.362043
																												MACO1	MACOI	Macoilin	Q8N5G2	-3.44142	-0.754034	0.0036353	0.355652
																												HAO1	HAOX1	Hydroxyacid oxidase 1	Q9UJM8	-2.93517	-0.754851	0.0102374	0.355652
																												WWP1	WWP1	NEDD4-like E3 ubiquitin-protein ligase WWP1	Q9H0M0	-2.19867	-0.757367	0.0440075	0.362168
																												LILRB3	LIRB3	Leukocyte immunoglobulin-like receptor subfamily B member 3	O75022	2.45619	-0.766107	0.0267144	0.355652
																												NUDT16	NUD16	U8 snoRNA-decapping enzyme	Q96DE0	-2.65764	-0.767954	0.0179156	0.355652
																												EHF	EHF	ETS homologous factor	Q9NZC4	2.68127	-0.768448	0.0170885	0.355652
																												SMAD1	SMAD1	Mothers against decapentaplegic homolog 1	Q15797	-2.62408	-0.771999	0.0191575	0.355652
																												RAB18	RAB18	Ras-related protein Rab-18	Q9NP72	-3.12833	-0.774793	0.00690566	0.355652
																												CRH	CRH	Corticoliberin	P06850	-2.21495	-0.775373	0.0426594	0.360726
																												PIK3C2A	P3C2A	Phosphatidylinositol 4-phosphate 3-kinase C2 domain-containing subunit alpha	O00443	-4.50292	-0.778312	0.00042084	0.355652
																												LAS2	CR054	Uncharacterized protein C18orf54	Q8IYD9	-2.17026	-0.780363	0.0464537	0.367107
																												RAB5A	RAB5A	Ras-related protein Rab-5A	P20339	-2.64438	-0.781686	0.0183966	0.355652
																												GFER	HERV1	FAD-linked sulfhydryl oxidase ALR	P55789	-2.79745	-0.783415	0.0135292	0.355652
																												ACSF2	ACSF2	Acyl-CoA synthetase family member 2, mitochondrial	Q96CM8	-2.31348	-0.790155	0.0352919	0.355652
																												BGN	BGN	Biglycan	P21810	2.37771	-0.792169	0.0311514	0.355652
																												B4GALT5	B4GT5	Beta-1,4-galactosyltransferase 5	O43286	3.16794	-0.798961	0.00636828	0.355652
																												VTI1B	Vti1-rp1	Vesicle transport through interaction with t-SNAREs homolog 1B	Q9UEU0	-2.44686	-0.801143	0.0272085	0.355652
																												CYTH2	CYH2	Cytohesin-2	Q99418	3.29736	-0.802233	0.00488523	0.355652
																												CRADD	CRADD	Death domain-containing protein CRADD	P78560	-2.5019	-0.806686	0.024414	0.355652
																												GALK1	GALK1	Galactokinase	P51570	-3.42023	-0.807175	0.00379681	0.355652
																												JAG1	JAG1:CD	Protein jagged-1:Cytoplasmic domain	P78504	2.94493	-0.813051	0.0100363	0.355652
																												NFE2L1	NF2L1	Nuclear factor erythroid 2-related factor 1	Q14494	-2.17246	-0.817955	0.0462594	0.367107
																												RIDA	Ribonuclease UK114	Ribonuclease UK114	P52758	-2.39049	-0.818785	0.0303843	0.355652
																												IL18RAP	IL-18 Rb	Interleukin-18 receptor accessory protein	O95256	-2.36715	-0.819715	0.0317988	0.355652
																												KIN	KIN17	DNA/RNA-binding protein KIN17	O60870	2.9139	-0.823055	0.0106889	0.355652
																												TALDO1	Transaldolase	Transaldolase	P37837	-3.18837	-0.823913	0.00610748	0.355652
																												CDY1	CDY1	Testis-specific chromodomain protein Y 1	Q9Y6F8	2.38471	-0.826018	0.0307289	0.355652
																												RAB3D	RAB3D	Ras-related protein Rab-3D	O95716	-2.35099	-0.826928	0.0328149	0.355652
																												TMEM119	TM119	Transmembrane protein 119	Q4V9L6	2.58964	-0.827579	0.0205177	0.355652
																												DDX25	DDX25	ATP-dependent RNA helicase DDX25	Q9UHL0	2.58533	-0.82809	0.0206942	0.355652
																												C1D	C1D	Nuclear nucleic acid-binding protein C1D	Q13901	2.21557	-0.829087	0.0426093	0.360726
																												MIA	MIA	Melanoma-derived growth regulatory protein	Q16674	-2.25459	-0.831705	0.0395377	0.355652
																												RFESD	RFESD	Rieske domain-containing protein	Q8TAC1	2.31507	-0.836215	0.0351837	0.355652
																												ERP29	ERP29	Endoplasmic reticulum resident protein 29	P30040	-4.45157	-0.838558	0.000466246	0.355652
																												MAX	MAX	Protein max	P61244	-2.37642	-0.847417	0.0312297	0.355652
																												MTIF3	IF3M	Translation initiation factor IF-3, mitochondrial	Q9H2K0	-2.42922	-0.847699	0.028167	0.355652
																												SAP18	SAP18	Histone deacetylase complex subunit SAP18	O00422	2.88473	-0.850625	0.0113404	0.355652
																												SNX5	SNX5	Sorting nexin-5	Q9Y5X3	-2.16579	-0.855364	0.0468496	0.367107
																												CAPZA1	CAZA1	F-actin-capping protein subunit alpha-1	P52907	-4.81879	-0.855422	0.000225428	0.34247
																												NAP1L1	NP1L1	Nucleosome assembly protein 1-like 1	P55209	-2.52925	-0.856202	0.0231294	0.355652
																												SEC61G	SC61G	Protein transport protein Sec61 subunit gamma	P60059	2.7533	-0.863804	0.0147878	0.355652
																												DFFA	DFFA	DNA fragmentation factor subunit alpha	O00273	-2.88617	-0.866492	0.0113073	0.355652
																												TENM2	TEN2	Teneurin-2	Q9NT68	2.28199	-0.886877	0.0375061	0.355652
																												BIRC7	Livin B	Baculoviral IAP repeat-containing protein 7 Isoform beta	Q96CA5	2.75154	-0.894503	0.0148403	0.355652
																												PARVA	PARVA	Alpha-parvin	Q9NVD7	-2.23188	-0.897384	0.0412989	0.358521
																												PELI2	PELI2	E3 ubiquitin-protein ligase pellino homolog 2	Q9HAT8	-2.81011	-0.898625	0.0131879	0.355652
																												GJD2	CXD2	Gap junction delta-2 protein	Q9UKL4	2.21795	-0.917796	0.0424158	0.360726
																												ITGAL	LFA-1 alpha-L chain	Integrin alpha-L	P20701	3.49565	-0.919328	0.00325244	0.355652
																												KCTD5	KCTD5	BTB/POZ domain-containing protein KCTD5	Q9NXV2	2.37718	-0.920764	0.0311833	0.355652
																												ABRAXAS1	F175A	BRCA1-A complex subunit Abraxas	Q6UWZ7	2.89179	-0.921094	0.0111793	0.355652
																												HDLBP	VIGLN	Vigilin	Q00341	-2.43002	-0.938092	0.0281227	0.355652
																												STAT6	STAT6	Signal transducer and activator of transcription 6	P42226	-2.75275	-0.941248	0.0148041	0.355652
																												LRRC74A	CN16B	Leucine-rich repeat-containing protein 74A	Q0VAA2	2.66933	-0.952172	0.0175016	0.355652
																												P4HA1	P4HA1	Prolyl 4-hydroxylase subunit alpha-1	P13674	2.29419	-0.960936	0.0366336	0.355652
																												CCDC51	CCD51	Coiled-coil domain-containing protein 51	Q96ER9	3.37492	-0.96688	0.00416676	0.355652
																												YME1L1	YMEL1	ATP-dependent zinc metalloprotease YME1L1	Q96TA2	2.43574	-0.967846	0.0278092	0.355652
																												SEMA3B	SEM3B	Semaphorin-3B	Q13214	2.51918	-0.988102	0.0235946	0.355652
																												RAB3C	RAB3C	Ras-related protein Rab-3C	Q96E17	-2.22044	-0.990615	0.042214	0.360726
																												PLA2G2C	PA2GC	Putative inactive group IIC secretory phospholipase A2	Q5R387	2.32261	-1.00218	0.0346732	0.355652
																												PPP3R1	Calcineurin B a	Calcineurin subunit B type 1	P63098	-2.28477	-1.01461	0.0373056	0.355652
																												RRBP1	RRBP1	Ribosome-binding protein 1	Q9P2E9	-2.70896	-1.02145	0.0161655	0.355652
																												PLA2G4A	cPLA2-alpha	Cytosolic phospholipase A2 alpha	P47712	-2.37943	-1.02182	0.0310468	0.355652
																												MGA	MGAP	MAX gene-associated protein	Q8IWI9	2.38338	-1.03369	0.0308086	0.355652
																												SH3KBP1	SH3K1	SH3 domain-containing kinase-binding protein 1	Q96B97	2.9281	-1.04447	0.0103853	0.355652
																												ACTN1	ACTN1	Alpha-actinin-1	P12814	-2.21578	-1.04763	0.0425923	0.360726
																												LRFN2	LRFN2	Leucine-rich repeat and fibronectin type-III domain-containing protein 2	Q9ULH4	-3.60089	-1.05296	0.00262089	0.355652
																												CDK8|CCNC	CDK8/cyclin C	Cyclin-dependent kinase 8:Cyclin-C complex	P49336|P24863	-2.42324	-1.06087	0.0284987	0.355652
																												INPP5B	I5P2	Type II inositol 1,4,5-trisphosphate 5-phosphatase	P32019	-2.46907	-1.06696	0.0260463	0.355652
																												MDH2	Malate dehydrogenase 2	Malate dehydrogenase, mitochondrial	P40926	-2.49241	-1.06895	0.0248757	0.355652
																												ABHD12	ABD12	Monoacylglycerol lipase ABHD12	Q8N2K0	2.43924	-1.07438	0.0276189	0.355652
																												STX6	Syntaxin-6	Syntaxin-6	O43752	-2.32249	-1.11385	0.0346811	0.355652
																												STAT3	STAT3	Signal transducer and activator of transcription 3	P40763	-2.72487	-1.11664	0.0156574	0.355652
																												STUB1	CHIP	E3 ubiquitin-protein ligase CHIP	Q9UNE7	-2.91014	-1.12585	0.0107709	0.355652
																												SYTL1	SYTL1	Synaptotagmin-like protein 1	Q8IYJ3	2.29194	-1.12845	0.0367931	0.355652
																												GAD1	DCE1	Glutamate decarboxylase 1	Q99259	3.39014	-1.16559	0.00403867	0.355652
																												PLSCR3	PLS3	Phospholipid scramblase 3	Q9NRY6	2.23336	-1.17896	0.0411822	0.358521
																												MYCT1	MYCT1	Myc target protein 1	Q8N699	2.16118	-1.17914	0.0472621	0.367107
																												ULK3	ULK3	Serine/threonine-protein kinase ULK3	Q6PHR2	2.45727	-1.1883	0.0266575	0.355652
																												C18orf32	CR032	UPF0729 protein C18orf32	Q8TCD1	3.62544	-1.19803	0.00249219	0.355652
																												XAGE2	XAGE2	X antigen family member 2	Q96GT9	2.4513	-1.20812	0.0269727	0.355652
																												PCMT1	PIMT	Protein-L-isoaspartate(D-aspartate) O-methyltransferase	P22061	3.56709	-1.3971	0.00280899	0.355652
																												SMAD2	SMAD2	Mothers against decapentaplegic homolog 2	Q15796	-2.80689	-1.42316	0.0132739	0.355652
																												IL10	IL-10	Interleukin-10	P22301	2.3888	-1.43371	0.0304849	0.355652
																												BARD1	BARD1	BRCA1-associated RING domain protein 1	Q99728	2.28652	-1.49381	0.0371798	0.355652
																												BAG6	BAT3	Large proline-rich protein BAT3	P46379	-2.7136	-1.746	0.0160158	0.355652
																												UGP2	UGPA1	UTP--glucose-1-phosphate uridylyltransferase	Q16851	-2.50148	-2.2536	0.0244346	0.355652
																												CEBPG	CEBPG	CCAAT/enhancer-binding protein gamma	P53567	2.39595	-4.56538	0.0300618	0.355652

## Sheet: S2
Supplementary Table S2. Significantly altered GO biological processes.
OAβT+/AD+ vs. OAβT-/AD-								OAβT+/AD- vs. OAβT-/AD-								OAβT+/AD+ vs. OAβT-/AD+
GO term	ID	gene Count	direction in OAβT+ AD	AUC	P-Value	adj. P- Value		GO term	ID	gene Count	direction in OAβT+/AD-	AUC	P-Value	adj. P- Value		GO term	ID	gene Count	direction in OAβT+/AD+	AUC	P-Value	adj. P- Value
humoral immune response	GO:0006959	185	Upregulated	0.619	3.2e-08	8.35e-05		defense response to bacterium	GO:0042742	190	Upregulated	0.605	8.13e-07	0.000359		defense response to bacterium	GO:0042742	190	Upregulated	0.6	2.73e-06	0.000782
defense response to bacterium	GO:0042742	190	Upregulated	0.612	1.36e-07	8.35e-05		neuron projection guidance	GO:0097485	153	Upregulated	0.614	1.45e-06	0.000518		humoral immune response	GO:0006959	185	Upregulated	0.6	3.71e-06	0.000967
external encapsulating structure organization	GO:0045229	163	Upregulated	0.609	2.24e-06	0.000559		external encapsulating structure organization	GO:0045229	163	Upregulated	0.61	1.62e-06	0.000545		mesenchyme development	GO:0060485	158	Upregulated	0.601	1.5e-05	0.00264
extracellular matrix organization	GO:0030198	161	Upregulated	0.606	4.06e-06	0.000834		extracellular matrix organization	GO:0030198	161	Upregulated	0.609	2.26e-06	0.000682		endoderm formation	GO:0001706	28	Upregulated	0.725	3.82e-05	0.00466
cell killing	GO:0001906	124	Upregulated	0.617	7.91e-06	0.00151		axon guidance	GO:0007411	152	Upregulated	0.612	2.65e-06	0.000723		endodermal cell differentiation	GO:0035987	25	Upregulated	0.738	4.01e-05	0.00479
cell-cell adhesion via plasma-membrane adhesion molecules	GO:0098742	153	Upregulated	0.604	1.12e-05	0.00188		humoral immune response	GO:0006959	185	Upregulated	0.598	5.8e-06	0.00128		chromatin organization	GO:0006325	166	Upregulated	0.591	5.79e-05	0.00651
endochondral bone morphogenesis	GO:0060350	35	Upregulated	0.709	1.9e-05	0.00253		tissue remodeling	GO:0048771	103	Upregulated	0.617	4.42e-05	0.00705		chromatin remodeling	GO:0006338	69	Upregulated	0.64	6.36e-05	0.00663
tissue remodeling	GO:0048771	103	Upregulated	0.622	2.28e-05	0.00284		cell-cell adhesion via plasma-membrane adhesion molecules	GO:0098742	153	Upregulated	0.589	0.000179	0.016		heart valve morphogenesis	GO:0003179	34	Upregulated	0.698	6.54e-05	0.0067
monocyte chemotaxis	GO:0002548	55	Upregulated	0.665	2.5e-05	0.00298		proteoglycan metabolic process	GO:0006029	51	Upregulated	0.652	0.000182	0.016		endoderm development	GO:0007492	41	Upregulated	0.677	9e-05	0.00875
regulation of leukocyte differentiation	GO:1902105	160	Upregulated	0.597	2.69e-05	0.00307		neuron migration	GO:0001764	65	Upregulated	0.635	0.000186	0.0161		pattern specification process	GO:0007389	159	Upregulated	0.591	9.54e-05	0.00895
antimicrobial humoral response	GO:0019730	89	Upregulated	0.627	3.7e-05	0.00379		multi-multicellular organism process	GO:0044706	122	Upregulated	0.598	0.000201	0.0169		protein-DNA complex subunit organization	GO:0071824	55	Upregulated	0.653	9.68e-05	0.00895
female pregnancy	GO:0007565	111	Upregulated	0.612	4.84e-05	0.00461		bone remodeling	GO:0046849	56	Upregulated	0.641	0.000283	0.0225		pathway-restricted SMAD protein phosphorylation	GO:0060389	52	Upregulated	0.655	0.000121	0.0103
multi-multicellular organism process	GO:0044706	122	Upregulated	0.605	7.05e-05	0.00632		retinal ganglion cell axon guidance	GO:0031290	15	Upregulated	0.767	0.000348	0.0262		endochondral bone morphogenesis	GO:0060350	35	Upregulated	0.687	0.000134	0.011
lymphocyte mediated immunity	GO:0002449	178	Upregulated	0.587	8.26e-05	0.00712		biomineral tissue development	GO:0031214	94	Upregulated	0.607	0.000382	0.0274		chromatin assembly	GO:0031497	46	Upregulated	0.662	0.000145	0.0117
myeloid leukocyte differentiation	GO:0002573	119	Upregulated	0.605	9.24e-05	0.00757		regulation of biomineral tissue development	GO:0070167	55	Upregulated	0.639	0.000386	0.0274		bone morphogenesis	GO:0060349	51	Upregulated	0.654	0.000156	0.0122
osteoclast differentiation	GO:0030316	56	Upregulated	0.651	9.58e-05	0.00763		heart morphogenesis	GO:0003007	117	Upregulated	0.596	0.000395	0.0274		regulation of pathway-restricted SMAD protein phosphorylation	GO:0060393	49	Upregulated	0.656	0.000161	0.0124
neuron projection guidance	GO:0097485	153	Upregulated	0.592	9.89e-05	0.00777		negative regulation of peptidase activity	GO:0010466	180	Upregulated	0.577	0.000431	0.0291		cardiac ventricle development	GO:0003231	61	Upregulated	0.64	0.000164	0.0126
mononuclear cell migration	GO:0071674	134	Upregulated	0.598	0.000104	0.00793		biomineralization	GO:0110148	96	Upregulated	0.604	0.000443	0.0293		heart morphogenesis	GO:0003007	117	Upregulated	0.6	0.0002	0.0147
axon guidance	GO:0007411	152	Upregulated	0.591	0.000132	0.00973		multi-organism reproductive process	GO:0044703	119	Upregulated	0.594	0.000459	0.0297		bone development	GO:0060348	118	Upregulated	0.599	0.000241	0.0163
multi-organism reproductive process	GO:0044703	119	Upregulated	0.602	0.000136	0.00988		regulation of biomineralization	GO:0110149	57	Upregulated	0.634	0.000495	0.0299		endocardial cushion development	GO:0003197	32	Upregulated	0.686	0.00027	0.017
extracellular matrix disassembly	GO:0022617	45	Upregulated	0.663	0.000163	0.011		osteoclast differentiation	GO:0030316	56	Upregulated	0.635	0.000495	0.0299		sensory perception	GO:0007600	174	Upregulated	0.58	0.0003	0.0183
bone morphogenesis	GO:0060349	51	Upregulated	0.653	0.000163	0.011		female pregnancy	GO:0007565	111	Upregulated	0.596	0.000541	0.0314		positive regulation of pathway-restricted SMAD protein phosphorylation	GO:0010862	41	Upregulated	0.662	0.000332	0.019
endochondral ossification	GO:0001958	18	Upregulated	0.756	0.000168	0.0111		positive regulation of T cell differentiation in thymus	GO:0033089	5	Upregulated	0.943	0.000604	0.0333		heart formation	GO:0060914	19	Upregulated	0.734	0.000414	0.0224
response to nutrient	GO:0007584	87	Upregulated	0.617	0.00017	0.0111		regulation of synapse assembly	GO:0051963	78	Upregulated	0.613	0.000615	0.0333		embryo implantation	GO:0007566	34	Upregulated	0.675	0.000419	0.0224
embryo implantation	GO:0007566	34	Upregulated	0.686	0.000187	0.0118		negative regulation of endopeptidase activity	GO:0010951	175	Upregulated	0.575	0.000702	0.0353		regionalization	GO:0003002	128	Upregulated	0.59	0.000456	0.0238
lymphocyte activation involved in immune response	GO:0002285	115	Upregulated	0.601	0.000213	0.0129		chemokine production	GO:0032602	65	Upregulated	0.621	0.000745	0.0371		heart valve development	GO:0003170	38	Upregulated	0.664	0.000502	0.0255
regulation of humoral immune response	GO:0002920	30	Upregulated	0.695	0.00022	0.0132		myeloid leukocyte differentiation	GO:0002573	119	Upregulated	0.59	0.000764	0.0376		biomineral tissue development	GO:0031214	94	Upregulated	0.604	0.000523	0.0259
myeloid leukocyte migration	GO:0097529	163	Upregulated	0.584	0.00027	0.0155		bone mineralization	GO:0030282	71	Upregulated	0.615	0.000818	0.0392		cardiac chamber development	GO:0003205	84	Upregulated	0.61	0.000552	0.0271
regulation of synapse assembly	GO:0051963	78	Upregulated	0.62	0.000276	0.0156		lymphocyte activation involved in immune response	GO:0002285	115	Upregulated	0.591	0.000822	0.0392		appendage development	GO:0048736	72	Upregulated	0.618	0.000563	0.0274
leukocyte chemotaxis	GO:0030595	157	Upregulated	0.585	0.000295	0.0163		netrin-activated signaling pathway	GO:0038007	7	Upregulated	0.864	0.00086	0.0398		protein-DNA complex assembly	GO:0065004	45	Upregulated	0.649	0.000575	0.0277
regulation of biomineral tissue development	GO:0070167	55	Upregulated	0.641	0.000312	0.0167		collagen metabolic process	GO:0032963	56	Upregulated	0.629	0.000916	0.0417		cardiac septum development	GO:0003279	59	Upregulated	0.63	0.000587	0.0278
T cell activation involved in immune response	GO:0002286	75	Upregulated	0.621	0.000328	0.0174		cellular response to nutrient	GO:0031670	26	Upregulated	0.688	0.000942	0.0418		skeletal system morphogenesis	GO:0048705	100	Upregulated	0.6	0.000592	0.0278
positive regulation of DNA binding	GO:0043388	32	Upregulated	0.683	0.000357	0.0186		regulation of membrane protein ectodomain proteolysis	GO:0051043	16	Upregulated	0.739	0.000964	0.0419		negative regulation of telomere maintenance	GO:0032205	11	Upregulated	0.799	0.000604	0.0282
heart morphogenesis	GO:0003007	117	Upregulated	0.596	0.000368	0.0188		connective tissue development	GO:0061448	151	Upregulated	0.578	0.00111	0.0451		formation of primary germ layer	GO:0001704	59	Upregulated	0.629	0.000618	0.0285
T cell differentiation	GO:0030217	139	Upregulated	0.588	0.000394	0.0198		T cell activation involved in immune response	GO:0002286	75	Upregulated	0.608	0.00123	0.0484		biomineralization	GO:0110148	96	Upregulated	0.602	0.000626	0.0285
response to vitamin	GO:0033273	49	Upregulated	0.646	0.000419	0.0205		macroautophagy	GO:0016236	126	Downregulated	0.331	7.6e-11	4.36e-07		specification of animal organ identity	GO:0010092	23	Upregulated	0.705	0.000681	0.0303
T cell mediated immunity	GO:0002456	64	Upregulated	0.627	0.000446	0.0212		cytosolic transport	GO:0016482	67	Downregulated	0.29	3.46e-09	9.18e-06		response to fibroblast growth factor	GO:0071774	73	Upregulated	0.616	0.000685	0.0303
antibacterial humoral response	GO:0019731	39	Upregulated	0.662	0.000475	0.022		post-transcriptional regulation of gene expression	GO:0010608	192	Downregulated	0.377	6.24e-09	9.18e-06		endochondral ossification	GO:0001958	18	Upregulated	0.731	0.0007	0.0303
regulation of biomineralization	GO:0110149	57	Upregulated	0.634	0.000497	0.0226		regulation of translation	GO:0006417	142	Downregulated	0.358	6.4e-09	9.18e-06		heart field specification	GO:0003128	12	Upregulated	0.783	0.000703	0.0303
antimicrobial humoral immune response mediated by antimicrobial peptide	GO:0061844	61	Upregulated	0.628	0.000549	0.0241		nucleotide biosynthetic process	GO:0009165	121	Downregulated	0.35	1.55e-08	1.76e-05		detection of other organism	GO:0098543	11	Upregulated	0.791	0.000855	0.0355
adaptive immune response based on somatic recombination of immune receptors built from immunoglobulin superfamily domains	GO:0002460	182	Upregulated	0.575	0.000579	0.025		nucleoside phosphate biosynthetic process	GO:1901293	122	Downregulated	0.351	1.84e-08	1.76e-05		skeletal muscle cell differentiation	GO:0035914	22	Upregulated	0.705	0.000864	0.0355
regulation of lymphocyte differentiation	GO:0045619	105	Upregulated	0.597	0.000637	0.0271		ribose phosphate biosynthetic process	GO:0046390	86	Downregulated	0.33	6.23e-08	5.11e-05		regulation of DNA binding	GO:0051101	63	Upregulated	0.622	0.000866	0.0355
negative regulation of BMP signaling pathway	GO:0030514	37	Upregulated	0.661	0.000706	0.0293		endosomal transport	GO:0016197	94	Downregulated	0.341	1.23e-07	8.8e-05		cardiac chamber morphogenesis	GO:0003206	68	Upregulated	0.617	0.000903	0.0367
regulation of transmembrane receptor protein serine/threonine kinase signaling pathway	GO:0090092	148	Upregulated	0.581	0.000719	0.0297		regulation of cellular macromolecule biosynthetic process	GO:2000112	179	Downregulated	0.387	2.65e-07	0.000169		negative regulation of gene expression, epigenetic	GO:0045814	26	Upregulated	0.687	0.000957	0.0376
regulation of BMP signaling pathway	GO:0030510	64	Upregulated	0.623	0.000736	0.0299		establishment of protein localization to organelle	GO:0072594	173	Downregulated	0.386	3.39e-07	0.000195		neuropeptide signaling pathway	GO:0007218	42	Upregulated	0.647	0.000973	0.0376
response to vitamin E	GO:0033197	8	Upregulated	0.844	0.000768	0.0308		purine nucleotide metabolic process	GO:0006163	200	Downregulated	0.396	6.2e-07	0.000323		cellular response to fibroblast growth factor stimulus	GO:0044344	70	Upregulated	0.614	0.000992	0.0376
heterophilic cell-cell adhesion via plasma membrane cell adhesion molecules	GO:0007157	38	Upregulated	0.658	0.000773	0.0308		regulation of cellular amide metabolic process	GO:0034248	175	Downregulated	0.39	7.5e-07	0.000359		bone mineralization	GO:0030282	71	Upregulated	0.613	0.00101	0.0376
regulation of tissue remodeling	GO:0034103	49	Upregulated	0.639	0.000801	0.0312		ribonucleotide metabolic process	GO:0009259	195	Downregulated	0.397	9.51e-07	0.00039		defense response to Gram-positive bacterium	GO:0050830	66	Upregulated	0.618	0.00101	0.0376
collagen metabolic process	GO:0032963	56	Upregulated	0.63	0.000825	0.0313		purine ribonucleotide metabolic process	GO:0009150	183	Downregulated	0.394	1.13e-06	0.000431		positive regulation of transmembrane receptor protein serine/threonine kinase signaling pathway	GO:0090100	70	Upregulated	0.614	0.00102	0.0376
collagen catabolic process	GO:0030574	29	Upregulated	0.68	0.000829	0.0313		purine-containing compound biosynthetic process	GO:0072522	90	Downregulated	0.354	2.02e-06	0.000644		blood vessel remodeling	GO:0001974	23	Upregulated	0.698	0.00103	0.0379
leukocyte mediated cytotoxicity	GO:0001909	82	Upregulated	0.607	0.000839	0.0313		ribonucleotide biosynthetic process	GO:0009260	80	Downregulated	0.347	2.48e-06	0.000712		mesenchymal cell differentiation	GO:0048762	132	Upregulated	0.583	0.00106	0.0386
lymphocyte chemotaxis	GO:0048247	47	Upregulated	0.641	0.000874	0.0317		retrograde transport, endosome to Golgi	GO:0042147	33	Downregulated	0.265	3.09e-06	0.000806		mesodermal cell differentiation	GO:0048333	19	Upregulated	0.716	0.00114	0.0403
DNA conformation change	GO:0071103	29	Upregulated	0.678	0.000898	0.0323		regulation of cytoplasmic transport	GO:1903649	17	Downregulated	0.174	3.27e-06	0.000815		cardiac septum morphogenesis	GO:0060411	44	Upregulated	0.642	0.00115	0.0403
positive regulation of inflammatory response	GO:0050729	92	Upregulated	0.601	0.000919	0.0327		purine nucleotide biosynthetic process	GO:0006164	82	Downregulated	0.354	5.27e-06	0.00122		secondary heart field specification	GO:0003139	7	Upregulated	0.853	0.00121	0.0417
modulation of process of another organism	GO:0035821	16	Upregulated	0.739	0.000947	0.0331		purine ribonucleotide biosynthetic process	GO:0009152	70	Downregulated	0.342	5.34e-06	0.00122		lymphocyte mediated immunity	GO:0002449	178	Upregulated	0.571	0.00124	0.0417
decidualization	GO:0046697	15	Upregulated	0.746	0.00101	0.0341		autophagosome assembly	GO:0000045	41	Downregulated	0.301	1.1e-05	0.00233		embryonic organ morphogenesis	GO:0048562	105	Upregulated	0.591	0.00139	0.0454
positive regulation of cell junction assembly	GO:1901890	70	Upregulated	0.613	0.00114	0.0378		protein folding	GO:0006457	132	Downregulated	0.388	1.16e-05	0.00238		atrial septum development	GO:0003283	12	Upregulated	0.766	0.00142	0.0462
bone remodeling	GO:0046849	56	Upregulated	0.625	0.00122	0.0397		regulation of early endosome to late endosome transport	GO:2000641	14	Downregulated	0.166	1.52e-05	0.003		tissue remodeling	GO:0048771	103	Upregulated	0.591	0.00147	0.0472
T cell activation via T cell receptor contact with antigen bound to MHC molecule on antigen presenting cell	GO:0002291	9	Upregulated	0.809	0.00134	0.0425		multivesicular body assembly	GO:0036258	18	Downregulated	0.206	1.57e-05	0.003		regulation of bone mineralization	GO:0030500	46	Upregulated	0.636	0.00151	0.048
positive regulation of synapse assembly	GO:0051965	49	Upregulated	0.632	0.00142	0.0438		autophagosome organization	GO:1905037	43	Downregulated	0.31	1.77e-05	0.00328		regulation of transmembrane receptor protein serine/threonine kinase signaling pathway	GO:0090092	148	Upregulated	0.576	0.00153	0.0483
regulation of osteoclast differentiation	GO:0045670	37	Upregulated	0.652	0.00143	0.0438		mitotic cytokinetic process	GO:1902410	13	Downregulated	0.161	2.41e-05	0.00432		embryonic organ development	GO:0048568	181	Upregulated	0.569	0.00158	0.0486
synapse assembly	GO:0007416	116	Upregulated	0.586	0.00143	0.0438		early endosome to late endosome transport	GO:0045022	26	Downregulated	0.263	2.96e-05	0.00514		organic acid catabolic process	GO:0016054	124	Downregulated	0.286	3.24e-16	1.86e-12
negative regulation of DNA metabolic process	GO:0051053	48	Upregulated	0.633	0.00145	0.0438		regulation of intracellular transport	GO:0032386	154	Downregulated	0.403	3.9e-05	0.00658		carboxylic acid catabolic process	GO:0046395	121	Downregulated	0.288	1.2e-15	3.43e-12
skeletal system morphogenesis	GO:0048705	100	Upregulated	0.593	0.00147	0.0438		virion assembly	GO:0019068	24	Downregulated	0.259	4.44e-05	0.00705		cellular amino acid metabolic process	GO:0006520	148	Downregulated	0.326	4.54e-13	8.67e-10
netrin-activated signaling pathway	GO:0038007	7	Upregulated	0.845	0.00156	0.0459		protein peptidyl-prolyl isomerization	GO:0000413	23	Downregulated	0.254	4.55e-05	0.00705		macroautophagy	GO:0016236	126	Downregulated	0.336	3.05e-10	4.37e-07
regulation of membrane protein ectodomain proteolysis	GO:0051043	16	Upregulated	0.728	0.00158	0.0463		ribonucleoside triphosphate metabolic process	GO:0009199	43	Downregulated	0.32	4.68e-05	0.00707		alpha-amino acid metabolic process	GO:1901605	110	Downregulated	0.331	1.19e-09	1.36e-06
cellular response to BMP stimulus	GO:0071773	100	Upregulated	0.592	0.00162	0.047		vesicle organization	GO:0016050	150	Downregulated	0.403	4.81e-05	0.00708		monocarboxylic acid catabolic process	GO:0072329	57	Downregulated	0.27	2.1e-09	2.01e-06
astrocyte development	GO:0014002	24	Upregulated	0.686	0.00167	0.0482		midbody abscission	GO:0061952	11	Downregulated	0.147	5.1e-05	0.00731		fatty acid beta-oxidation	GO:0006635	38	Downregulated	0.222	3.48e-09	2.6e-06
DNA geometric change	GO:0032392	26	Upregulated	0.678	0.00168	0.0482		microtubule cytoskeleton organization	GO:0000226	174	Downregulated	0.41	5.36e-05	0.0075		fatty acid oxidation	GO:0019395	51	Downregulated	0.261	3.76e-09	2.6e-06
macroautophagy	GO:0016236	126	Downregulated	0.316	1.66e-12	9.51e-09		regulation of macroautophagy	GO:0016241	65	Downregulated	0.355	5.77e-05	0.00788		fatty acid catabolic process	GO:0009062	48	Downregulated	0.254	4.08e-09	2.6e-06
endosomal transport	GO:0016197	94	Downregulated	0.341	1.2e-07	8.35e-05		multivesicular body organization	GO:0036257	19	Downregulated	0.235	6.39e-05	0.0083		cellular amino acid catabolic process	GO:0009063	66	Downregulated	0.304	4.02e-08	2.3e-05
nucleotide biosynthetic process	GO:0009165	121	Downregulated	0.36	1.2e-07	8.35e-05		nucleoside triphosphate metabolic process	GO:0009141	60	Downregulated	0.35	6.5e-05	0.0083		lipid oxidation	GO:0034440	55	Downregulated	0.288	5.73e-08	2.99e-05
establishment of protein localization to organelle	GO:0072594	173	Downregulated	0.382	1.22e-07	8.35e-05		cytoplasmic translation	GO:0002181	49	Downregulated	0.335	6.51e-05	0.0083		vesicle-mediated transport to the plasma membrane	GO:0098876	57	Downregulated	0.293	7.57e-08	3.62e-05
organic acid catabolic process	GO:0016054	124	Downregulated	0.362	1.38e-07	8.35e-05		dephosphorylation	GO:0016311	192	Downregulated	0.416	7.26e-05	0.0089		endocytic recycling	GO:0032456	33	Downregulated	0.25	7.35e-07	0.000324
carboxylic acid catabolic process	GO:0046395	121	Downregulated	0.36	1.44e-07	8.35e-05		translational initiation	GO:0006413	56	Downregulated	0.346	7.29e-05	0.0089		actin filament organization	GO:0007015	200	Downregulated	0.398	8.41e-07	0.000345
exit from host	GO:0035890	19	Downregulated	0.152	1.56e-07	8.35e-05		establishment or maintenance of cell polarity	GO:0007163	90	Downregulated	0.379	7.68e-05	0.00917		alpha-amino acid catabolic process	GO:1901606	59	Downregulated	0.316	1.05e-06	0.000401
vesicle organization	GO:0016050	150	Downregulated	0.375	1.57e-07	8.35e-05		cytoplasmic translational initiation	GO:0002183	14	Downregulated	0.198	9.24e-05	0.0108		fatty acid metabolic process	GO:0006631	150	Downregulated	0.385	1.41e-06	0.000505
cytosolic transport	GO:0016482	67	Downregulated	0.314	1.6e-07	8.35e-05		protein-containing complex disassembly	GO:0032984	103	Downregulated	0.388	9.77e-05	0.011		establishment of protein localization to organelle	GO:0072594	173	Downregulated	0.395	2.47e-06	0.000782
endosome organization	GO:0007032	38	Downregulated	0.256	2e-07	9.45e-05		nucleoside monophosphate metabolic process	GO:0009123	53	Downregulated	0.345	9.79e-05	0.011		endosomal transport	GO:0016197	94	Downregulated	0.359	2.47e-06	0.000782
nucleoside phosphate biosynthetic process	GO:1901293	122	Downregulated	0.363	2.14e-07	9.45e-05		cytokinesis	GO:0000910	63	Downregulated	0.358	0.000101	0.0111		purine nucleotide metabolic process	GO:0006163	200	Downregulated	0.402	2.61e-06	0.000782
regulation of macroautophagy	GO:0016241	65	Downregulated	0.314	2.58e-07	0.000106		ubiquitin-dependent protein catabolic process via the multivesicular body sorting pathway	GO:0043162	16	Downregulated	0.221	0.000113	0.0121		purine ribonucleotide metabolic process	GO:0009150	183	Downregulated	0.399	2.99e-06	0.000816
multivesicular body organization	GO:0036257	19	Downregulated	0.17	6.38e-07	0.000244		nucleoside monophosphate biosynthetic process	GO:0009124	32	Downregulated	0.302	0.000114	0.0121		protein localization to plasma membrane	GO:0072659	139	Downregulated	0.388	6.55e-06	0.00163
purine-containing compound biosynthetic process	GO:0072522	90	Downregulated	0.349	8.78e-07	0.000315		viral budding	GO:0046755	16	Downregulated	0.223	0.000126	0.0131		virion assembly	GO:0019068	24	Downregulated	0.235	7.17e-06	0.00171
multivesicular body assembly	GO:0036258	18	Downregulated	0.166	9.4e-07	0.000317		purine ribonucleoside triphosphate metabolic process	GO:0009205	40	Downregulated	0.325	0.00013	0.0133		lipid modification	GO:0030258	86	Downregulated	0.36	7.54e-06	0.00173
purine ribonucleotide metabolic process	GO:0009150	183	Downregulated	0.394	1.14e-06	0.000363		purine nucleoside triphosphate metabolic process	GO:0009144	45	Downregulated	0.336	0.000148	0.0149		regulation of actin filament organization	GO:0110053	124	Downregulated	0.383	8.45e-06	0.00186
purine nucleotide metabolic process	GO:0006163	200	Downregulated	0.399	1.22e-06	0.000367		protein polyubiquitination	GO:0000209	90	Downregulated	0.384	0.000162	0.016		dicarboxylic acid metabolic process	GO:0043648	50	Downregulated	0.319	1.06e-05	0.00225
ribose phosphate biosynthetic process	GO:0046390	86	Downregulated	0.348	1.28e-06	0.000367		protein localization to cell periphery	GO:1990778	165	Downregulated	0.414	0.000167	0.016		protein localization to cell periphery	GO:1990778	165	Downregulated	0.4	1.11e-05	0.00228
retrograde transport, endosome to Golgi	GO:0042147	33	Downregulated	0.258	1.53e-06	0.000403		organelle fusion	GO:0048284	77	Downregulated	0.375	0.00017	0.016		tricarboxylic acid cycle	GO:0006099	13	Downregulated	0.15	1.3e-05	0.00256
ribonucleotide metabolic process	GO:0009259	195	Downregulated	0.399	1.55e-06	0.000403		protein dephosphorylation	GO:0006470	125	Downregulated	0.402	0.000176	0.016		multivesicular body organization	GO:0036257	19	Downregulated	0.212	1.39e-05	0.00264
monocarboxylic acid catabolic process	GO:0072329	57	Downregulated	0.32	2.85e-06	0.000681		spindle organization	GO:0007051	62	Downregulated	0.362	0.000178	0.016		autophagosome assembly	GO:0000045	41	Downregulated	0.304	1.52e-05	0.00264
fatty acid catabolic process	GO:0009062	48	Downregulated	0.306	3.47e-06	0.000796		endosome organization	GO:0007032	38	Downregulated	0.324	0.000178	0.016		aspartate family amino acid metabolic process	GO:0009066	28	Downregulated	0.263	1.52e-05	0.00264
mitotic cytokinetic process	GO:1902410	13	Downregulated	0.13	3.96e-06	0.000834		regulation of protein stability	GO:0031647	149	Downregulated	0.411	0.000203	0.0169		alpha-amino acid biosynthetic process	GO:1901607	37	Downregulated	0.295	1.65e-05	0.00278
cellular amino acid metabolic process	GO:0006520	148	Downregulated	0.389	4.07e-06	0.000834		protein modification by small protein removal	GO:0070646	64	Downregulated	0.365	0.000204	0.0169		multivesicular body assembly	GO:0036258	18	Downregulated	0.207	1.74e-05	0.00281
ribonucleotide biosynthetic process	GO:0009260	80	Downregulated	0.353	5.78e-06	0.00114		mitotic spindle organization	GO:0007052	48	Downregulated	0.345	0.000221	0.0181		mitotic cytokinesis	GO:0000281	30	Downregulated	0.273	1.77e-05	0.00281
virion assembly	GO:0019068	24	Downregulated	0.238	8.94e-06	0.00165		microtubule cytoskeleton organization involved in mitosis	GO:1902850	60	Downregulated	0.364	0.000281	0.0225		regulation of macroautophagy	GO:0016241	65	Downregulated	0.346	1.87e-05	0.00289
purine ribonucleotide biosynthetic process	GO:0009152	70	Downregulated	0.346	9.38e-06	0.00168		vesicle-mediated transport to the plasma membrane	GO:0098876	57	Downregulated	0.361	0.000307	0.0241		ribonucleotide metabolic process	GO:0009259	195	Downregulated	0.41	2e-05	0.00301
nucleoside triphosphate metabolic process	GO:0009141	60	Downregulated	0.334	9.65e-06	0.00168		regulation of autophagy	GO:0010506	136	Downregulated	0.41	0.000312	0.0242		regulation of membrane permeability	GO:0090559	33	Downregulated	0.286	2.1e-05	0.00309
fatty acid metabolic process	GO:0006631	150	Downregulated	0.395	1.17e-05	0.00192		ribonucleoside monophosphate biosynthetic process	GO:0009156	25	Downregulated	0.292	0.000321	0.0246		serine family amino acid metabolic process	GO:0009069	20	Downregulated	0.226	2.33e-05	0.00334
protein-containing complex disassembly	GO:0032984	103	Downregulated	0.375	1.31e-05	0.00209		viral budding from plasma membrane	GO:0046761	9	Downregulated	0.156	0.00036	0.0267		acyl-CoA metabolic process	GO:0006637	33	Downregulated	0.287	2.44e-05	0.00336
ribonucleoside triphosphate metabolic process	GO:0009199	43	Downregulated	0.309	1.53e-05	0.00233		protein deubiquitination	GO:0016579	56	Downregulated	0.362	0.000363	0.0267		regulation of cellular macromolecule biosynthetic process	GO:2000112	179	Downregulated	0.407	2.46e-05	0.00336
regulation of autophagy	GO:0010506	136	Downregulated	0.392	1.54e-05	0.00233		ERBB signaling pathway	GO:0038127	68	Downregulated	0.375	0.000372	0.027		mitochondrial transport	GO:0006839	76	Downregulated	0.36	2.59e-05	0.00346
viral budding	GO:0046755	16	Downregulated	0.189	1.64e-05	0.00241		protein targeting	GO:0006605	123	Downregulated	0.407	0.000398	0.0274		establishment or maintenance of cell polarity	GO:0007163	90	Downregulated	0.372	3.18e-05	0.00415
midbody abscission	GO:0061952	11	Downregulated	0.125	1.69e-05	0.00242		viral genome replication	GO:0019079	62	Downregulated	0.37	0.000402	0.0274		cytoskeleton-dependent cytokinesis	GO:0061640	40	Downregulated	0.31	3.34e-05	0.00425
establishment of protein localization to membrane	GO:0090150	96	Downregulated	0.372	1.77e-05	0.00245		protein localization to nucleus	GO:0034504	127	Downregulated	0.409	0.000444	0.0293		regulation of translation	GO:0006417	142	Downregulated	0.399	3.77e-05	0.00466
regulation of cellular macromolecule biosynthetic process	GO:2000112	179	Downregulated	0.406	1.8e-05	0.00245		protein localization to plasma membrane	GO:0072659	139	Downregulated	0.413	0.00046	0.0297		nucleoside bisphosphate metabolic process	GO:0033865	51	Downregulated	0.335	5.03e-05	0.00589
vesicle-mediated transport to the plasma membrane	GO:0098876	57	Downregulated	0.337	2.17e-05	0.00283		organelle membrane fusion	GO:0090174	66	Downregulated	0.375	0.000471	0.0299		regulation of actin filament-based process	GO:0032970	187	Downregulated	0.414	5.74e-05	0.00651
establishment of organelle localization	GO:0051656	159	Downregulated	0.402	2.28e-05	0.00284		actin filament organization	GO:0007015	200	Downregulated	0.428	0.000492	0.0299		cytokinesis	GO:0000910	63	Downregulated	0.353	6.11e-05	0.00662
cellular lipid catabolic process	GO:0044242	104	Downregulated	0.379	2.35e-05	0.00286		nuclear membrane reassembly	GO:0031468	13	Downregulated	0.221	0.000494	0.0299		Golgi vesicle transport	GO:0048193	112	Downregulated	0.39	6.22e-05	0.00662
purine nucleotide biosynthetic process	GO:0006164	82	Downregulated	0.365	2.54e-05	0.00298		regulation of protein localization to membrane	GO:1905475	108	Downregulated	0.402	0.000495	0.0299		autophagosome organization	GO:1905037	43	Downregulated	0.323	6.23e-05	0.00662
fatty acid beta-oxidation	GO:0006635	38	Downregulated	0.303	2.75e-05	0.00307		late endosome to lysosome transport	GO:1902774	10	Downregulated	0.182	0.000508	0.0303		actin polymerization or depolymerization	GO:0008154	95	Downregulated	0.382	7.34e-05	0.00738
autophagosome maturation	GO:0097352	22	Downregulated	0.242	2.78e-05	0.00307		peptidyl-serine phosphorylation	GO:0018105	177	Downregulated	0.423	0.000513	0.0303		regulation of actin cytoskeleton organization	GO:0032956	174	Downregulated	0.412	8.01e-05	0.00792
tricarboxylic acid cycle	GO:0006099	13	Downregulated	0.165	2.99e-05	0.00321		vesicle fusion	GO:0006906	64	Downregulated	0.374	0.000541	0.0314		viral budding	GO:0046755	16	Downregulated	0.218	9.41e-05	0.00895
regulation of translation	GO:0006417	142	Downregulated	0.398	3.03e-05	0.00321		aromatic compound catabolic process	GO:0019439	191	Downregulated	0.427	0.000548	0.0314		protein folding	GO:0006457	132	Downregulated	0.401	0.000105	0.00951
protein modification by small protein removal	GO:0070646	64	Downregulated	0.349	3.09e-05	0.00322		import into nucleus	GO:0051170	74	Downregulated	0.383	0.000557	0.0316		vesicle organization	GO:0016050	150	Downregulated	0.407	0.000106	0.00951
dicarboxylic acid metabolic process	GO:0043648	50	Downregulated	0.331	3.83e-05	0.00385		cortical cytoskeleton organization	GO:0030865	32	Downregulated	0.324	0.000587	0.033		exit from host	GO:0035890	19	Downregulated	0.243	0.000109	0.00961
protein deubiquitination	GO:0016579	56	Downregulated	0.341	4e-05	0.00396		endocytic recycling	GO:0032456	33	Downregulated	0.327	0.000609	0.0333		purine-containing compound biosynthetic process	GO:0072522	90	Downregulated	0.382	0.000116	0.0101
Golgi vesicle transport	GO:0048193	112	Downregulated	0.388	4.61e-05	0.00448		regulation of G2/M transition of mitotic cell cycle	GO:0010389	36	Downregulated	0.335	0.000616	0.0333		actin filament depolymerization	GO:0030042	31	Downregulated	0.3	0.000123	0.0103
actin filament organization	GO:0007015	200	Downregulated	0.416	4.9e-05	0.00461		purine ribonucleoside monophosphate metabolic process	GO:0009167	29	Downregulated	0.316	0.000635	0.0337		regulation of phosphoprotein phosphatase activity	GO:0043666	24	Downregulated	0.274	0.000126	0.0104
fatty acid oxidation	GO:0019395	51	Downregulated	0.337	5.78e-05	0.00534		ribonucleoside monophosphate metabolic process	GO:0009161	41	Downregulated	0.346	0.000642	0.0337		mitotic cytokinetic process	GO:1902410	13	Downregulated	0.196	0.000148	0.0118
cytokinesis	GO:0000910	63	Downregulated	0.354	6.43e-05	0.00585		epidermal growth factor receptor signaling pathway	GO:0007173	62	Downregulated	0.374	0.000644	0.0337		cytoplasmic translational initiation	GO:0002183	14	Downregulated	0.209	0.00017	0.0128
purine ribonucleoside triphosphate metabolic process	GO:0009205	40	Downregulated	0.319	7.9e-05	0.00697		establishment of protein localization to membrane	GO:0090150	96	Downregulated	0.399	0.000647	0.0337		regulation of actin filament length	GO:0030832	73	Downregulated	0.373	0.00018	0.0134
branched-chain amino acid metabolic process	GO:0009081	15	Downregulated	0.206	8.32e-05	0.00712		IMP metabolic process	GO:0046040	13	Downregulated	0.228	0.00068	0.0351		branched-chain amino acid metabolic process	GO:0009081	15	Downregulated	0.223	0.000203	0.0148
purine nucleoside triphosphate metabolic process	GO:0009144	45	Downregulated	0.33	8.58e-05	0.00723		viral budding via host ESCRT complex	GO:0039702	13	Downregulated	0.228	0.000685	0.0351		protein localization to mitochondrion	GO:0070585	58	Downregulated	0.359	0.000211	0.0151
cytokinetic process	GO:0032506	19	Downregulated	0.241	9.2e-05	0.00757		non-lytic viral release	GO:0046753	10	Downregulated	0.19	0.000695	0.0353		regulation of intracellular transport	GO:0032386	154	Downregulated	0.413	0.000213	0.0151
viral budding from plasma membrane	GO:0046761	9	Downregulated	0.124	9.57e-05	0.00763		purine ribonucleoside monophosphate biosynthetic process	GO:0009168	15	Downregulated	0.249	0.000767	0.0376		cell projection assembly	GO:0030031	156	Downregulated	0.413	0.000222	0.0155
lipid modification	GO:0030258	86	Downregulated	0.378	0.000103	0.00793		autophagosome maturation	GO:0097352	22	Downregulated	0.294	0.000825	0.0392		autophagosome maturation	GO:0097352	22	Downregulated	0.273	0.000235	0.0162
late endosome to lysosome transport	GO:1902774	10	Downregulated	0.15	0.000128	0.00956		non-membrane-bounded organelle assembly	GO:0140694	127	Downregulated	0.413	0.000831	0.0392		cytokinetic process	GO:0032506	19	Downregulated	0.256	0.000241	0.0163
actin filament bundle assembly	GO:0051017	82	Downregulated	0.377	0.000128	0.00956		cellular response to chemical stress	GO:0062197	185	Downregulated	0.428	0.000834	0.0392		plasma membrane bounded cell projection assembly	GO:0120031	150	Downregulated	0.413	0.000251	0.0166
ubiquitin-dependent protein catabolic process via the multivesicular body sorting pathway	GO:0043162	16	Downregulated	0.225	0.00014	0.01		nucleoside triphosphate biosynthetic process	GO:0009142	41	Downregulated	0.349	0.000859	0.0398		establishment of protein localization to mitochondrion	GO:0072655	56	Downregulated	0.358	0.000253	0.0166
non-lytic viral release	GO:0046753	10	Downregulated	0.153	0.000143	0.0101		cellular response to type I interferon	GO:0071357	23	Downregulated	0.3	0.000908	0.0416		cytosolic transport	GO:0016482	67	Downregulated	0.37	0.000255	0.0166
viral budding via host ESCRT complex	GO:0039702	13	Downregulated	0.197	0.000161	0.011		protein import into nucleus	GO:0006606	71	Downregulated	0.386	0.000933	0.0418		cellular amino acid biosynthetic process	GO:0008652	40	Downregulated	0.333	0.000265	0.017
mitotic spindle organization	GO:0007052	48	Downregulated	0.342	0.000161	0.011		protein quality control for misfolded or incompletely synthesized proteins	GO:0006515	13	Downregulated	0.235	0.000941	0.0418		growth hormone receptor signaling pathway via JAK-STAT	GO:0060397	8	Downregulated	0.128	0.000267	0.017
endocytic recycling	GO:0032456	33	Downregulated	0.31	0.000168	0.0111		purine nucleoside monophosphate metabolic process	GO:0009126	30	Downregulated	0.325	0.000948	0.0418		mitochondrial membrane organization	GO:0007006	45	Downregulated	0.343	0.000281	0.0175
lipid oxidation	GO:0034440	55	Downregulated	0.353	0.000173	0.0111		regulation of type I interferon-mediated signaling pathway	GO:0060338	19	Downregulated	0.281	0.00096	0.0419		regulation of actin filament polymerization	GO:0030833	60	Downregulated	0.364	0.000293	0.0181
post-transcriptional regulation of gene expression	GO:0010608	192	Downregulated	0.421	0.000185	0.0118		response to type I interferon	GO:0034340	27	Downregulated	0.316	0.000976	0.042		regulation of mitochondrial membrane permeability	GO:0046902	29	Downregulated	0.306	0.000308	0.0185
pyrimidine nucleotide metabolic process	GO:0006220	34	Downregulated	0.315	0.000193	0.012		protein localization to cilium	GO:0061512	20	Downregulated	0.287	0.000983	0.042		cellular lipid catabolic process	GO:0044242	104	Downregulated	0.397	0.000309	0.0185
pyrimidine-containing compound metabolic process	GO:0072527	45	Downregulated	0.339	0.000199	0.0123		phospholipid biosynthetic process	GO:0008654	79	Downregulated	0.393	0.00102	0.0431		amino acid activation	GO:0043038	21	Downregulated	0.272	0.000312	0.0185
carboxylic acid biosynthetic process	GO:0046394	133	Downregulated	0.406	0.000211	0.0128		Golgi inheritance	GO:0048313	8	Downregulated	0.165	0.00103	0.0431		regulation of phosphatase activity	GO:0010921	38	Downregulated	0.331	0.000322	0.0188
pyrimidine-containing compound biosynthetic process	GO:0072528	23	Downregulated	0.278	0.000231	0.0137		positive regulation of telomere maintenance	GO:0032206	21	Downregulated	0.293	0.00103	0.0431		response to cold	GO:0009409	24	Downregulated	0.288	0.000331	0.019
dephosphorylation	GO:0016311	192	Downregulated	0.422	0.000234	0.0137		centrosome duplication	GO:0051298	22	Downregulated	0.298	0.00104	0.0431		midbody abscission	GO:0061952	11	Downregulated	0.188	0.000342	0.0194
organelle fusion	GO:0048284	77	Downregulated	0.379	0.000268	0.0155		protein import	GO:0017038	91	Downregulated	0.4	0.00104	0.0431		protein-containing complex disassembly	GO:0032984	103	Downregulated	0.398	0.000375	0.0211
nucleoside triphosphate biosynthetic process	GO:0009142	41	Downregulated	0.335	0.000277	0.0156		platelet activation	GO:0030168	80	Downregulated	0.394	0.00109	0.0448		glycine metabolic process	GO:0006544	9	Downregulated	0.158	0.000391	0.0218
establishment or maintenance of cell polarity	GO:0007163	90	Downregulated	0.389	0.000286	0.0159		ribonucleoside triphosphate biosynthetic process	GO:0009201	34	Downregulated	0.338	0.00113	0.0453		tetrahydrofolate metabolic process	GO:0046653	13	Downregulated	0.216	0.000397	0.0219
branched-chain amino acid catabolic process	GO:0009083	14	Downregulated	0.221	0.000299	0.0163		exit from host	GO:0035890	19	Downregulated	0.284	0.00113	0.0453		tRNA metabolic process	GO:0006399	67	Downregulated	0.375	0.000408	0.0223
autophagosome assembly	GO:0000045	41	Downregulated	0.337	0.00031	0.0167		cytokinetic process	GO:0032506	19	Downregulated	0.284	0.00116	0.046		dephosphorylation	GO:0016311	192	Downregulated	0.425	0.000435	0.0231
microtubule cytoskeleton organization involved in mitosis	GO:1902850	60	Downregulated	0.366	0.000348	0.0183		amino acid activation	GO:0043038	21	Downregulated	0.296	0.00122	0.0481		carboxylic acid biosynthetic process	GO:0046394	133	Downregulated	0.411	0.000449	0.0236
ESCRT complex disassembly	GO:1904896	8	Downregulated	0.136	0.000368	0.0188		NADP metabolic process	GO:0006739	23	Downregulated	0.306	0.00128	0.0495		post-transcriptional regulation of gene expression	GO:0010608	192	Downregulated	0.426	0.000493	0.0255
protein localization to mitochondrion	GO:0070585	58	Downregulated	0.365	0.000388	0.0197		regulation of intracellular protein transport	GO:0033157	108	Downregulated	0.41	0.00128	0.0495		regulation of protein localization to plasma membrane	GO:1903076	68	Downregulated	0.377	0.000503	0.0255
peptidyl-serine phosphorylation	GO:0018105	177	Downregulated	0.422	0.000412	0.0204										regulation of actin filament depolymerization	GO:0030834	28	Downregulated	0.31	0.000512	0.0258
establishment of protein localization to mitochondrion	GO:0072655	56	Downregulated	0.363	0.000412	0.0204										establishment of protein localization to mitochondrial membrane	GO:0090151	10	Downregulated	0.183	0.000525	0.0259
mitotic cytokinesis	GO:0000281	30	Downregulated	0.314	0.000441	0.0212										purine ribonucleotide biosynthetic process	GO:0009152	70	Downregulated	0.381	0.000592	0.0278
protein insertion into membrane	GO:0051205	23	Downregulated	0.288	0.000445	0.0212										aspartate family amino acid catabolic process	GO:0009068	11	Downregulated	0.202	0.000623	0.0285
alpha-amino acid metabolic process	GO:1901605	110	Downregulated	0.402	0.000447	0.0212										branched-chain amino acid catabolic process	GO:0009083	14	Downregulated	0.237	0.000667	0.0301
nucleoside bisphosphate metabolic process	GO:0033865	51	Downregulated	0.358	0.000455	0.0214										viral budding via host ESCRT complex	GO:0039702	13	Downregulated	0.228	0.000687	0.0303
peptidyl-threonine phosphorylation	GO:0018107	59	Downregulated	0.368	0.000473	0.022										establishment of protein localization to membrane	GO:0090150	96	Downregulated	0.399	0.000699	0.0303
protein targeting	GO:0006605	123	Downregulated	0.408	0.000489	0.0224										regulation of mitotic spindle organization	GO:0060236	16	Downregulated	0.256	0.000737	0.0316
ribonucleoside triphosphate biosynthetic process	GO:0009201	34	Downregulated	0.327	0.000508	0.023										regulation of cellular amide metabolic process	GO:0034248	175	Downregulated	0.425	0.000757	0.0321
peptidyl-serine modification	GO:0018209	195	Downregulated	0.427	0.000516	0.0231										fatty acid beta-oxidation using acyl-CoA oxidase	GO:0033540	7	Downregulated	0.134	0.000803	0.0339
organelle membrane fusion	GO:0090174	66	Downregulated	0.376	0.000522	0.0232										endosome organization	GO:0007032	38	Downregulated	0.343	0.00081	0.0339
regulation of mitotic spindle organization	GO:0060236	16	Downregulated	0.25	0.000551	0.0241										nucleoside phosphate biosynthetic process	GO:1901293	122	Downregulated	0.412	0.000923	0.0373
early endosome to late endosome transport	GO:0045022	26	Downregulated	0.304	0.000559	0.0243										protein insertion into membrane	GO:0051205	23	Downregulated	0.3	0.000936	0.0374
membrane docking	GO:0022406	45	Downregulated	0.352	0.000619	0.0265										actin filament polymerization	GO:0030041	77	Downregulated	0.39	0.00094	0.0374
metaphase plate congression	GO:0051310	25	Downregulated	0.303	0.000655	0.0276										early endosome to late endosome transport	GO:0045022	26	Downregulated	0.313	0.000973	0.0376
nuclear membrane reassembly	GO:0031468	13	Downregulated	0.227	0.000664	0.0278										positive regulation of DNA biosynthetic process	GO:2000573	37	Downregulated	0.343	0.000984	0.0376
positive regulation of telomere maintenance via telomerase	GO:0032212	14	Downregulated	0.239	0.000734	0.0299										protein targeting to mitochondrion	GO:0006626	47	Downregulated	0.361	0.000985	0.0376
regulation of cytoplasmic transport	GO:1903649	17	Downregulated	0.263	0.000745	0.0301										purine nucleotide biosynthetic process	GO:0006164	82	Downregulated	0.394	0.000992	0.0376
glycerolipid catabolic process	GO:0046503	29	Downregulated	0.319	0.000778	0.0308										deoxyribonucleoside triphosphate catabolic process	GO:0009204	7	Downregulated	0.141	0.00101	0.0376
regulation of actin filament organization	GO:0110053	124	Downregulated	0.412	0.000787	0.0309										sulfur compound metabolic process	GO:0006790	176	Downregulated	0.428	0.00105	0.0382
Ras protein signal transduction	GO:0007265	147	Downregulated	0.419	0.000814	0.0313										nucleotide biosynthetic process	GO:0009165	121	Downregulated	0.413	0.0011	0.0396
organelle localization by membrane tethering	GO:0140056	38	Downregulated	0.343	0.000815	0.0313										regulation of cell morphogenesis involved in differentiation	GO:0010769	54	Downregulated	0.372	0.00114	0.0403
peptidyl-threonine modification	GO:0018210	66	Downregulated	0.38	0.000822	0.0313										acetyl-CoA metabolic process	GO:0006084	23	Downregulated	0.304	0.00115	0.0403
endoplasmic reticulum organization	GO:0007029	32	Downregulated	0.329	0.00084	0.0313										mitotic sister chromatid segregation	GO:0000070	55	Downregulated	0.373	0.00115	0.0403
regulation of cellular amide metabolic process	GO:0034248	175	Downregulated	0.426	0.000847	0.0313										fibroblast migration	GO:0010761	22	Downregulated	0.3	0.00116	0.0403
cytoskeleton-dependent cytokinesis	GO:0061640	40	Downregulated	0.347	0.000855	0.0314										S-adenosylmethionine metabolic process	GO:0046500	8	Downregulated	0.169	0.00118	0.0407
pyrimidine nucleoside triphosphate metabolic process	GO:0009147	12	Downregulated	0.222	0.000867	0.0317										nucleoside triphosphate metabolic process	GO:0009141	60	Downregulated	0.379	0.00123	0.0417
regulation of protein localization to plasma membrane	GO:1903076	68	Downregulated	0.383	0.000901	0.0323										pteridine-containing compound metabolic process	GO:0042558	21	Downregulated	0.296	0.00124	0.0417
nucleoside bisphosphate biosynthetic process	GO:0033866	21	Downregulated	0.291	0.000924	0.0327										viral budding from plasma membrane	GO:0046761	9	Downregulated	0.189	0.00124	0.0417
cellular amino acid catabolic process	GO:0009063	66	Downregulated	0.382	0.000932	0.0328										aspartate family amino acid biosynthetic process	GO:0009067	12	Downregulated	0.232	0.0013	0.0433
proton motive force-driven ATP synthesis	GO:0015986	9	Downregulated	0.183	0.000986	0.0341										purine nucleoside triphosphate metabolic process	GO:0009144	45	Downregulated	0.361	0.00132	0.0438
pyrimidine nucleotide biosynthetic process	GO:0006221	21	Downregulated	0.292	0.000993	0.0341										protein targeting	GO:0006605	123	Downregulated	0.416	0.00133	0.0438
vesicle docking	GO:0048278	34	Downregulated	0.336	0.000994	0.0341										ribose phosphate biosynthetic process	GO:0046390	86	Downregulated	0.4	0.00144	0.0465
protein localization to plasma membrane	GO:0072659	139	Downregulated	0.418	0.001	0.0341										regulation of organelle assembly	GO:1902115	78	Downregulated	0.395	0.00144	0.0465
Golgi to plasma membrane transport	GO:0006893	20	Downregulated	0.289	0.00108	0.0364										folic acid-containing compound metabolic process	GO:0006760	16	Downregulated	0.271	0.0015	0.0477
retinol metabolic process	GO:0042572	23	Downregulated	0.303	0.0011	0.0368										cellular response to granulocyte macrophage colony-stimulating factor stimulus	GO:0097011	6	Downregulated	0.127	0.00156	0.0486
autophagosome organization	GO:1905037	43	Downregulated	0.356	0.00112	0.0373										negative regulation of phosphatase activity	GO:0010923	18	Downregulated	0.284	0.00157	0.0486
protein targeting to mitochondrion	GO:0006626	47	Downregulated	0.363	0.00119	0.0392										ubiquitin-dependent protein catabolic process via the multivesicular body sorting pathway	GO:0043162	16	Downregulated	0.272	0.00157	0.0486
protein localization to cell periphery	GO:1990778	165	Downregulated	0.426	0.0012	0.0392
spindle organization	GO:0007051	62	Downregulated	0.381	0.00125	0.0404
phosphatidylinositol metabolic process	GO:0046488	45	Downregulated	0.361	0.00128	0.041
acylglycerol catabolic process	GO:0046464	15	Downregulated	0.26	0.00128	0.041
establishment of protein localization to plasma membrane	GO:0061951	21	Downregulated	0.297	0.0013	0.0415
protein oxidation	GO:0018158	9	Downregulated	0.192	0.00139	0.0435
negative regulation of epidermal growth factor receptor signaling pathway	GO:0042059	13	Downregulated	0.244	0.00139	0.0435
vesicle fusion	GO:0006906	64	Downregulated	0.384	0.00144	0.0438
mitotic metaphase plate congression	GO:0007080	23	Downregulated	0.308	0.00144	0.0438
positive regulation of autophagy	GO:0010508	56	Downregulated	0.377	0.00145	0.0438
CTP biosynthetic process	GO:0006241	7	Downregulated	0.153	0.00146	0.0438
protein dephosphorylation	GO:0006470	125	Downregulated	0.417	0.00152	0.0451
GTP metabolic process	GO:0046039	15	Downregulated	0.263	0.00153	0.0452
purine nucleoside triphosphate biosynthetic process	GO:0009145	32	Downregulated	0.339	0.00162	0.047
cell projection assembly	GO:0030031	156	Downregulated	0.427	0.00173	0.0493

## Sheet: S3
Supplementary Table S3. Significantly altered GO cellular components.
OAβT+/AD+ vs. OAβT-/AD-								OAβT+/AD- vs. OAβT-/AD-								OAβT+/AD+ vs. OAβT-/AD+
GO-Cellular Component	ID	gene Count	direction in OAβT+/AD+	AUC	P-Value	adj. P- Value		GO-Cellular Component	ID	gene Count	direction in OAβT+/AD-	AUC	P-Value	adj. P- Value		GO-Cellular Component	ID	gene Count	direction in OAβT+/AD+	AUC	P-Value	adj. P- Value
anchored component of membrane	GO:0031225	109	Upregulated	0.621	1.71e-05	0.00345		basement membrane	GO:0005604	54	Upregulated	0.714	6.47e-08	1.96e-05		collagen trimer	GO:0005581	47	Upregulated	0.659	0.000171	0.0094
protein-DNA complex	GO:0032993	51	Upregulated	0.667	4.13e-05	0.00477		anchored component of membrane	GO:0031225	109	Upregulated	0.645	2.5e-07	5.04e-05		protein-DNA complex	GO:0032993	51	Upregulated	0.65	0.00023	0.0107
basement membrane	GO:0005604	54	Upregulated	0.66	5.5e-05	0.00477		collagen trimer	GO:0005581	47	Upregulated	0.704	1.45e-06	0.00022		transcription regulator complex	GO:0005667	157	Upregulated	0.572	0.00239	0.0427
collagen trimer	GO:0005581	47	Upregulated	0.661	0.000149	0.00882		integral component of synaptic membrane	GO:0099699	60	Upregulated	0.664	1.24e-05	0.00125		spanning component of membrane	GO:0089717	8	Upregulated	0.808	0.00257	0.0446
integral component of postsynaptic specialization membrane	GO:0099060	39	Upregulated	0.661	0.000552	0.0201		integral component of postsynaptic membrane	GO:0099055	52	Upregulated	0.671	2.18e-05	0.00132		integrin complex	GO:0008305	17	Upregulated	0.709	0.00297	0.0486
integral component of postsynaptic density membrane	GO:0099061	29	Upregulated	0.682	0.000721	0.0201		intrinsic component of postsynaptic membrane	GO:0098936	55	Upregulated	0.653	9.57e-05	0.00386		midbody	GO:0030496	89	Downregulated	0.328	2.86e-08	1.03e-05
Golgi lumen	GO:0005796	65	Upregulated	0.622	0.000729	0.0201		integral component of postsynaptic specialization membrane	GO:0099060	39	Upregulated	0.674	0.000187	0.00709		microbody lumen	GO:0031907	28	Downregulated	0.198	3.41e-08	1.03e-05
integral component of postsynaptic membrane	GO:0099055	52	Upregulated	0.634	0.000855	0.0201		integral component of postsynaptic density membrane	GO:0099061	29	Upregulated	0.698	0.000228	0.00812		microbody	GO:0042579	64	Downregulated	0.319	7.02e-07	0.000142
intrinsic component of postsynaptic specialization membrane	GO:0098948	40	Upregulated	0.646	0.00146	0.0269		banded collagen fibril	GO:0098643	6	Upregulated	0.932	0.000253	0.00837		autophagosome membrane	GO:0000421	20	Downregulated	0.192	2.03e-06	0.000308
integral component of synaptic membrane	GO:0099699	60	Upregulated	0.618	0.00164	0.0292		intrinsic component of synaptic membrane	GO:0099240	68	Upregulated	0.629	0.000263	0.00837		early endosome	GO:0005769	178	Downregulated	0.405	1.75e-05	0.00211
intrinsic component of postsynaptic density membrane	GO:0099146	30	Upregulated	0.662	0.00221	0.0372		synaptic membrane	GO:0097060	142	Upregulated	0.588	0.000355	0.0108		mitochondrial intermembrane space	GO:0005758	47	Downregulated	0.32	2.09e-05	0.00211
postsynaptic density membrane	GO:0098839	42	Upregulated	0.633	0.00305	0.0462		complex of collagen trimers	GO:0098644	8	Upregulated	0.858	0.000467	0.0123		organelle envelope lumen	GO:0031970	52	Downregulated	0.338	5.71e-05	0.00494
midbody	GO:0030496	89	Downregulated	0.318	4.51e-09	2.73e-06		lysosomal lumen	GO:0043202	77	Upregulated	0.616	0.000497	0.0125		ESCRT complex	GO:0036452	13	Downregulated	0.183	7.94e-05	0.00602
early endosome	GO:0005769	178	Downregulated	0.388	4.05e-07	0.000123		postsynaptic membrane	GO:0045211	103	Upregulated	0.599	0.000597	0.0128		coated membrane	GO:0048475	26	Downregulated	0.279	0.000102	0.00622
autophagosome membrane	GO:0000421	20	Downregulated	0.229	2.9e-05	0.0044		intrinsic component of postsynaptic specialization membrane	GO:0098948	40	Upregulated	0.657	0.000625	0.0128		autophagosome	GO:0005776	44	Downregulated	0.33	0.000103	0.00622
microtubule	GO:0005874	125	Downregulated	0.395	6.02e-05	0.00477		Golgi lumen	GO:0005796	65	Upregulated	0.621	0.000779	0.0152		cytoplasmic side of plasma membrane	GO:0009898	80	Downregulated	0.379	0.000206	0.0104
ESCRT complex	GO:0036452	13	Downregulated	0.179	6.29e-05	0.00477		postsynaptic density membrane	GO:0098839	42	Upregulated	0.65	0.000818	0.0155		kinetochore microtubule	GO:0005828	9	Downregulated	0.149	0.00027	0.0117
kinetochore microtubule	GO:0005828	9	Downregulated	0.127	0.00011	0.00739		interstitial matrix	GO:0005614	7	Upregulated	0.863	0.000905	0.0164		cytoplasmic side of membrane	GO:0098562	88	Downregulated	0.391	0.000442	0.0178
early endosome membrane	GO:0031901	78	Downregulated	0.375	0.00016	0.00882		intrinsic component of postsynaptic density membrane	GO:0099146	30	Upregulated	0.675	0.000918	0.0164		early endosome membrane	GO:0031901	78	Downregulated	0.386	0.000572	0.0203
amphisome membrane	GO:1904930	7	Downregulated	0.0914	0.000183	0.00926		intrinsic component of external side of plasma membrane	GO:0031233	15	Upregulated	0.731	0.00203	0.0324		amphisome membrane	GO:1904930	7	Downregulated	0.125	0.000591	0.0203
microbody	GO:0042579	64	Downregulated	0.366	0.000231	0.0107		postsynaptic specialization membrane	GO:0099634	53	Upregulated	0.619	0.0029	0.0419		actin filament	GO:0005884	52	Downregulated	0.362	0.000602	0.0203
coated membrane	GO:0048475	26	Downregulated	0.302	0.000487	0.0201		dense core granule	GO:0031045	15	Upregulated	0.718	0.00347	0.0489		ruffle	GO:0001726	93	Downregulated	0.397	0.000683	0.0218
phagocytic vesicle membrane	GO:0030670	35	Downregulated	0.329	0.000502	0.0201		blood microparticle	GO:0072562	97	Upregulated	0.587	0.00359	0.0494		cytoplasmic stress granule	GO:0010494	38	Downregulated	0.342	0.000783	0.0237
microbody lumen	GO:0031907	28	Downregulated	0.312	0.000581	0.0201		midbody	GO:0030496	89	Downregulated	0.303	2.1e-10	1.28e-07		cleavage furrow	GO:0032154	27	Downregulated	0.314	0.000828	0.0239
cytoplasmic ribonucleoprotein granule	GO:0036464	98	Downregulated	0.399	0.000632	0.0201		P-body	GO:0000932	32	Downregulated	0.261	3.01e-06	0.000365		microtubule	GO:0005874	125	Downregulated	0.413	0.00091	0.0244
cell cortex	GO:0005938	116	Downregulated	0.408	0.000714	0.0201		cytoplasmic ribonucleoprotein granule	GO:0036464	98	Downregulated	0.372	1.54e-05	0.00132		melanosome	GO:0042470	70	Downregulated	0.385	0.000926	0.0244
mitochondrial protein-containing complex	GO:0098798	74	Downregulated	0.385	0.000728	0.0201		ribonucleoprotein granule	GO:0035770	99	Downregulated	0.374	1.86e-05	0.00132		centrosome	GO:0005813	183	Downregulated	0.428	0.00109	0.0276
ruffle	GO:0001726	93	Downregulated	0.398	0.00078	0.0201		autophagosome	GO:0005776	44	Downregulated	0.313	2e-05	0.00132		cell leading edge	GO:0031252	184	Downregulated	0.429	0.00124	0.0301
P-body	GO:0000932	32	Downregulated	0.329	0.000852	0.0201		early endosome membrane	GO:0031901	78	Downregulated	0.365	4.35e-05	0.0024		clathrin coat	GO:0030118	12	Downregulated	0.232	0.00133	0.0309
autophagosome	GO:0005776	44	Downregulated	0.354	0.000891	0.0201		spindle	GO:0005819	140	Downregulated	0.399	5.1e-05	0.00258		clathrin vesicle coat	GO:0030125	9	Downregulated	0.195	0.00156	0.0346
cytoplasmic stress granule	GO:0010494	38	Downregulated	0.344	0.000905	0.0201		early endosome	GO:0005769	178	Downregulated	0.412	7.38e-05	0.00342		cell cortex	GO:0005938	116	Downregulated	0.414	0.0016	0.0346
nuclear pore	GO:0005643	34	Downregulated	0.335	0.000928	0.0201		Flemming body	GO:0090543	16	Downregulated	0.214	7.91e-05	0.00342		cell division site	GO:0032153	34	Downregulated	0.344	0.00169	0.0353
mitochondrial inner membrane	GO:0005743	126	Downregulated	0.414	0.00108	0.0214		microtubule	GO:0005874	125	Downregulated	0.407	0.000422	0.0122		AP-type membrane coat adaptor complex	GO:0030119	5	Downregulated	0.0957	0.00175	0.0354
spindle microtubule	GO:0005876	30	Downregulated	0.327	0.00109	0.0214		ruffle	GO:0001726	93	Downregulated	0.394	0.000448	0.0123		multivesicular body membrane	GO:0032585	14	Downregulated	0.26	0.0019	0.0372
amphisome	GO:0044753	9	Downregulated	0.185	0.0011	0.0214		nuclear pore	GO:0005643	34	Downregulated	0.328	0.00055	0.0128		CD40 receptor complex	GO:0035631	5	Downregulated	0.105	0.00223	0.0423
ribonucleoprotein granule	GO:0035770	99	Downregulated	0.405	0.00121	0.023		cytoplasmic stress granule	GO:0010494	38	Downregulated	0.338	0.000585	0.0128		cytoplasmic ribonucleoprotein granule	GO:0036464	98	Downregulated	0.41	0.00231	0.0424
cell leading edge	GO:0031252	184	Downregulated	0.433	0.00203	0.0352		autophagosome membrane	GO:0000421	20	Downregulated	0.278	0.000594	0.0128		postsynaptic endosome	GO:0098845	10	Downregulated	0.228	0.00294	0.0486
clathrin coat	GO:0030118	12	Downregulated	0.251	0.00284	0.0454		ESCRT complex	GO:0036452	13	Downregulated	0.226	0.000633	0.0128
clathrin vesicle coat	GO:0030125	9	Downregulated	0.213	0.00285	0.0454		cell cortex	GO:0005938	116	Downregulated	0.412	0.00125	0.0216
proton-transporting two-sector ATPase complex	GO:0016469	9	Downregulated	0.213	0.00292	0.0454		amphisome membrane	GO:1904930	7	Downregulated	0.153	0.00149	0.025
								cytoplasmic side of membrane	GO:0098562	88	Downregulated	0.402	0.00174	0.0285
								spindle microtubule	GO:0005876	30	Downregulated	0.338	0.00224	0.0348
								centrosome	GO:0005813	183	Downregulated	0.433	0.0024	0.0363
								amphisome	GO:0044753	9	Downregulated	0.213	0.00286	0.0419

## Sheet: S4
Supplementary Table S4. Enrichment of Alzheimer’s disease-associated proteins.
OAβT+/AD+ vs. OAβT-/AD-							OAβT+/AD- vs. OAβT-/AD-							OAβT-/AD+ vs OAβT-/AD-
MainTitle	geneCount	Direction in OAβT+/AD+	AUC	P.Value	adj.P.Value		MainTitle	geneCount	Direction in OAβT+/AD-	AUC	P.Value	adj.P.Value		MainTitle	geneCount	Direction in OAβT-/AD+	AUC	P.Value	adj.P.Value
Lindbohm et al.	15	Upregulated	0.838	5.89e-06	8.84e-06		Lindbohm et al.	15	Upregulated	0.849	2.94e-06	8.82e-06		Lindbohm et al.	15	Upregulated	0.792	9.24e-05	0.0002772
Lindbohm et al., BBB breakdown	8	Upregulated	0.859	0.000441	0.0005292		Lindbohm et al., BBB breakdown	8	Upregulated	0.847	0.000677	0.0010155		Lindbohm et al., BBB breakdown	8	Upregulated	0.832	0.00117	0.001755
Jiang et al., upregulated	57	Upregulated	0.678	3.49e-06	8.84e-06		Jiang et al., upregulated	57	Upregulated	0.652	7.33e-05	0.0001466		Jiang et al., upregulated	57	Upregulated	0.639	0.0003	0.0006
Jiang et al., downregulated	301	Downregulated	0.374	1.26e-13	7.56e-13		Jiang et al., downregulated	301	Downregulated	0.356	3.13e-17	1.878e-16		Jiang et al., downregulated	301	Upregulated	0.536	0.0337	0.0337
Walker et al., upregulated	28	Upregulated	0.749	5.47e-06	8.84e-06		Walker et al., upregulated	28	Upregulated	0.619	0.0295	0.0295		Walker et al., upregulated	28	Upregulated	0.804	2.61e-08	1.566e-07
Walker et al., downregulated	8	Downregulated	0.461	0.706	0.706		Walker et al., downregulated	8	Upregulated	0.756	0.0123	0.01476		Walker et al., downregulated	8	Downregulated	0.281	0.0322	0.0337

## Sheet: S5
Supplementary Table S5. Correlation between predicted organ age, OAβT values, and neuropsychological test scores.
	chronological age		Predicted_Age_Brain		Predicted_Age_Liver		Predicted_Age_Heart		Predicted_Age_Pancreas		Predicted_Age_Intestine		Predicted_Age_Kidney		Predicted_Age_Adipose		Predicted_Age_Artery		Predicted_Age_Muscle		Predicted_Age_Lung		Predicted_Age_Immune
	r	p-value	r	p-value	r	p-value	r	p-value	r	p-value	r	p-value	r	p-value	r	p-value	r	p-value	r	p-value	r	p-value	r	p-value
OAβT	0.169827	0.461754	0.240601	0.293446	0.440041	0.0459086	0.350852	0.1189	0.216213	0.346531	0.164942	0.474924	0.180804	0.432857	0.492675	0.0232637	0.262371	0.250563	0.544464	0.0107138	0.224997	0.326799	0.324197	0.151643
MMSE	-0.228766	0.318543	-0.221607	0.334334	-0.457915	0.0368485	-0.281974	0.215581	-0.00356215	0.987774	0.0683366	0.768509	-0.111148	0.63148	-0.395684	0.0758147	-0.0922839	0.690738	-0.668677	0.000919902	-0.251353	0.271734	-0.317009	0.161457
CDR-SOB	0.152206	0.510126	0.437009	0.0476028	0.301122	0.184689	0.261353	0.252473	0.160413	0.487298	0.0936376	0.686422	-0.00483524	0.983404	0.297942	0.189598	0.288209	0.20517	0.635189	0.0019757	0.136091	0.556394	0.11674	0.614302
GDS	0.0631131	0.78579	0.307296	0.175406	0.375093	0.0938446	0.0779678	0.736926	-0.0510624	0.826018	-0.031412	0.892481	0.247697	0.279	0.242803	0.288916	0.103631	0.654857	0.663873	0.00103237	0.128013	0.580268	0.196716	0.392737

## Sheet: S6
Supplementary Table S6. Mediation analysis results.
			c (total effect: organ age ~ neuropsychological test score)				a (organ age ~ OAβT)				b (OAβT ~ neuropsychological test score)				c' (direct effect: organ age ~ neuropsychological test score)				indirect effect (organ age ~ OAβT ~ neuropsychological test score)
			standardized effect	effect	p-value	95% CI	standardized effect	effect	p-value	95% CI	standardized effect	effect	p-value	95% CI	standardized effect	effect	p-value	95% CI	standardized effect	effect	p-value	95% CI
	Muscle	MMSE	-0.663	-0.907 ± 0.223	<0.001	-1.345, -0.469	0.553	0.041 ± 0.014	0.002	0.015, 0.068	-0.671	-12.286 ± 2.389	<0.001	-16.968, -7.604	-0.292	-0.400 ± 0.178	0.025	-0.749, -0.050	-0.371	-0.507 ± 0.194	0.009	-0.887 -0.127
		CDR-SOB	0.634	0.433 ± 0.115	<0.001	0.207, 0.658	0.553	0.041 ± 0.014	0.002	0.015, 0.068	0.713	6.521 ± 1.183	<0.001	4.202, 8.841	0.240	0.164 ± 0.088	0.064	-0.009, 0.337	0.394	0.269 ± 0.101	0.008	0.071 0.467
	Liver	MMSE	-0.456	-0.530 ± 0.226	0.019	-0.972, -0.088	0.456	0.029 ± 0.012	0.019	0.005, 0.053	-0.788	-14.439 ± 2.461	<0.001	-19.262, -9.616	-0.097	-0.112 ± 0.156	0.472	-0.418, 0.194	-0.359	-0.418 ± 0.192	0.029	-0.793 -0.042
		CDR-SOB	0.327	0.190 ± 0.120	0.113	-0.045, 0.424	0.456	0.029 ± 0.012	0.019	0.005, 0.053	0.880	8.042 ± 1.186	<0.001	5.717, 10.367	-0.074	-0.043 ± 0.075	0.567	-0.190, 0.104	0.401	0.233 ± 0.105	0.026	0.027 0.438
	Adipose	MMSE	-0.391	-0.544 ± 0.280	0.052	-1.093, 0.004	0.478	0.036 ± 0.015	0.013	0.008, 0.065	-0.837	-15.332 ± 2.524	<0.001	-20.279, -10.385	0.010	0.014 ± 0.192	0.944	-0.363, 0.390	-0.400	-0.558 ± 0.242	0.021	-1.031 -0.084
		CDR-SOB	0.280	0.195 ± 0.146	0.181	-0.090, 0.480	0.478	0.036 ± 0.015	0.013	0.008, 0.065	0.923	8.437 ± 1.168	<0.001	6.147, 10.726	-0.161	-0.112 ± 0.089	0.208	-0.286, 0.062	0.441	0.307 ± 0.130	0.018	0.052 0.562
	Brain	MMSE	-0.225	-0.259 ± 0.244	0.29	-0.738, 0.220	0.252	0.016 ± 0.013	0.234	-0.010, 0.042	-0.828	-15.169 ± 2.289	<0.001	-19.656, -10.682	-0.017	-0.019 ± 0.144	0.892	-0.301, 0.262	-0.208	-0.239 ± 0.204	0.241	-0.640 0.161
		CDR-SOB	0.448	0.257 ± 0.112	0.022	0.038, 0.476	0.252	0.016 ± 0.013	0.234	-0.010, 0.042	0.783	7.155 ± 0.978	<0.001	5.238, 9.072	0.251	0.144 ± 0.061	0.019	0.024, 0.264	0.197	0.113 ± 0.096	0.24	-0.075 0.301

## Sheet: S7
Supplementary Table S7. Top 100 proteins positively or negatively correlated to OAβT values.
Entrez Gene Symbol	Protein name	Protein full name	UniProt	Pearson's correlation coefficient	p-value
PLA2G2A	NPS-PLA2	Phospholipase A2, membrane associated	P14555	0.540384	0.000383535
CYTH2	CYH2	Cytohesin-2	Q99418	0.499531	0.00120544
ANXA3	Annexin III	Annexin A3	P12429	0.487494	0.00164536
AMH	MIS	Muellerian-inhibiting factor	P03971	0.48732	0.00165267
IGF2R	IGF-II receptor	Cation-independent mannose-6-phosphate receptor	P11717	0.480287	0.00197179
COL2A1	Collagen II	Collagen Type II	P02458	0.474784	0.00225809
CTHRC1	CTHR1	Collagen triple helix repeat-containing protein 1	Q96CG8	0.462398	0.00303946
WFDC13	WFD13	WAP four-disulfide core domain protein 13	Q8IUB5	0.462351	0.00304277
IGF2R	IGF-II receptor	Cation-independent mannose-6-phosphate receptor	P11717	0.461354	0.00311495
NELL2	NELL2	Protein kinase C-binding protein NELL2	Q99435	0.459724	0.00323618
SLIT1	SLIT1	Slit homolog 1 protein	O75093	0.457541	0.00340498
ADCYAP1R1	PACR	Pituitary adenylate cyclase-activating polypeptide type I receptor	P41586	0.457195	0.00343246
GIMAP6	GIMA6	GTPase IMAP family member 6	Q6P9H5	0.456677	0.00347389
COL1A1	CO1A1:C-term propeptide	Collagen alpha-1(I) chain:C-term propeptide	P02452	0.455959	0.00353203
WRNIP1	WRIP1	ATPase WRNIP1	Q96S55	0.452427	0.00383078
CLSTN2	CSTN2	Calsyntenin-2	Q9H4D0	0.441726	0.00487414
VSTM2L	VTM2L	V-set and transmembrane domain-containing protein 2-like protein	Q96N03	0.439822	0.00508359
RNF24	RNF24	RING finger protein 24	Q9Y225	0.438177	0.00527075
STK17B	DRAK2	Serine/threonine-protein kinase 17B	O94768	0.436328	0.00548817
SERPINA1	a1-Antitrypsin	Alpha-1-antitrypsin	P01009	0.433658	0.0058158
CREBL2	CRBL2	cAMP-responsive element-binding protein-like 2	O60519	0.433585	0.00582508
SGF29	SGF29	SAGA-associated factor 29 homolog	Q96ES7	0.432084	0.00601683
PPP2R3A	PP2A, subunit B	Serine/threonine-protein phosphatase 2A regulatory subunit B'' subunit alpha	Q06190	0.431319	0.00611675
FANCL	FANCL	E3 ubiquitin-protein ligase FANCL	Q9NW38	0.430566	0.0062164
INHBA|INHBC	Activin AC	Inhibin beta A chain:Inhibin beta C chain heterodimer	P08476|P55103	0.429987	0.00629393
TPSB2	TPSB2	Tryptase beta-2	P20231	0.429492	0.0063609
LYPD1	LYPD1	Ly6/PLAUR domain-containing protein 1	Q8N2G4	0.427861	0.00658597
CYBRD1	CYBR1	Cytochrome b reductase 1	Q53TN4	0.424502	0.00707125
AXIN2	AXIN2	Axin-2	Q9Y2T1	0.424082	0.00713414
GCNT4	GCNT4	Beta-1,3-galactosyl-O-glycosyl-glycoprotein beta-1,6-N-acetylglucosaminyltransferase 4	Q9P109	0.418103	0.00808134
CA3	Carbonic anhydrase III	Carbonic anhydrase 3	P07451	0.417794	0.0081331
TIMP4	TIMP-4	Metalloproteinase inhibitor 4	Q99727	0.417377	0.00820327
RAD18	RAD18	E3 ubiquitin-protein ligase RAD18	Q9NS91	0.415541	0.0085191
UBD	UBD	Ubiquitin D	O15205	0.414031	0.00878658
HNRNPC	hnRNP C1/C2	Heterogeneous nuclear ribonucleoproteins C1/C2	P07910	0.412226	0.00911549
FABP4	FABPA	Fatty acid-binding protein, adipocyte	P15090	0.41146	0.00925836
TEN1	TEN1L	CST complex subunit TEN1	Q86WV5	0.4114	0.00926966
MLN	MOTI	Promotilin	P12872	0.411306	0.0092873
DUSP4	DUS4	Dual specificity protein phosphatase 4	Q13115	0.411041	0.00933719
CRIM1	CRIM1:ECD	Cysteine-rich motor neuron 1 protein:Extracellular domain	Q9NZV1	0.410771	0.00938844
ACVR2B	Activin RIIB	Activin receptor type-2B	Q13705	0.410298	0.00947859
TMED4	TMED4	Transmembrane emp24 domain-containing protein 4	Q7Z7H5	0.40936	0.0096598
DPYSL4	DPYL4	Dihydropyrimidinase-related protein 4	O14531	0.409331	0.00966544
PRC1	PRC1	Protein regulator of cytokinesis 1	O43663	0.407787	0.00996995
POLR2J	RPB11	DNA-directed RNA polymerase II subunit RPB11-a	P52435	0.407013	0.0101257
CEACAM21	CEA21	Carcinoembryonic antigen-related cell adhesion molecule 21	Q3KPI0	0.406975	0.0101334
CTNNA2	CTNA2	Catenin alpha-2	P26232	0.406255	0.0102803
ADAM28	ADAM 28	ADAM 28	Q9UKQ2	0.406037	0.0103252
PLEKHM2	PKHM2	Pleckstrin homology domain-containing family M member 2	Q8IWE5	0.404053	0.0107408
ART5	NAR5	Ecto-ADP-ribosyltransferase 5	Q96L15	0.403561	0.0108461
MGAT4A	MGT4A	Alpha-1,3-mannosyl-glycoprotein 4-beta-N-acetylglucosaminyltransferase A	Q9UM21	0.403157	0.0109331
FGL1	FGL1	Fibrinogen-like protein 1	Q08830	0.401682	0.0112561
COL6A2	CO6A2	Collagen alpha-2(VI) chain	P12110	0.400825	0.0114475
ANGPT2	Angiopoietin-2	Angiopoietin-2	O15123	0.398512	0.0119779
BLVRB	BLVRB	Flavin reductase (NADPH)	P30043	0.398212	0.0120482
SELENOH	SELH	Selenoprotein H	Q8IZQ5	0.397621	0.0121876
RNASE10	RNS10	Inactive ribonuclease-like protein 10	Q5GAN6	0.397187	0.012291
SULT1B1	ST1B1	Sulfotransferase family cytosolic 1B member 1	O43704	0.396844	0.0123731
SSB	LA:RRM	Lupus La protein:RNA recognition motif	P05455	0.39672	0.012403
SMYD2	SMYD2	N-lysine methyltransferase SMYD2	Q9NRG4	0.396557	0.0124423
LRRTM4	LRRT4:ECD	Leucine-rich repeat transmembrane neuronal protein 4:Isoform 2, Extracellular domain	Q86VH4	0.396491	0.0124582
ERGIC1	ERGI1	Endoplasmic reticulum-Golgi intermediate compartment protein 1	Q969X5	0.396195	0.01253
KXD1	KXDL1	KxDL motif-containing protein 1	Q9BQD3	0.39522	0.0127687
CHEK2	Chk2	Serine/threonine-protein kinase Chk2	O96017	0.394666	0.0129059
LAMA4	LAMA4	Laminin subunit alpha-4	Q16363	0.393579	0.013179
OLFM1	NOE1	Noelin	Q99784	0.392557	0.0134403
MEOX2	MEOX2	Homeobox protein MOX-2	P50222	0.391769	0.0136448
KLK14	kallikrein 14	Kallikrein-14	Q9P0G3	0.390964	0.0138563
METTL1	METTL1	tRNA (guanine-N(7)-)-methyltransferase	Q9UBP6	0.39066	0.0139369
JCHAIN	IgJ	Immunoglobulin J chain	P01591	0.389526	0.0142409
PGLYRP1	PGRP-S	Peptidoglycan recognition protein 1	O75594	0.389288	0.0143056
ITPKC	IP3KC	Inositol-trisphosphate 3-kinase C	Q96DU7	0.38904	0.014373
SEMA3E	Semaphorin 3E	Semaphorin-3E	O15041	0.389022	0.0143781
HTRA1	HTRA1	Serine protease HTRA1	Q92743	0.3884	0.0145486
PBK	TOPK	Lymphokine-activated killer T-cell-originated protein kinase	Q96KB5	0.386859	0.0149784
TRMT6	TRM6	tRNA (adenine(58)-N(1))-methyltransferase non-catalytic subunit TRM6	Q9UJA5	0.386749	0.0150097
FAXDC2	CE004	Fatty acid hydroxylase domain-containing protein 2	Q96IV6	0.386658	0.0150354
ZNF774	ZN774	Zinc finger protein 774	Q6NX45	0.386309	0.0151346
E2F5	E2F5	E2F5	Q15329	0.385454	0.01538
BMPR1B	BMP RIB	Bone morphogenetic protein receptor type-1B	O00238	0.385224	0.0154465
PIEZO1	FA38A	Piezo-type mechanosensitive ion channel component 1	Q92508	0.384471	0.0156661
ANK2	ANK2	Ankyrin-2	Q01484	0.384353	0.0157007
UBTD2	UBTD2	Ubiquitin domain-containing protein 2	Q8WUN7	0.384018	0.0157995
SPARCL1	SPARCL1	SPARC-like protein 1	Q14515	0.383389	0.0159863
SUN3	SUN3	SUN domain-containing protein 3	Q8TAQ9	0.383311	0.0160096
IGDCC3	IGDC3:ECD	Immunoglobulin superfamily DCC subclass member 3:Extracellular domain	Q8IVU1	0.382909	0.01613
ERCC1	ERCC1	DNA excision repair protein ERCC-1	P07992	0.382801	0.0161625
CEACAM3	CEAM3	Carcinoembryonic antigen-related cell adhesion molecule 3	P40198	0.382695	0.0161946
MATN2	MATN2	Matrilin-2	O00339	0.382095	0.0163763
COL3A1	Collagen Type III	Collagen Type III	P02461	0.381808	0.016464
KLK14	kallikrein 14	Kallikrein-14	Q9P0G3	0.381432	0.0165792
NR1H4	NR1H4	Bile acid receptor	Q96RI1	0.380984	0.0167176
PPP1R1A	PPR1A	Protein phosphatase 1 regulatory subunit 1A	Q13522	0.380231	0.0169524
HMBS	HEM3	Porphobilinogen deaminase	P08397	0.380195	0.0169636
HDGFL3	HDGR3	Hepatoma-derived growth factor-related protein 3	Q9Y3E1	0.379807	0.0170858
TAF12	TAF12	Transcription initiation factor TFIID subunit 12	Q16514	0.379685	0.0171241
CA1	Carbonic anhydrase I	Carbonic anhydrase 1	P00915	0.379324	0.0172389
ASIC4	ASIC4	Acid-sensing ion channel 4	Q96FT7	0.379295	0.017248
PCMT1	PIMT	Protein-L-isoaspartate(D-aspartate) O-methyltransferase	P22061	0.378901	0.0173736
PLAC8L1	PL8L1	PLAC8-like protein 1	A1L4L8	0.376606	0.0181213
BCAT2	BCAT2	Branched-chain-amino-acid aminotransferase, mitochondrial	O15382	-0.389465	0.0142574
IL10RB	IL-10 Rb	Interleukin-10 receptor subunit beta	Q08334	-0.3896	0.014221
ABCF3	ABCF3	ATP-binding cassette sub-family F member 3	Q9NUQ8	-0.389869	0.0141484
SPOCK1	Testican-1	Testican-1	Q08629	-0.390518	0.0139747
NCR2	NKp44	Natural cytotoxicity triggering receptor 2	O95944	-0.390849	0.0138868
MPL	Thrombopoietin Receptor	Thrombopoietin Receptor	P40238	-0.391485	0.013719
DTX3L	DTX3L	E3 ubiquitin-protein ligase DTX3L	Q8TDB6	-0.392836	0.0133686
ELP1	ELP1	Elongator complex protein 1	O95163	-0.393744	0.0131372
EDC4	EDC4	Enhancer of mRNA-decapping protein 4	Q6P2E9	-0.393891	0.0131003
PCSK2	NEC2	Neuroendocrine convertase 2	P16519	-0.394468	0.0129554
PPP1CC	PP1G	Serine/threonine-protein phosphatase PP1-gamma catalytic subunit	P36873	-0.394844	0.0128618
LRRFIP2	LRRF2	Leucine-rich repeat flightless-interacting protein 2	Q9Y608	-0.395359	0.0127345
VIL1	VILI	Villin-1	P09327	-0.395747	0.0126391
NUDT15	NUD15	Nucleotide triphosphate diphosphatase NUDT15	Q9NV35	-0.396544	0.0124455
LSM3	LSM3	U6 snRNA-associated Sm-like protein LSm3	P62310	-0.396575	0.012438
RAB38	RAB38	Ras-related protein Rab-38	P57729	-0.396882	0.0123641
NSUN6	NSUN6	Putative methyltransferase NSUN6	Q8TEA1	-0.397049	0.0123239
PSMD11	PSD11	26S proteasome non-ATPase regulatory subunit 11	O00231	-0.397076	0.0123176
MTHFD2	MTDC	Bifunctional methylenetetrahydrofolate dehydrogenase/cyclohydrolase, mitochondrial	P13995	-0.397683	0.0121729
LDLRAP1	ARH	Low density lipoprotein receptor adapter protein 1	Q5SW96	-0.397745	0.0121582
NAGK	NAGK	N-acetyl-D-glucosamine kinase	Q9UJ70	-0.397784	0.012149
RALB	RALB	Ras-related protein Ral-B	P11234	-0.397953	0.012109
PLA2G4A	cPLA2-alpha	Cytosolic phospholipase A2 alpha	P47712	-0.398029	0.0120913
SLMAP	SLMAP	Sarcolemmal membrane-associated protein	Q14BN4	-0.398214	0.0120477
JAK2	JAK2	Tyrosine-protein kinase JAK2	O60674	-0.398394	0.0120055
REEP2	REEP2	Receptor expression-enhancing protein 2	Q9BRK0	-0.399005	0.011863
ARPC1B	ARC1B	Actin-related protein 2/3 complex subunit 1B	O15143	-0.400486	0.011524
RAB6B	RAB6B	Ras-related protein Rab-6B	Q9NRW1	-0.401661	0.0112607
DAB2	DAB2	Disabled homolog 2	P98082	-0.402222	0.0111369
CASP10	Caspase-10:region 1	Caspase-10:region 1	Q92851	-0.40293	0.0109823
STIM1	STIM1:CD	Stromal interaction molecule 1:Cytoplasmic domain	Q13586	-0.403386	0.0108837
ILK	ILK1	Integrin-linked protein kinase	Q13418	-0.403749	0.0108056
DDX58	DDX58	Probable ATP-dependent RNA helicase DDX58	O95786	-0.403758	0.0108037
PDCD1LG2	PD-L2	Programmed cell death 1 ligand 2	Q9BQ51	-0.403892	0.0107751
ANTKMT	F173A	Protein FAM173A	Q9BQD7	-0.404639	0.0106165
IRF5	IRF5	Interferon regulatory factor 5	Q13568	-0.404852	0.0105717
SCGB2A1	Mammaglobin 2	Mammaglobin-B	O75556	-0.405124	0.0105147
LGALSL	LEGL	Galectin-related protein	Q3ZCW2	-0.405557	0.0104244
PPP4C	PP4C	Serine/threonine-protein phosphatase 4 catalytic subunit	P60510	-0.405855	0.0103626
S100A11	S100A11	Protein S100-A11	P31949	-0.405991	0.0103347
FCHSD1	FCSD1	F-BAR and double SH3 domains protein 1	Q86WN1	-0.406501	0.01023
HSPA9	HSPA9B	Stress-70 protein, mitochondrial	P38646	-0.407495	0.0100285
STARD10	STA10	START domain-containing protein 10	Q9Y365	-0.407944	0.00993863
LYN	LYNB	Tyrosine-protein kinase Lyn, isoform B	P07948	-0.408412	0.0098457
GALK1	GALK1	Galactokinase	P51570	-0.40905	0.00972024
PYGL	PYGL	Glycogen phosphorylase, liver form	P06737	-0.409918	0.00955162
ANGPT4	Angiopoietin-4	Angiopoietin-4	Q9Y264	-0.410006	0.00953463
TALDO1	Transaldolase	Transaldolase	P37837	-0.410751	0.00939218
PRKAR2B	KAP3	cAMP-dependent protein kinase type II-beta regulatory subunit	P31323	-0.410803	0.00938228
IGHM	IgM	Immunoglobulin M	P01871	-0.410894	0.00936503
INHA	Inhibin a subunit	Inhibin a subunit	P05111	-0.411733	0.00920719
ARNT	ARNT	Aryl hydrocarbon receptor nuclear translocator	P27540	-0.411911	0.00917408
CAMLG	CAMLG	Calcium signal-modulating cyclophilin ligand	P49069	-0.413819	0.00882457
ZNF696	ZN696	Zinc finger protein 696	Q9H7X3	-0.415229	0.00857375
CXCL3	Gro-g	Gro-gamma	P19876	-0.41573	0.00848615
RAB33A	Rab-33A	Ras-related protein Rab-33A	Q14088	-0.416291	0.00838893
BIN2	BIN2	Bridging integrator 2	Q9UBW5	-0.418167	0.00807056
CLINT1	EPN4	Clathrin interactor 1	Q14677	-0.419208	0.00789851
IDH1	IDH	Isocitrate dehydrogenase [NADP] cytoplasmic	O75874	-0.419973	0.00777414
SFXN5	SFXN5	Sideroflexin-5	Q8TD22	-0.420338	0.00771529
WARS1	SYWC	Tryptophan--tRNA ligase, cytoplasmic	P23381	-0.42103	0.00760484
COL23A1	CONA1	Collagen alpha-1(XXIII) chain	Q86Y22	-0.422263	0.00741161
TPM4	Tropomyosin 4	Tropomyosin alpha-4 chain	P67936	-0.42273	0.0073394
EBAG9	RCAS1	Receptor-binding cancer antigen expressed on SiSo cells	O00559	-0.42408	0.00713433
CDC42BPA	MRCKA	Serine/threonine-protein kinase MRCK alpha	Q5VT25	-0.42463	0.00705229
FLJ44635	TPT1L	TPT1-like protein	Q56UQ5	-0.426549	0.00677196
NSMCE2	NSE2	E3 SUMO-protein ligase NSE2	Q96MF7	-0.428226	0.00653501
EDDM3A	EP3A	Epididymal secretory protein E3-alpha	Q14507	-0.429098	0.00641471
N4BP2L2	N42L2	NEDD4-binding protein 2-like 2	Q92802	-0.429945	0.00629959
FAM160B1	F16B1	Protein FAM160B1	Q5W0V3	-0.430091	0.00627993
GAGE2D	GGE2D	G antigen 2D	Q9UEU5	-0.430118	0.00627631
GRHPR	GRHPR	Glyoxylate reductase/hydroxypyruvate reductase	Q9UBQ7	-0.432476	0.00596629
UNC13D	UN13D	Protein unc-13 homolog D	Q70J99	-0.434043	0.00576759
ITPKA	IP3KA	Inositol-trisphosphate 3-kinase A	P23677	-0.434366	0.00572741
TANK	TANK	TRAF family member-associated NF-kappa-B activator	Q92844	-0.434407	0.00572221
FUT11	FUT11	Alpha-(1,3)-fucosyltransferase 11	Q495W5	-0.434646	0.00569274
CBR4	CBR4	Carbonyl reductase family member 4	Q8N4T8	-0.437048	0.00540257
NUDCD3	NUDC3	NudC domain-containing protein 3	Q8IVD9	-0.437082	0.00539851
RAB18	RAB18	Ras-related protein Rab-18	Q9NP72	-0.439693	0.00509797
PYGB	Glycogen phosphorylase	Glycogen phosphorylase, brain form	P11216	-0.440705	0.00498547
FERMT3	URP2	Fermitin family homolog 3	Q86UX7	-0.442808	0.00475849
TXNDC9	TXND9	Thioredoxin domain-containing protein 9	O14530	-0.444656	0.00456653
SHMT1	cSHMT	Serine hydroxymethyltransferase, cytosolic	P34896	-0.449706	0.00407572
ATP6V1F	VATF	V-type proton ATPase subunit F	Q16864	-0.455747	0.00354944
ICOSLG	B7-H2	ICOS ligand	O75144	-0.455886	0.00353807
ADAT2	ADAT2	tRNA-specific adenosine deaminase 2	Q7Z6V5	-0.459804	0.00323014
SH3BGRL3	SH3BGRL3-like protein	SH3 domain-binding glutamic acid-rich-like protein 3	Q9H299	-0.466033	0.00278876
S100A5	S100A5	Protein S100-A5	P33763	-0.470194	0.00252421
IFIT3	CIG49	Interferon-induced protein with tetratricopeptide repeats 3	O14879	-0.474617	0.00226732
LIN7B	LIN7B	Protein lin-7 homolog B	Q9HAP6	-0.484153	0.00179024
KYAT3	KAT3	Kynurenine--oxoglutarate transaminase 3	Q6YP21	-0.49	0.0015436
CCT5	TCP-1-epsilon	T-complex protein 1 subunit epsilon	P48643	-0.493184	0.00142233
TCP1	TCPA	T-complex protein 1 subunit alpha	P17987	-0.494497	0.00137482
SLC5A5	SC5A5	Sodium/iodide cotransporter	Q92911	-0.495445	0.00134142
UGP2	UGPA1	UTP--glucose-1-phosphate uridylyltransferase	Q16851	-0.521901	0.000655464
CCT7	TCPH	T-complex protein 1 subunit eta	Q99832	-0.534858	0.000451644
CAPZA1	CAZA1	F-actin-capping protein subunit alpha-1	P52907	-0.548114	0.000303687
PDGFC	PDGF-CC	Platelet-derived growth factor C	Q9NRA1	-0.558047	0.000223084
CCT8	TCP-1-theta	T-complex protein 1 subunit theta	P50990	-0.558826	0.000217666
SDSL	SDSL	Serine dehydratase-like	Q96GA7	-0.637511	1.27278e-05

## Sheet: S8
Supplementary Table S8. Complete list of 845 compounds and their potential impact on the proteomic profiles associated with high OAβT values.
Compound Name	Primary Target	Direction	AUROC	p-Value	adjusted_P	Secondary Target	SMILES	MW	Formula
Z32036776	CDK2	mimicker	0.68	1e-06	0.000874	NA	O=C(c1n[nH]c2c1cccc2)Nc1ccc(cc1)N1CCOCC1	322.14	C18H18N4O2
RN486	BTK	reverser	0.322	1.19e-06	0.00104	NA	OCc1c(cccc1n1ccc2c(c1=O)c(F)cc(c2)C1CC1)c1cc(Nc2ccc(cn2)N2CCN(CC2)C)c(=O)n(c1)C	606.28	C35H35FN6O3
Sulcotrione	HPD	mimicker	0.674	2.14e-06	0.00187	NA	O=C(C1C(CCCC1=O)=O)C2=C(C=C(S(C)(=O)=O)C=C2)Cl	328.02	C14H13ClO5S
AZD8055	MTOR	mimicker	0.672	2.62e-06	0.00229	NA	OCc1cc(ccc1OC)c1ccc2c(n1)nc(nc2N1CCOC[C@@H]1C)N1CCOC[C@@H]1C	465.24	C25H31N5O4
AKR1C3-IN-1	AKR1C3	mimicker	0.67	3.78e-06	0.0033	NA	O=S(N1CC2=CC=CC=C2CC1)(C3=CC(C(O)=O)=CC=C3)=O	317.07	C16H15NO4S
OSI-027	MTOR	mimicker	0.667	5.43e-06	0.00475	NA	O=C([C@H]1CC[C@H](C2=NC(C(N3)=CC4=C3C(OC)=CC=C4)=C5C(N)=NC=NN52)CC1)O	406.18	C21H22N6O3
4mu8C	ERN1	mimicker	0.659	1.56e-05	0.0136	NA	CC1=CC(=O)OC2=C1C=CC(=C2C=O)O	204.04	C11H8O4
ISO-1	MIF	mimicker	0.655	2.55e-05	0.0223	NA	O=C(OC)CC1ON=C(C(C=C2)=CC=C2O)C1	235.08	C12H13NO4
A 803467	SCN10A	reverser	0.347	2.97e-05	0.026	NA	COC1=CC(=CC(=C1)OC)NC(=O)C2=CC=C(O2)C3=CC=C(Cl)C=C3	357.08	C19H16ClNO4
4-Methylhistamine	HRH4	mimicker	0.653	3.06e-05	0.0267	NA	CC1=C(CCN)[NH]C=N1	125.1	C6H11N3
Minocycline	MMP9	mimicker	0.652	3.55e-05	0.031	NA	OC1=C(C(N)=O)C([C@@]2(O)C(O)=C3C(C4=C(O)C=CC(N(C)C)=C4C[C@@]3([H])C[C@@]2([H])[C@@H]1N(C)C)=O)=O.Cl	493.16	C23H28ClN3O7
AZD1152-HQPA	AURKB	reverser	0.348	3.55e-05	0.031	AURKC;KIT;FLT3;PDGFRA;PDGFRB;RET;LCK;EGFR;AURKA	OCCN(CCCOc1ccc2c(c1)ncnc2Nc1n[nH]c(c1)CC(=O)Nc1cccc(c1)F)CC	507.24	C26H30FN7O3
Anamorelin	GHSR	reverser	0.349	3.89e-05	0.034	NA	O=C(N1CCC[C@](C1)(Cc1ccccc1)C(=O)N(N(C)C)C)[C@H](NC(=O)C(N)(C)C)Cc1c[nH]c2c1cccc2	546.33	C31H42N6O3
Brequinar	DHODH	mimicker	0.649	4.93e-05	0.0431	NA	O=C(C1=C(C)C(C2=CC=C(C3=CC=CC=C3F)C=C2)=NC4=CC=C(F)C=C14)O	375.11	C23H15F2NO2
Ticagrelor	P2RY12	mimicker	0.648	5.71e-05	0.0499	NA	CCCSc1nc(N[C@@H]2C[C@H]2c2ccc(c(c2)F)F)c2c(n1)n(nn2)[C@@H]1C[C@@H]([C@H]([C@H]1O)O)OCCO	522.19	C23H28F2N6O4S
AR-C155858	SLC16A1	mimicker	0.647	5.88e-05	0.0514	NA	O=C(C1=C2SC(CC3=C(NN=C3C)C)=C1C(N4C[C@@H](CO4)O)=O)N(C(N2CC(C)C)=O)C	461.17	C21H27N5O5S
3-Deazaneplanocin A	AHCY	reverser	0.353	5.88e-05	0.0514	NA	Nc1nccc2c1ncn2[C@@H]1C=C([C@H]([C@H]1O)O)CO	262.11	C12H14N4O3
HC 067047	TRPV4	reverser	0.354	7.2e-05	0.0629	KCNH2	CC1=C(C=C([N]1CCCN2CCOCC2)C3=CC=CC=C3)C(=O)NC4=CC=CC(=C4)C(F)(F)F	471.21	C26H28F3N3O2
CHEMBL1643306	CA12	mimicker	0.644	8.81e-05	0.077	CA9	O=C(Nc1cc(C)cc(c1)C)Nc1ccc(cc1)S(=O)(=O)N	319.1	C15H17N3O3S
Telotristat	TPH1	reverser	0.357	9.59e-05	0.0838	NA	CCOC(=O)[C@H](Cc1ccc(cc1)c1cc(nc(n1)N)O[C@@H](C(F)(F)F)c1ccc(cc1n1ccc(n1)C)Cl)N	574.17	C27H26ClF3N6O3
Acitretin	RARG	reverser	0.358	0.000104	0.0909	RARB;RARA	COc1cc(C)c(c(c1C)C)C=CC(=CC=CC(=CC(=O)O)C)C	326.19	C21H26O3
LY411575	PSEN1	mimicker	0.641	0.000124	0.108	APP;NOTCH4;NOTCH3;NOTCH2;NOTCH1	Fc1cc(F)cc(c1)[C@@H](C(=O)N[C@H](C(=O)N[C@H]1c2ccccc2c2c(N(C1=O)C)cccc2)C)O	479.17	C26H23F2N3O4
WZ811	CXCR4	mimicker	0.641	0.000127	0.111	NA	C1(CNC2=NC=CC=C2)=CC=C(CNC3=NC=CC=C3)C=C1	290.15	C18H18N4
Rolapitant	TACR1	reverser	0.36	0.000138	0.121	NA	C[C@@](C1=CC(C(F)(F)F)=CC(C(F)(F)F)=C1)([H])OC[C@@]2(C3=CC=CC=C3)CC[C@@](CCC4=O)(N4)CN2	500.19	C25H26F6N2O2
W-13 HCl	CYP2C19	reverser	0.361	0.000154	0.135	NA	NCCCCN[S](=O)(=O)C1=CC2=CC=CC(=C2C=C1)Cl	312.07	C14H17ClN2O2S
Turofexorate	NR1H4	reverser	0.362	0.000177	0.155	NA	CC(OC(=O)C1=CN(CC(c2c1[nH]c1c2cccc1)(C)C)C(=O)c1ccc(c(c1)F)F)C	438.18	C25H24F2N2O3
BEC	ARG1;ARG2	mimicker	0.637	0.000198	0.173	NA	OB(CCSC[C@@H](C(=O)O)N)O	193.06	C5H12BNO4S
CHEMBL513147	BMPR1A	mimicker	0.636	0.000203	0.177	ACVRL1;BMPR1B;KDR;ACVR1;TGFBR1	N1CCN(CC1)c1ccc(cc1)c1cnc2n(c1)ncc2c1ccnc2c1cccc2	406.19	C25H22N6
Midostaurin	FLT3	mimicker	0.634	0.000259	0.226	KIT;PKN1;JAK3;PKN2;MAP3K9;MAP3K11;STK4;TBK1;CAMK2A;MARK3;MAP3K19;CAMK2D;NUAK1;SRPK1;EIF2AK4;AAK1;PRKCB;GRK7;AURKB;PLK4;NUAK2;CAMKK2;PRKG2;TNK1;JAK2;RET;PRKCG;SYK;MARK2;MAP4K3;PDGFRB;STK3;AURKA;TNK2;CAMKK1;PDPK1;MAP3K7;IRAK3;CAMK2G;AURKC;PRKAA1;MARK1;IKBKE;CSF1R;PRKACB;CAMK2B;PRKCA;PAK3;PRKCH;BMP2K;SLK;MELK;PRKCD;RPS6KA5;RPS6KA4;STK16;PIP4K2B;PIP5K1A;TYK2;CSNK2A1;PRKG1;CLK1;CLK4;MARK4;ALK;DYRK1B;S…	O=C(C1=CC=CC=C1)N(C)[C@H]2[C@@H](OC)[C@@]3(C)N(C4=C5C=CC=C4)C6=C5C7=C(C(NC7)=O)C8=C6N(C9=CC=CC=C98)[C@@](O3)([H])C2	570.23	C35H30N4O4
GW842166X	CNR2	mimicker	0.634	0.000266	0.232	NA	ClC1=CC(Cl)=C(NC2=NC=C(C(NCC3CCOCC3)=O)C(C(F)(F)F)=N2)C=C1	448.07	C18H17Cl2F3N4O2
Bosutinib	ABL1;SRC	reverser	0.368	0.000321	0.281	LCK;ABL2;MAP4K5;BTK;YES1;FRK;HCK;FGR;MAP4K2;MAP4K4;TNK2;MINK1;LYN;EPHB4;EPHB2;EPHA4;ERBB4;CSK;MAP2K2;SYK;KIT;PDGFRB;FYN;TBK1;EGFR;MAP3K13;MAP3K12;MAP2K1;PRKCQ;BCR;ALK;AXL;MAP3K2;CAMK2G	COC1=C(Cl)C=C(Cl)C(=C1)NC2=C3C=C(OC)C(=CC3=NC=C2C#N)OCCCN4CCN(C)CC4	529.16	C26H29Cl2N5O3
Perhexiline	CYBB	reverser	0.368	0.000321	0.281	CPT2;CPT1A	O=C(O)/C=C\C(O)=O.C1(CC(C2CCCCC2)C3CCCCC3)NCCCC1	393.29	C23H39NO4
NBI-74330	CXCR3	mimicker	0.632	0.000329	0.288	NA	O=C(N([C@@H](C1=NC2=NC=CC=C2C(N1C3=CC=C(OCC)C=C3)=O)C)CC4=CC=CN=C4)CC5=CC=C(F)C(C(F)(F)F)=C5	605.2	C32H27F4N5O3
STF-31	NAMPT	mimicker	0.632	0.000329	0.288	NA	O=C(NC1=CC=CN=C1)C2=CC=C(CNS(=O)(C3=CC=C(C(C)(C)C)C=C3)=O)C=C2	423.16	C23H25N3O3S
BACE1_In	BACE1	reverser	0.368	0.000338	0.295	BACE2;APP	O[C@@H]([C@@H](NC(=O)c1cc(cc(c1)N(S(=O)(=O)C)C)C(=O)N[C@@H](c1ccccc1)C)Cc1ccccc1)CNC1CC1	578.26	C31H38N4O5S
Benzbromarone	CYP2C9	mimicker	0.631	0.000356	0.311	SLC22A12	CCc1oc2c(c1C(=O)c1cc(Br)c(c(c1)Br)O)cccc2	421.92	C17H12Br2O3
Vilazodone	HTR1A;SLC6A4	reverser	0.369	0.000356	0.311	NA	N#Cc1ccc2c(c1)c(CCCCN1CCN(CC1)c1ccc3c(c1)cc(o3)C(=O)N)c[nH]2	441.22	C26H27N5O2
Spautin-1	PDE5A	mimicker	0.631	0.000376	0.329	NA	FC1=CC2=C(N=CN=C2C=C1)NCC3=CC=C(F)C=C3	271.09	C15H11F2N3
VU 0364739	PLD2	reverser	0.37	0.000406	0.355	NA	FC1=CC(=CC=C1)N2CNC(=O)C23CCN(CCNC(=O)C4=CC5=CC=CC=C5C=C4)CC3	446.21	C26H27FN4O2
BW 723C86	HTR2B	mimicker	0.627	0.000568	0.496	NA	CC(N)CC1=C[NH]C2=C1C=C(C=C2)OCC3=CC=CS3	286.11	C16H18N2OS
CHEMBL1902935	P2RX7	reverser	0.373	0.000568	0.496	NA	O=C(C1CC(=O)N(C1)Cc1ccccc1)NCc1ccc(cc1Cl)Cl	376.08	C19H18Cl2N2O2
NU 7026	PRKDC	mimicker	0.626	0.000582	0.509	NA	O=C1C=C(OC2=C3C=CC=CC3=CC=C12)N4CCOCC4	281.1	C17H15NO3
AZ20	ATR	mimicker	0.626	0.000582	0.509	MTOR	O=S(C1(C2=CC(N3[C@H](C)COCC3)=NC(C4=CC=CC5=C4C=CN5)=N2)CC1)(C)=O	412.16	C21H24N4O3S
Tetrindole	MAOA	reverser	0.374	0.000582	0.509	NA	C1CCC(CC1)C2=CC3=C(C=C2)[N]4CCNC5CCCC3=C45	294.21	C20H26N2
GW 441756	NTRK1	reverser	0.374	0.000582	0.509	NA	O=C1/C(C2=NC=CC=C2N1)=C\C3=CN(C)C4=C3C=CC=C4	275.11	C17H13N3O
Actonel	FDPS	mimicker	0.625	0.000661	0.578	NA	OP(=O)(C(P(=O)(O)O)(Cc1cccnc1)O)O	283	C7H11NO7P2
GNF-5	ABL1;BCR	mimicker	0.625	0.000678	0.593	NA	OCCNC(=O)c1cccc(c1)c1ncnc(c1)Nc1ccc(cc1)OC(F)(F)F	418.12	C20H17F3N4O3
STK235555	TRPV3	mimicker	0.624	0.000731	0.639	NA	O=C(N1CCCc2c1cccc2)CSc1nc2c(s1)cccc2	340.07	C18H16N2OS2
QNZ	NFKB1	mimicker	0.623	0.000768	0.671	NA	NC1=CC2=C(NCCC3=CC=C(OC4=CC=CC=C4)C=C3)N=CN=C2C=C1	356.16	C22H20N4O
3,5-Dichlorosalicylic acid	AKR1C1	reverser	0.377	0.000768	0.671	NA	Clc1cc(Cl)c(c(c1)C(=O)O)O	205.95	C7H4Cl2O3
Debio-1347	FGFR1	mimicker	0.623	0.000788	0.689	FGFR3;FGFR2	O=C(C1=C(N)N(C2=CC=C3N=C(C)NC3=C2)N=C1)C(N4)=CC5=C4C=CC=C5	356.14	C20H16N6O
Meloxicam	PTGS1;SC5D	mimicker	0.623	0.000828	0.724	PKM;PTGS2	Cc1cnc(s1)NC(=O)C1=C(O)c2ccccc2S(=O)(=O)N1C	351.04	C14H13N3O4S2
Ulipristal	PGR	reverser	0.377	0.000828	0.724	NA	O=C1CCC2=C3[C@@H](C4=CC=C(N(C)C)C=C4)C[C@@]5(C)[C@](CC[C@]5(OC(C)=O)C(C)=O)([H])[C@]3([H])CCC2=C1	475.27	C30H37NO4
STX-0119	STAT3	mimicker	0.622	0.000848	0.741	NA	O=C(c1cc(nc2c1cccc2)c1ccccc1)Nc1nnc(o1)c1ccco1	382.11	C22H14N4O3
BBL003126	CCR9	reverser	0.378	0.00087	0.76	NA	OC(=O)c1sccc1NS(=O)(=O)c1ccc(cc1)C(C)(C)C	339.06	C15H17NO4S2
NSC43673	HSD17B3	mimicker	0.622	0.000914	0.799	NA	Oc1ccc2c(c1)oc(=O)c(c2C)Cc1ccccc1	266.09	C17H14O3
BIX 01294	EHMT2;EHMT1	reverser	0.378	0.000914	0.799	NA	COC1=C(OC)C=C2C(=NC(=NC2=C1)N3CCCN(C)CC3)NC4CCN(CC4)CC5=CC=CC=C5	490.31	C28H38N6O2
ABL127	PPME1	reverser	0.378	0.000914	0.799	NA	O=C(N1N(C(OC)=O)[C@@](C2=CC=CC=C2)(C3CCCC3)C1=O)OC	332.14	C17H20N2O5
Sumatriptan	HTR1D	mimicker	0.621	0.00096	0.839	HTR1B;HTR4;HTR1F;HTR1A	O=C(O)CCC(O)=O.O=S(CC1=CC2=C(NC=C2CCN(C)C)C=C1)(NC)=O	413.16	C18H27N3O6S
Obatoclax	BCL2L1	reverser	0.379	0.00096	0.839	NA	COC1=CC(C2=CC3=C(C=CC=C3)N2)=N/C1=C\C4=C(C=C(N4)C)C.CS(=O)(O)=O	413.14	C21H23N3O4S
Rofecoxib	PTGS2	reverser	0.379	0.00101	0.883	SC5D;PTGS1	O=C1OCC(C2=CC=C(S(=O)(C)=O)C=C2)=C1C3=CC=CC=C3	314.06	C17H14O4S
NVP-BHG712	EPHB4	reverser	0.381	0.00114	0.996	RAF1	CC1=CC=C(C=C1NC2=NC(C3=CC=CN=C3)=NC4=C2C=NN4C)C(NC5=CC=CC(C(F)(F)F)=C5)=O	503.17	C26H20F3N7O
Yohimbine	ADRA2A	reverser	0.381	0.00117	1	ADRA2B;ADRA2C;HTR1D	COC(=O)[C@H]1[C@@H](O)CC[C@@H]2[C@@H]1C[C@@H]1N(C2)CCc2c1[nH]c1c2cccc1	354.19	C21H26N2O3
STL304557	PDE4B	mimicker	0.618	0.00132	1	PDE4A;PDE4D	CC1(C)OCc2c(C1)c1c(nc2N2CCOCC2)sc2c1ncnc2NCc1cccnc1	462.18	C24H26N6O2S
Ethoxzolamide	CA2;CA7	mimicker	0.618	0.00135	1	CA8;CA11;CA10;CA5B;CA4;CA13;CA14;HIF1A;CA12;CA5A;CA9;CA6	O=S(C1=NC2=CC=C(OCC)C=C2S1)(N)=O	258.01	C9H10N2O3S2
AM 630	CNR2	reverser	0.383	0.00138	1	CNR1	COC1=CC=C(C=C1)C(=O)C2=C(C)[N](CCN3CCOCC3)C4=CC(=CC=C24)I	504.09	C23H25IN2O3
SB-222200	TACR3	reverser	0.383	0.00138	1	NA	O=C(C1=C(C)C(C2=CC=CC=C2)=NC3=CC=CC=C13)N[C@H](C4=CC=CC=C4)CC	380.19	C26H24N2O
Tipiracil	TYMP	reverser	0.383	0.00141	1	NA	O=c1[nH]c(CN2CCCC2=N)c(c(=O)[nH]1)Cl	242.06	C9H11ClN4O2
Bisphenol A	ESRRG	mimicker	0.617	0.00145	1	NA	CC(C1=CC=C(O)C=C1)(C2=CC=C(O)C=C2)C	228.12	C15H16O2
Forodesine	PNP	reverser	0.383	0.00145	1	NA	OC[C@H]1N[C@H]([C@@H]([C@@H]1O)O)c1c[nH]c2c1nc[nH]c2=O	266.1	C11H14N4O4
Terazosin	ADRA1B	reverser	0.384	0.00155	1	ADRA1D;ADRA1A;ADRA2B;ADRA2C;KCNH2	COC1=C(OC)C=C2C(=NC(=NC2=C1)N3CCN(CC3)C(=O)C4CCCO4)N	387.19	C19H25N5O4
AGN 190299	RARB	reverser	0.384	0.00163	1	NA	OC(=O)c1ccc(nc1)C#Cc1ccc2c(c1)C(C)(C)CCS2	323.1	C19H17NO2S
Carprofen	PTGS2	mimicker	0.615	0.00167	1	PTGS1	O=C(O)C(C)C1=CC(NC2=C3C=C(Cl)C=C2)=C3C=C1	273.06	C15H12ClNO2
Epoxomicin	PSMB5	mimicker	0.615	0.00171	1	NA	O=C([C@@H](NC([C@H]([C@@H](C)O)NC([C@@H](NC([C@H]([C@@H](C)CC)N(C)C(C)=O)=O)[C@@H](C)CC)=O)=O)CC(C)C)[C@@]1(C)CO1	554.37	C28H50N4O7
ML218	CACNA1H	reverser	0.385	0.00171	1	NA	O=C(NC[C@@H]1[C@@]2([H])CN(CCC(C)(C)C)C[C@@]12[H])C3=CC(Cl)=CC(Cl)=C3	368.14	C19H26Cl2N2O
ML-323	USP1	reverser	0.385	0.00175	1	NA	Cc1cnc(nc1NCc1ccc(cc1)n1nncc1)c1ccccc1C(C)C	384.21	C23H24N6
NS309	KCNN3	reverser	0.385	0.00175	1	KCNN4;KCNN1;KCNN2	O=C1NC2=C(C=CC(Cl)=C2Cl)/C1=N/O	229.96	C8H4Cl2N2O2
Cediranib	FLT4;KDR	reverser	0.386	0.00192	1	KIT;FLT1;PDGFRB;DDR1;PDGFRA;STK10;RET;CSF1R;EPHA6;SLK;DDR2;MAP4K5;FGFR3;RIPK2;LYN;LCK;TEK;BLK;PTK6;FGFR1;SRC;FRK;YES1;AXL;HCK;FGFR4;ABL2;TYRO3;FYN;ABL1;LTK;MET;EGFR;FGFR2	COc1cc2c(ncnc2cc1OCCCN1CCCC1)Oc1ccc2c(c1F)cc([nH]2)C	450.21	C25H27FN4O3
Timapiprant	PTGDR2	reverser	0.387	0.00201	1	PTGDR	O=C(O)CN1C(C)=C(CC2=NC3=CC=CC=C3C=C2)C4=C1C=CC(F)=C4	348.13	C21H17FN2O2
AZ505	SMYD2	reverser	0.387	0.00206	1	NA	O=C(N(C1CCCCC1)CCNCCC2=C(OCC(N3)=O)C3=C(O)C=C2)CCNCCC4=CC=C(Cl)C(Cl)=C4.O=C(O)C(F)(F)F.O=C(O)C(F)(F)F	804.21	C33H40Cl2F6N4O8
Finasteride	SRD5A2	mimicker	0.613	0.00211	1	BLM;SRD5A1	O=C([C@H]1CC[C@]2([H])[C@]1(C)CC[C@]3([H])[C@@]4(C)C=CC(N[C@]4([H])CC[C@]32[H])=O)NC(C)(C)C	372.28	C23H36N2O2
4,4'-Dichlorobenzil	CES1	reverser	0.387	0.00215	1	CES5A;CES3;CES2	O=C(C(=O)c1ccc(cc1)Cl)c1ccc(cc1)Cl	277.99	C14H8Cl2O2
Mycophenolic acid	IMPDH2	mimicker	0.612	0.0022	1	IMPDH1;SMN1	COc1c(C/C=C(/CCC(=O)O)\C)c(O)c2c(c1C)COC2=O	320.13	C17H20O6
Dapiprazole	ADRA1D	mimicker	0.612	0.0022	1	NA	CC1=CC=CC=C1N2CCN(CCC3=NN=C4CCCCN43)CC2.[H]Cl	361.2	C19H28ClN5
VU 0364439	GRM4	mimicker	0.612	0.0022	1	NA	O=C(C1=NC=CC=C1)NC2=CC=C(S(=O)(NC3=CC=CC=C3Cl)=O)C(Cl)=C2	421	C18H13Cl2N3O3S
BAY 61-3606	SYK	mimicker	0.611	0.00242	1	GSK3B;ROCK2;FLT3;PKN2;BRAF;PIM2;KIT	O=C(N)C1=CC=CN=C1NC2=NC(C3=CC=C(C(OC)=C3)OC)=CC4=NC=CN24.[H]Cl.[H]Cl	462.1	C20H20Cl2N6O3
TAK-875	FFAR1	mimicker	0.611	0.00253	1	NA	OC(=O)C[C@@H]1COc2c1ccc(c2)OCc1cccc(c1)c1c(C)cc(cc1C)OCCCS(=O)(=O)C	524.19	C29H32O7S
MF63	PTGES	mimicker	0.61	0.00265	1	NA	N#Cc1cccc(c1c1[nH]c2c(n1)c1ccc(cc1c1c2cccc1)Cl)C#N	378.07	C23H11ClN4
6-Mercaptopurine	HPRT1	reverser	0.39	0.00265	1	NA	S=C1NC=NC2=C1NC=N2	152.02	C5H4N4S
Ziprasidone	HTR2A;HTR2C	reverser	0.39	0.00271	1	DRD2;HTR1A;HTR1D;HTR2B;ADRA1A;DRD3;ADRA1B;HTR7;ADRA1D;CHRM1;SLC6A4;KCNH2;HRH1;HTR1B;HTR1E;DRD4;DRD1;HTR6;ADRA2A;ADRA2B;ADRA2C;CHRM3	ClC2=C(C=C1CC(NC1=C2)=O)CCN3CCN(CC3)C4=NSC5=CC=CC=C45	412.11	C21H21ClN4OS
Asarone	ACHE	reverser	0.39	0.00277	1	HMGCR	C/C=C/C1=C(OC)C=C(OC)C(OC)=C1	208.11	C12H16O3
Simvastatin	HMGCR	reverser	0.39	0.00283	1	CYP3A4	CCC(C)(C)C(O[C@H]1C[C@@H](C)C=C2C=C[C@H](C)[C@H](CC[C@@H]3C[C@@H](O)CC(O3)=O)[C@@]12[H])=O	418.27	C25H38O5
R-848	TLR7	reverser	0.391	0.0029	1	TLR8	CCOCc1nc2c(n1CC(O)(C)C)c1ccccc1nc2N	314.17	C17H22N4O2
Ro-3306	CDK1	mimicker	0.609	0.00296	1	CCNB1;CDK2	O=C1N=C(NCC2=CC=CS2)S/C1=C\C3=CC=C4N=CC=CC4=C3	351.05	C18H13N3OS2
Buspirone	HTR1A	mimicker	0.609	0.0031	1	DRD2;DRD3;ADRA1A;ADRA1D;ADRA1B;HTR2A;HTR2C;HTR2B	O=C(N(CCCCN1CCN(C2=NC=CC=N2)CC1)C(C3)=O)CC43CCCC4.[H]Cl	421.22	C21H32ClN5O2
Terbinafine	SQLE	mimicker	0.608	0.00324	1	CYP2D6	CN(Cc1cccc2c1cccc2)C/C=C/C#CC(C)(C)C	291.2	C21H25N
Darapladib	PLA2G7	mimicker	0.608	0.00324	1	NA	CCN(CCN(C(=O)Cn1c(SCc2ccc(cc2)F)nc(=O)c2c1CCC2)Cc1ccc(cc1)c1ccc(cc1)C(F)(F)F)CC	666.26	C36H38F4N4O2S
Cloprostenol	PTGFR	mimicker	0.607	0.00362	1	NA	OC(CCC/C=C\C[C@@H]1[C@H]([C@H](O)C[C@@H]1O)/C=C/[C@@H](O)COC2=CC(Cl)=CC=C2)=O	424.16	C22H29ClO6
Dicyclohexylamine	PRKAA2	mimicker	0.606	0.00378	1	NA	C1CCC(CC1)NC1CCCCC1	181.18	C12H23N
Oleanolic Acid	AKR1B10	mimicker	0.606	0.00386	1	PTPN1;GPBAR1	C[C@]([C@@]1([H])[C@]2(CC[C@@H]3O)C)(CC[C@@]2([H])C3(C)C)[C@@](C4=CC1)(CC[C@]5(C(O)=O)[C@@]4([H])CC(C)(C)CC5)C	456.36	C30H48O3
AA92593	OPN4	reverser	0.394	0.00386	1	NA	COc1ccc(cc1C)S(=O)(=O)N1CCCCC1	269.11	C13H19NO3S
PF-543	SPHK1	reverser	0.395	0.00421	1	NA	OC[C@H]1CCCN1Cc1ccc(cc1)COc1cc(C)cc(c1)CS(=O)(=O)c1ccccc1	465.2	C27H31NO4S
MG-132	PSMB5	mimicker	0.604	0.0045	1	CTSK;PSMB1;CTSB;NFKB1;PSMB2	O=C[C@@H](NC(=O)[C@@H](NC(=O)[C@@H](NC(=O)OCc1ccccc1)CC(C)C)CC(C)C)CC(C)C	475.3	C26H41N3O5
JNJ-38877605	MET	mimicker	0.604	0.0045	1	NA	FC(F)(C1=NN=C2C=CC(C3=CN(C)N=C3)=NN21)C4=CC5=C(N=CC=C5)C=C4	377.12	C19H13F2N7
HMS3745G19	APP	reverser	0.397	0.00501	1	NA	OC(CN1CCOCC1)COc1c(Br)cc(cc1Br)C(c1cc(Br)c(c(c1)Br)OCC(CN1CCOCC1)O)(C)C	825.95	C29H38Br4N2O6
Atosiban	AVPR1A	mimicker	0.603	0.00511	1	OXTR	O=C([C@H](CSSCCC(N[C@@H](C1=O)CC2=CC=C(OCC)C=C2)=O)NC([C@@H](NC(C(NC([C@](N1)([H])[C@@H](C)CC)=O)[C@H](O)C)=O)CC(N)=O)=O)N(CCC3)[C@@H]3C(N[C@@H](CCCN)C(NCC(N)=O)=O)=O	993.44	C43H67N11O12S2
SB-408124	HCRTR1	mimicker	0.603	0.00511	1	NA	O=C(NC1=CC(C)=NC2=C(C=C(C=C21)F)F)NC3=CC=C(C=C3)N(C)C	356.14	C19H18F2N4O
p-Tolylboronic acid	LIPG	reverser	0.397	0.00511	1	NA	OB(c1ccc(cc1)C)O	136.07	C7H9BO2
SR 27897	CCKAR	mimicker	0.602	0.00534	1	NA	OC(=O)C[N]1C2=C(C=CC=C2)C=C1C(=O)NC3=NC(=CS3)C4=CC=CC=C4Cl	411.04	C20H14ClN3O3S
Momelotinib	JAK1	mimicker	0.602	0.00545	1	JAK2;TYK2;CDK2;JAK3	N#CCNC(=O)c1ccc(cc1)c1ccnc(n1)Nc1ccc(cc1)N1CCOCC1	414.18	C23H22N6O2
FIPI HCl	PLD1	reverser	0.398	0.00557	1	PLD2	Fc1ccc2c(c1)cc([nH]2)C(=O)NCCN1CCC(CC1)n1c(=O)[nH]c2c1cccc2	421.19	C23H24FN5O2
Pimavanserin	HTR2A	reverser	0.399	0.00581	1	NA	CC(COc1ccc(cc1)CNC(=O)N(C1CCN(CC1)C)Cc1ccc(cc1)F)C	427.26	C25H34FN3O2
Moxonidine	NISCH	mimicker	0.601	0.00606	1	NA	CC1=NC(OC)=C(NC2=NCCN2)C(Cl)=N1	241.07	C9H12ClN5O
Darifenacin	CHRM3	reverser	0.399	0.00606	1	CHRM5;CHRM1;CHRM4;CHRM2	NC(=O)C(c1ccccc1)(c1ccccc1)[C@@H]1CCN(C1)CCc1ccc2c(c1)CCO2	426.23	C28H30N2O2
ONX 0914	PSMB8	mimicker	0.601	0.00618	1	NA	COc1ccc(cc1)C[C@@H](C(=O)N[C@H](C(=O)[C@@]1(C)CO1)Cc1ccccc1)NC(=O)[C@@H](NC(=O)CN1CCOCC1)C	580.29	C31H40N4O7
CHCA	SLC16A1	reverser	0.4	0.00632	1	NA	N#C/C(=C\c1ccc(cc1)O)/C(=O)O	189.04	C10H7NO3
Ro 48-8071	LSS	reverser	0.4	0.00632	1	NA	C=CCN(CCCCCCOc1ccc(c(c1)F)C(=O)c1ccc(cc1)Br)C	447.12	C23H27BrFNO2
TMN 355	PPIA	reverser	0.4	0.00632	1	NA	C1=C2C(=CC=C1)C4=C(C2NC(NC(=O)C3=C(C=CC=C3F)Cl)=O)C=CC=C4	380.07	C21H14ClFN2O2
GNE-9605	LRRK2	mimicker	0.6	0.00645	1	NA	FC(C1=CN=C(NC2=C(Cl)N([C@@H]3[C@@H](F)CN(C4COC4)CC3)N=C2)N=C1NC)(F)F	449.14	C17H20ClF4N7O
ZINC2093649	NPSR1	reverser	0.4	0.00645	1	NA	COc1ccc(cc1OC)CCNC(=O)CC(c1cccc(c1O)C)c1ccccc1	419.21	C26H29NO4
Esmolol	ADRB1	mimicker	0.6	0.00658	1	NA	COC(=O)CCc1ccc(cc1)OCC(CNC(C)C)O	295.18	C16H25NO4
UNC 0638	EHMT2	reverser	0.4	0.00658	1	EHMT1	COC1=CC2=C(NC3CCN(CC3)C(C)C)N=C(N=C2C=C1OCCCN4CCCC4)C5CCCCC5	509.37	C30H47N5O2
Epristeride	SRD5A2	mimicker	0.599	0.00686	1	SRD5A1	C[C@@]12[C@](CC[C@@H]2C(NC(C)(C)C)=O)([H])[C@@]3([H])[C@]([C@@]4(C(C=C(C(O)=O)CC4)=CC3)C)([H])CC1	399.28	C25H37NO3
Silodosin	ADRA1A	reverser	0.401	0.00686	1	ADRA1D;ADRA1B	OCCCN1CCc2c1c(cc(c2)C[C@H](NCCOc1ccccc1OCC(F)(F)F)C)C(=O)N	495.23	C25H32F3N3O4
Alectinib	ALK	mimicker	0.599	0.00701	1	INSR	CCc1cc2C(=O)c3c4ccc(cc4[nH]c3C(c2cc1N1CCC(CC1)N1CCOCC1)(C)C)C#N	482.27	C30H34N4O2
Atglistatin	PNPLA2	reverser	0.401	0.00701	1	NA	CN(C(=O)Nc1cccc(c1)c1ccc(cc1)N(C)C)C	283.17	C17H21N3O
NP118809	CACNA1B	mimicker	0.599	0.00715	1	CACNA1A;CACNA1S;CACNA1C	O=C(CC(C1=CC=CC=C1)C2=CC=CC=C2)N3CCN(C(C4=CC=CC=C4)C5=CC=CC=C5)CC3	460.25	C32H32N2O
Ascomycin	FKBP1A	reverser	0.402	0.0073	1	NA	CC[C@@H]1/C=C(\C)/C[C@H](C)C[C@H](OC)[C@H]2O[C@](O)([C@@H](C[C@@H]2OC)C)C(=O)C(=O)N2[C@H](C(=O)O[C@@H]([C@@H]([C@H](CC1=O)O)C)/C(=C/[C@@H]1CC[C@H]([C@@H](C1)OC)O)/C)CCCC2	791.48	C43H69NO12
SAR7334	TRPC6	reverser	0.402	0.00745	1	NA	N[C@@H](C1)CCCN1[C@@H]2CC3=CC=CC=C3[C@H]2OC4=C(Cl)C=C(C#N)C=C4	367.14	C21H22ClN3O
Doramapimod	MAPK14	reverser	0.403	0.00792	1	MAPK9;MAPK11;DDR2;TEK;DDR1;MAPK12;STK10;TIE1;MAPK13;TNF;RET;MAP4K4;MAPK10;TNIK;SLK;CDK8;EPHA4;NTRK3;EPHA8;CDK19;EPHB2;NTRK2;EPHA7;BLK;EPHA3;PTK2B;FLT1;KIT;NTRK1;RAF1;CDC42BPB;NLK;MAP3K20;ANKK1;KDR;EPHB4;ABL1	O=C(NC1=CC(C(C)(C)C)=NN1C2=CC=C(C)C=C2)NC3=C4C=CC=CC4=C(OCCN5CCOCC5)C=C3	527.29	C31H37N5O3
Cimetidine	HRH2	mimicker	0.597	0.00825	1	GSK3B	CC1=C(CSCC/N=C(NC)/NC#N)NC=N1	252.12	C10H16N6S
Mubritinib	ERBB2	mimicker	0.596	0.0086	1	NA	FC(c1ccc(cc1)/C=C/c1occ(n1)COc1ccc(cc1)CCCCn1nncc1)(F)F	468.18	C25H23F3N4O2
CAY10650	PLA2G4A	reverser	0.404	0.0086	1	NA	O=C(CN1C(C=CC(C(O)=O)=C2)=C2C(C(C(C)C)=O)=C1)COC(C=C3)=CC=C3OC4=CC=CC=C4	471.17	C28H25NO6
Kaempferide	CYP1B1	mimicker	0.596	0.00877	1	NA	O=C1C(O)=C(C2=CC=C(OC)C=C2)OC3=CC(O)=CC(O)=C13	300.06	C16H12O6
Fumitremorgin C	ABCG2	reverser	0.404	0.00877	1	NA	O=C([C@]1([H])CC2=C([C@H](/C=C(C)\C)N13)NC4=C2C=CC(OC)=C4)N5[C@](CCC5)([H])C3=O	379.19	C22H25N3O3
EPZ004777	DOT1L	reverser	0.404	0.00877	1	NA	NC1=C2C(N([C@H]3[C@H](O)[C@H](O)[C@@H](CN(C(C)C)CCCNC(NC4=CC=C(C(C)(C)C)C=C4)=O)O3)C=C2)=NC=N1	539.32	C28H41N7O4
BBL023172	CES2	mimicker	0.596	0.00913	1	CES3;CES5A;CES1	COc1ccc(cc1)C(=O)C(=O)c1ccccc1	240.08	C15H12O3
RF9	NPFFR1	mimicker	0.595	0.00989	1	NPFFR2	NC([C@H](CC1=CC=CC=C1)NC([C@H](CCCNC(N)=N)NC(C23C[C@H](C4)C[C@H](C[C@H]4C3)C2)=O)=O)=O	482.3	C26H38N6O3
Radicicol	HSP90AA1	reverser	0.406	0.0101	1	HSP90B1	C[C@@H]1C[C@H]2O[C@@H]2/C=C\C=C\C(=O)Cc2c(C(=O)O1)c(O)cc(c2Cl)O	364.07	C18H17ClO6
RO495	TYK2	mimicker	0.594	0.0103	1	NA	Cc1cc(Nc2nccc(c2)NC(=O)c2c(Cl)cccc2Cl)nc(n1)N	388.06	C17H14Cl2N6O
CJ-42794	PTGER4	reverser	0.406	0.0105	1	NA	ClC1=CC=C(OC2=CC=C(F)C=C2)C(C(N[C@H](C3=CC=C(C(O)=O)C=C3)C)=O)=C1	413.08	C22H17ClFNO4
ZD 7288	HCN4	reverser	0.407	0.0109	1	HCN1	CCN(C1=CC=CC=C1)C2=NC(=[N+](C)C(=C2)NC)C	257.18	C15H21N4
Clozapine	HTR2A;HTR6	reverser	0.407	0.0109	1	CHRM1;HTR2C;ADRA1A;ADRA1B;DRD4;HTR2B;ADRA1D;HTR7;DRD5;DRD3;BLM;HRH1;ADRA2C;CHRM3;CHRM5;CHRM4;HTR3A;DRD2;ADRA2A;ADRA2B;CHRM2;KCNH2;DRD1;HRH2;HTR1A;HRH4;HTR1F;HTR1D;HTR1B;HTR1E	CN1CCN(CC1)C2=NC3=CC(=CC=C3NC4=CC=CC=C24)Cl	326.13	C18H19ClN4
L-741	DRD4	reverser	0.407	0.0111	1	DRD3	CC1=C(ON=C1C2CCN(CC2)CCC3=CC=CC=C3)C4=CC=C(Cl)C=C4	380.17	C23H25ClN2O
JP1302	ADRA2C	reverser	0.407	0.0111	1	NA	CN1CCN(CC1)c1ccc(cc1)Nc1c2ccccc2nc2c1cccc2	368.2	C24H24N4
Nisoldipine	CACNA1C	mimicker	0.593	0.0116	1	CACNA1S	COC(=O)C1=C(C)NC(=C(C1c1ccccc1[N+](=O)[O-])C(=O)OCC(C)C)C	388.16	C20H24N2O6
Bafetinib	ABL1	reverser	0.407	0.0116	1	BCR;LYN;PDGFRB;KIT	O=C(C1=CC=C(C(C(F)(F)F)=C1)CN2C[C@@H](N(C)C)CC2)NC3=CC=C(C)C(NC4=NC=CC(C5=CN=CN=C5)=N4)=C3	576.26	C30H31F3N8O
Tiagabine	SLC6A12	mimicker	0.592	0.012	1	SLC6A1	O=C([C@H]1CN(CC/C=C(C2=C(C)C=CS2)/C3=C(C)C=CS3)CCC1)O.[H]Cl	411.11	C20H26ClNO2S2
TPPB	PRKCA	reverser	0.408	0.012	1	NA	O=C(NC1=CC=C(N(C)[C@@H](C(C)C)C(N[C@H](CO)C2)=O)C2=C1)/C=C/C=C/C3=CC=C(C(F)(F)F)C=C3	501.22	C27H30F3N3O3
Bromopyruvic acid	HK2	mimicker	0.591	0.0128	1	NA	OC(=O)C(=O)CBr	165.93	C3H3BrO3
SGI-1776	PIM1	mimicker	0.591	0.0128	1	HASPIN;FLT3;PIM3;PIM2;KCNH2	CN1CCC(CC1)CNC2=NN3C(C=C2)=NC=C3C4=CC=CC(OC(F)(F)F)=C4	405.18	C20H22F3N5O
SAR020106	CHEK1	reverser	0.409	0.0128	1	NA	N#Cc1ncc(nc1O[C@@H](CN(C)C)C)Nc1ncc2c(c1)cccc2Cl	382.13	C19H19ClN6O
BAY 57-1293	HSVHELICASE	reverser	0.409	0.013	1	NA	O=C(N(c1nc(c(s1)S(=O)(=O)N)C)C)Cc1ccc(cc1)c1ccccn1	402.08	C18H18N4O3S2
LY 487379	GRM2	mimicker	0.591	0.0133	1	NA	COC1=CC=CC=C1OC2=CC=C(C=C2)N(CC3=CC=CN=C3)[S](=O)(=O)CC(F)(F)F	452.1	C21H19F3N2O4S
Fumagillin	METAP2	mimicker	0.591	0.0135	1	NA	CO[C@@H]1[C@@H](CC[C@@]2([C@H]1[C@@]1(C)O[C@@H]1CC=C(C)C)CO2)OC(=O)/C=C/C=C/C=C/C=C/C(=O)O	458.23	C26H34O7
GSK2606414	EIF2AK3	mimicker	0.59	0.0141	1	NA	O=C(N1CCc2c1ccc(c2)c1cn(c2c1c(N)ncn2)C)Cc1cccc(c1)C(F)(F)F	451.16	C24H20F3N5O
Zotarolimus	MTOR	mimicker	0.59	0.0141	1	NA	CO[C@H]1[C@@H](N2C=NN=N2)CC[C@@H](C[C@H]([C@@](CC([C@@H](/C=C([C@H]([C@H](C([C@@H](C[C@@H]3C)C)=O)OC)O)\C)C)=O)([H])OC([C@@](CCCC4)([H])N4C(C([C@](O[C@]5([H])C[C@@H](/C(C)=C/C=C/C=C/3)OC)([C@@H](CC5)C)O)=O)=O)=O)C)C1	965.57	C52H79N5O12
PF429242	MBTPS1	reverser	0.41	0.0141	1	NA	O=C(N(CCC1=CC=CC=C1OC)[C@H]2CNCC2)C3=CC=C(CN(CC)CC)C=C3.[H]Cl.[H]Cl	481.23	C25H37Cl2N3O2
Vernakalant	KCNJ3;KCNJ5	reverser	0.41	0.0146	1	KCNA5	COC1=C(OC)C=C(CCO[C@H]2[C@H](N3CC[C@@H](O)C3)CCCC2)C=C1.Cl	385.2	C20H32ClNO4
Ivabradine	HCN4	reverser	0.41	0.0146	1	HCN1;HCN2;HCN3	O=C1N(CCCN(C[C@@H]2C3=CC(OC)=C(OC)C=C3C2)C)CCC4=CC(OC)=C(OC)C=C4C1.Cl	504.24	C27H37ClN2O5
WAY 316606	SFRP1	reverser	0.41	0.0146	1	NA	O=S(C1=CC(S(=O)(C2=CC=CC=C2)=O)=CC=C1C(F)(F)F)(NC3CCNCC3)=O	448.07	C18H19F3N2O4S2
Prinomastat	MMP13;MMP2	mimicker	0.589	0.0152	1	MMP9;MMP3;MMP8;MMP14;MMP7;ADAM17;MMP1	O=C([C@@H]1N(S(=O)(C2=CC=C(OC3=CC=NC=C3)C=C2)=O)CCSC1(C)C)NO	423.09	C18H21N3O5S2
BCATc-In2	BCAT1	reverser	0.411	0.0155	1	NA	Clc1ccc2c(c1)cc(o2)C(=O)NNS(=O)(=O)c1ccccc1C(F)(F)F	418	C16H10ClF3N2O4S
SPB06189	NPFFR2	reverser	0.412	0.0161	1	NA	NC(=N)N/N=C/c1ccc(c(c1)Cl)Cl	230.01	C8H8Cl2N4
Saracatinib	SRC	reverser	0.412	0.0161	1	YES1;LCK;FYN;HCK;BCR;ABL1;CSK	ClC1=CC=C2C(OCO2)=C1NC3=C4C(OC5CCOCC5)=CC(OCCN6CCN(C)CC6)=CC4=NC=N3	541.21	C27H32ClN5O5
TGX-221	PIK3CB	mimicker	0.588	0.0164	1	AKT3;AKT1;AKT2;PIK3CD	Cc1cc(C(Nc2ccccc2)C)c2n(c1)c(=O)cc(n2)N1CCOCC1	364.19	C21H24N4O2
Raloxifene	ESR1	reverser	0.413	0.0176	1	ESR2;AOX1;ADRA2C;SLC6A2;HTR2B;HTR2A;DRD2	OC1=CC=C(C=C1)C2=C(C(=O)C3=CC=C(OCCN4CCCCC4)C=C3)C5=C(S2)C=C(O)C=C5	473.17	C28H27NO4S
Vidofludimus	DHODH	mimicker	0.587	0.018	1	NA	COc1cccc(c1)c1ccc(c(c1)F)NC(=O)C1=C(CCC1)C(=O)O	355.12	C20H18FNO4
STK066844	COASY	reverser	0.413	0.018	1	NA	Clc1ccc(c(c1)C(=O)Nc1ccc(cc1)Cl)NS(=O)(=O)c1ccc(c(c1)[N+](=O)[O-])Cl	498.96	C19H12Cl3N3O5S
6603-0104	ALDH1A1	mimicker	0.587	0.0183	1	NA	CC(OC(=O)CN1C(=O)C(=O)c2c1c(C)ccc2)C	261.1	C14H15NO4
CHEMBL569227	SFRP1	mimicker	0.587	0.0183	1	NA	COC(=O)c1c(NC(=O)CC2SC(=N)NC2=O)sc(c1C)C	341.05	C13H15N3O4S2
SB 699551	HTR5A	reverser	0.413	0.0183	1	NA	CN(C)CCN(CC1=CC=C(C=C1)C2=CC=C(CNCCC3=CC=CC=C3)C=C2)C(=O)CCC4CCCC4	511.36	C34H45N3O
SR 142948	NTSR1	mimicker	0.586	0.0193	1	NTSR2	COc1cccc(c1c1cc(nn1c1ccc(cc1C(C)C)C(=O)N(CCCN(C)C)C)C(=O)NC1(C(=O)O)C2CC3CC1CC(C2)C3)OC	685.38	C39H51N5O6
Nafamostat	TPSAB1	mimicker	0.586	0.0193	1	TPSB2;PRSS1;C1S;F11;PLG;PLAT;PROC;F2;F12;KLK1	NC(=N)NC1=CC=C(C=C1)C(=O)OC3=CC2=CC=C(C=C2C=C3)C(=N)N	347.14	C19H17N5O2
MK-1775	WEE1;WEE2	reverser	0.414	0.0193	1	LCK	C=CCn1c(=O)c2c(n1c1cccc(n1)C(O)(C)C)nc(nc2)Nc1ccc(cc1)N1CCN(CC1)C	500.26	C27H32N8O2
RGFP966	HDAC3	reverser	0.415	0.0201	1	NA	O=C(Nc1ccc(cc1N)F)/C=C/c1cnn(c1)C/C=C/c1ccccc1	362.15	C21H19FN4O
Cytosporone B	NR4A1	mimicker	0.585	0.0204	1	NA	CCCCCCCC(=O)c1c(O)cc(cc1CC(=O)OCC)O	322.18	C18H26O5
Tafamidis	TTR	mimicker	0.585	0.0204	1	NA	Clc1cc(Cl)cc(c1)c1nc2c(o1)cc(cc2)C(=O)O	306.98	C14H7Cl2NO3
TC-O 9311	GPR139	reverser	0.415	0.0208	1	NA	COC1=CC(=CC(=C1)OC)C(=O)NNC(=O)NC2=CC=CC3=C2C=CC=C3	365.14	C20H19N3O4
R121919	CRHR1	reverser	0.415	0.0208	1	NA	CCCN(C1=CC(C)=NC2=C(C3=CN=C(N(C)C)C=C3C)C(C)=NN21)CCC	380.27	C22H32N6
Dantrolene	RGS4	mimicker	0.585	0.0212	1	NA	O=C1CN(C(=O)N1)/N=C/c1ccc(o1)c1ccc(cc1)[N+](=O)[O-]	314.06	C14H10N4O5
Nilotinib	ABL1	reverser	0.415	0.0212	1	DDR2;BCR;KIT;PDGFRB;DDR1;ABL2;PDGFRA;MAP3K20;MAPK11;EPHA8;EPHA3;LCK;RAF1;CYP2C8;EPHA2;EPHA4;MAPK8;EPHB2;MAPK14;LYN;EPHB4;CSF1R;BRAF	O=C(NC1=CC(C(F)(F)F)=CC(N2C=NC(C)=C2)=C1)C3=CC=C(C)C(NC4=NC=CC(C5=CC=CN=C5)=N4)=C3	529.18	C28H22F3N7O
Telmisartan	AGTR1	mimicker	0.584	0.0216	1	AGTR2;PPARG	O=C(C1=CC=CC=C1C2=CC=C(CN3C4=CC(C5=NC6=CC=CC=C6N5C)=CC(C)=C4N=C3CCC)C=C2)O	514.24	C33H30N4O2
Gedatolisib	PIK3CA	mimicker	0.584	0.022	1	MTOR;AKT1;AKT2;AKT3;PIK3CB;PIK3CD;PIK3CG	CN(C1CCN(C(C2=CC=C(NC(NC3=CC=C(C4=NC(N5CCOCC5)=NC(N6CCOCC6)=N4)C=C3)=O)C=C2)=O)CC1)C	615.33	C32H41N9O4
NBTGR	SLC29A1	mimicker	0.584	0.0224	1	NA	OC[C@@H]1[C@H]([C@H]([C@H](N2C=NC3=C2N=C(N)N=C3SCC4=CC=C([N+]([O-])=O)C=C4)O1)O)O	434.1	C17H18N6O6S
Mianserin	HTR2C	reverser	0.417	0.0232	1	HTR2A;HRH1;HTR2B;ADRA2A;ADRA2B;ADRA1A;ADRA1B;ADRA1D;ADRA2C;SLC6A2;SLC6A4;HTR3A;HTR3C;HTR3E;HTR3B;HTR6;HTR7;HTR1A;DRD1;HRH2	CN(CC1)CC2N1C3=CC=CC=C3CC4=CC=CC=C24.Cl	300.14	C18H21ClN2
TCS-OX2-29	HCRTR2	mimicker	0.583	0.0236	1	NA	CC(C)(C)[C@H](NCC1=CC=NC=C1)C(N2CC3=C(C=C(OC)C(OC)=C3)CC2)=O	397.24	C23H31N3O3
Tazarotene1	RARB	mimicker	0.583	0.0236	1	RARG;RARA	O=C(C1=CC=C(C#CC2=CC=C3C(C(C)(C)CCS3)=C2)N=C1)OCC	351.13	C21H21NO2S
Crizotinib	MET	reverser	0.417	0.0236	1	ALK;ROS1;NTRK1;NTRK2;AXL;MERTK;GOPC;NTRK3;LCK;SLC34A2;IRAK1;JAK2;MST1R;EML4;CSF1R;MAP3K12;ABL1;MAP3K13;JAK1;AURKA;EPHA4;SRC;EPHA3;EPHB4;FLT3;TYRO3;INSR;KIT;IGF1R	ClC1=C(F)C=CC(Cl)=C1[C@H](OC2=CC(C3=CN(N=C3)C4CCNCC4)=CN=C2N)C	449.12	C21H22Cl2FN5O
Evacetrapib	CETP	reverser	0.417	0.0241	1	NA	O=C([C@H]1CC[C@H](CN2CCC[C@H](N(CC3=CC(C(F)(F)F)=CC(C(F)(F)F)=C3)C4=NN(C)N=N4)C5=CC(C)=CC(C)=C52)CC1)O	638.28	C31H36F6N6O2
Febuxostat	XDH	mimicker	0.582	0.0249	1	NA	CC(C)COC1=CC=C(C=C1C#N)C2=NC(=C(S2)C(O)=O)C	316.09	C16H16N2O3S
STK869906	KLK7	mimicker	0.582	0.0254	1	NA	Fc1ccccc1c1oc(=O)c2c(n1)sc1c2CCCC1	301.06	C16H12FNO2S
Silmitasertib	CSNK2A1	mimicker	0.582	0.0254	1	CSNK2A2;CSNK2A3;DAPK3;CCNB1;CCNB2;CCNB3;DYRK2;TBK1;CLK3;PIM1;HIPK3;CDK1;FLT3	O=C(C1=CC=C2C3=C(C(NC4=CC=CC(Cl)=C4)=NC2=C1)C=CN=C3)O	349.06	C19H12ClN3O2
Ozagrel	TBXAS1	mimicker	0.582	0.0254	1	NA	O=C(O)/C=C/C1=CC=C(CN2C=CN=C2)C=C1	228.09	C13H12N2O2
BMS 754807	IGF1R	mimicker	0.582	0.0258	1	INSR;AURKA;RET;EPHA4;MET;ABL1	Fc1ccc(cn1)NC(=O)[C@]1(C)CCCN1c1nc(Nc2n[nH]c(c2)C2CC2)c2n(n1)ccc2	461.21	C23H24FN9O
PAC-1	CASP3	reverser	0.418	0.0263	1	NA	C=CCc1cccc(c1O)/C=N/NC(=O)CN1CCN(CC1)Cc1ccccc1	392.22	C23H28N4O2
Lixivaptan	AVPR2	mimicker	0.581	0.0272	1	AVPR1A	O=C(C1=C(Cl)C=C(NC(C2=CC(F)=CC=C2C)=O)C=C1)N(C3)C4=CC=CC=C4CN5C3=CC=C5	473.13	C27H21ClFN3O2
c-Fms-IN-3	CSF1R	mimicker	0.581	0.0272	1	KIT;AXL;NTRK1;FLT3	CN(CC1)CCN1C2=CC=C(NC(C3=CC(C#N)=CN3)=O)C(N4CCC(C)CC4)=C2	406.25	C23H30N6O
GW4064	NR1H4	mimicker	0.581	0.0272	1	RXRA	O=C(C1=CC=CC(/C=C/C2=CC=C(C=C2Cl)OCC3=C(ON=C3C4=C(Cl)C=CC=C4Cl)C(C)C)=C1)O	541.06	C28H22Cl3NO4
FTI-277	FNTA	reverser	0.419	0.0277	1	FNTB	CSCC[C@@H](C(OC)=O)NC(C1=CC=C(NC[C@@H](N)CS)C=C1C2=CC=CC=C2)=O.[H]Cl	483.14	C22H30ClN3O3S2
KU-60019	ATM	reverser	0.419	0.0277	1	NA	C[C@@H]1O[C@@H](CN(CC(NC2=CC3=C(C=C2)SC4=C(C3)C=CC=C4C5=CC(C=C(O5)N6CCOCC6)=O)=O)C1)C	547.21	C30H33N3O5S
SR 3335	RORA	mimicker	0.58	0.0287	1	NA	FC(C(C(F)(F)F)(c1ccc(cc1)NS(=O)(=O)c1cccs1)O)(F)F	404.99	C13H9F6NO3S2
TRAM-34	KCNN4	reverser	0.42	0.0287	1	NA	ClC1=CC=CC=C1C(N2N=CC=C2)(C3=CC=CC=C3)C4=CC=CC=C4	344.11	C22H17ClN2
PD 123319	AGTR2	mimicker	0.58	0.0292	1	AGTR1	FC(F)(C(O)=O)F.FC(F)(C(O)=O)F.O=C([C@@H]1CC2=C(N=CN2CC3=CC=C(N(C)C)C(C)=C3)CN1C(C(C4=CC=CC=C4)C5=CC=CC=C5)=O)O	736.23	C35H34F6N4O7
Erythromycin	MLNR	reverser	0.42	0.0292	1	NA	CC[C@H]1OC(=O)[C@H](C)[C@@H](O[C@@H]2O[C@@H](C)[C@@H]([C@](C2)(C)OC)O)[C@H](C)[C@@H](O[C@@H]2O[C@H](C)C[C@@H]([C@H]2O)N(C)C)[C@](C[C@H](C(=O)[C@@H]([C@H]([C@]1(C)O)O)C)C)(C)O	733.46	C37H67NO13
TCS ERK 11e	MAPK1	reverser	0.42	0.0303	1	NA	OC[C@H](c1cccc(c1)Cl)NC(=O)c1[nH]cc(c1)c1nc(ncc1C)Nc1ccc(cc1Cl)F	499.1	C24H20Cl2FN5O2
Neurokinin A	TACR2	reverser	0.42	0.0303	1	NA	O=C(N[C@@H](C(C)C)C(NCC(N[C@@H](CC(C)C)C(N[C@H](C(N)=O)CCSC)=O)=O)=O)[C@@H](NC([C@H](CO)NC([C@H](CC(O)=O)NC([C@@]([C@H](O)C)([H])NC([C@H](CCCCN)NC([C@@H](N)CC1=CN=CN1)=O)=O)=O)=O)=O)CC2=CC=CC=C2	1132.57	C50H80N14O14S
Nitisinone	HPD	reverser	0.421	0.0308	1	NA	O=C1CCCC(=O)C1C(=O)c1ccc(cc1[N+](=O)[O-])C(F)(F)F	329.05	C14H10F3NO5
BS-181	CDK7	reverser	0.421	0.0313	1	CDK2	NCCCCCCNc1cc(NCc2ccccc2)n2c(n1)c(cn2)C(C)C	380.27	C22H32N6
SB 334867	HCRTR1	mimicker	0.579	0.0324	1	NA	CC1=NC2=CC=C(NC(=O)NC3=CC=NC4=CC=CN=C34)C=C2O1	319.11	C17H13N5O2
CHEMBL2041153	AKR1C3	mimicker	0.579	0.0324	1	NA	OC(=O)c1cccc(c1)Nc1ccc(cc1)C(F)(F)F	281.07	C14H10F3NO2
BMS309403	FABP4	reverser	0.421	0.0324	1	FABP3;FABP12;FABP9;FABP7;FABP1;FABP2;FABP6;FABP5	CCc1c(c2ccccc2)c(nn1c1ccccc1c1cccc(c1)OCC(=O)O)c1ccccc1	474.19	C31H26N2O3
Thiothixene	DRD2	reverser	0.421	0.0324	1	HRH1;HTR2A	O=S(C1=CC(/C2=C\CCN3CCN(C)CC3)=C(SC4=C2C=CC=C4)C=C1)(N(C)C)=O	443.17	C23H29N3O2S2
STK832240	G6PC	mimicker	0.578	0.033	1	NA	Oc1ccc(cc1)/C=N/N(Cc1ccccc1)Cc1ccccc1	316.16	C21H20N2O
ARL 17477	NOS1	reverser	0.422	0.0336	1	NA	ClC1=CC=CC(=C1)CNCCC2=CC=C(NC(=N)C3=CC=CS3)C=C2	369.11	C20H20ClN3S
Paroxetine	SLC6A4	reverser	0.422	0.0336	1	SLC6A2;CYP2D6;CHRM3;CHRM4;CHRM1;CHRM5;CHRM2	Fc1ccc(cc1)[C@@H]1CCNC[C@H]1COc1ccc2c(c1)OCO2	329.14	C19H20FNO3
AM095	LPAR1	reverser	0.422	0.0341	1	NA	O=C(O)CC1=CC=C(C2=CC=C(C3=C(NC(O[C@@H](C4=CC=CC=C4)C)=O)C(C)=NO3)C=C2)C=C1	456.17	C27H24N2O5
SB-224289	HTR1B	reverser	0.422	0.0347	1	HTR1D	O=C(C1=CC=C(C2=CC=C(C3=NOC(C)=N3)C=C2C)C=C1)N4CCC5=C4C=C6C(OCC67CCN(C)CC7)=C5.Cl	556.22	C32H33ClN4O3
Betamethasone	NR3C1	mimicker	0.577	0.0359	1	NFE2L2	C[C@@]12[C@](C[C@H](C)[C@]2(O)C(CO)=O)([H])[C@]3([H])CCC4=CC(C=C[C@]4(C)[C@@]3(F)[C@@H](O)C1)=O	392.2	C22H29FO5
VUF11207	ACKR3	reverser	0.423	0.0359	1	NA	COc1cc(cc(c1OC)OC)C(=O)N(C/C(=C/c1ccccc1F)/C)CCC1CCCN1C	470.26	C27H35FN2O4
MRS 1754	ADORA2B	mimicker	0.577	0.0365	1	ADORA1;ADORA2A;ADORA3	CCCN1C(=O)N(CCC)C2=C([NH]C(=N2)C3=CC=C(OCC(=O)NC4=CC=C(C=C4)C#N)C=C3)C1=O	486.2	C26H26N6O4
Tolimidone	LYN	mimicker	0.577	0.0371	1	NA	O=C1N=CC(OC2=CC=CC(C)=C2)=CN1	202.07	C11H10N2O2
Tolvaptan	AVPR2	reverser	0.423	0.0371	1	AVPR1B;AVPR1A	Clc1ccc2c(c1)C(O)CCCN2C(=O)c1ccc(cc1C)NC(=O)c1ccccc1C	448.15	C26H25ClN2O3
SKI II	SPHK1	reverser	0.424	0.0391	1	SPHK2;VCP	OC1=CC=C(NC2=NC(C3=CC=C(Cl)C=C3)=CS2)C=C1	302.03	C15H11ClN2OS
Molindone	DRD2	mimicker	0.576	0.0397	1	NA	O=C1C2=C(NC(C)=C2CC)CCC1CN3CCOCC3.[H]Cl	312.16	C16H25ClN2O2
Mavorixafor	CXCR4	reverser	0.425	0.0411	1	NA	[H]Cl.[H]Cl.NCCCCN(CC1=NC2=CC=CC=C2N1)[C@@H]3C4=NC=CC=C4CCC3.[H]Cl	457.16	C21H30Cl3N5
LOMEGUATRIB	MGMT	mimicker	0.574	0.0424	1	NA	Brc1csc(c1)COc1nc(N)nc2c1nc[nH]2	324.96	C10H8BrN5OS
Siponimod	S1PR1	mimicker	0.574	0.0424	1	S1PR5;S1PR4	O=C(C1CN(CC2=CC=C(/C(C)=N/OCC3=CC=C(C4CCCCC4)C(C(F)(F)F)=C3)C=C2CC)C1)O	516.26	C29H35F3N2O3
Bergenin	PTPN1	mimicker	0.574	0.0432	1	NA	OC1=C(OC)C(O)=C([C@@]2([H])[C@@](OC3=O)([H])[C@@H](O)[C@H](O)[C@@H](CO)O2)C3=C1	328.08	C14H16O9
NIBR189	GPR183	reverser	0.426	0.0432	1	NA	O=C(N1CCN(C(C2=CC=C(OC)C=C2)=O)CC1)/C=C/C3=CC=C(Br)C=C3	428.07	C21H21BrN2O3
MBX-2982	GPR119	mimicker	0.574	0.0446	1	NA	CCC1=CN=C(N2CCC(C3=NC(COC4=CC=C(N5N=NN=C5)C=C4)=CS3)CC2)N=C1	448.18	C22H24N8OS
3-Hydroxyflavone	CYP1A1	mimicker	0.573	0.0453	1	NA	O=c1c(O)c(oc2c1cccc2)c1ccccc1	238.06	C15H10O3
TAK-779	CCR5	reverser	0.427	0.0468	1	CCL3;CCR2	C[N+](C)(CC1=CC=C(NC(C2=CC3=CC(C4=CC=C(C)C=C4)=CC=C3CCC2)=O)C=C1)C5CCOCC5.[Cl-]	530.27	C33H39ClN2O2
Olvance	AGTR1	mimicker	0.573	0.0476	1	NA	CCCC1=NC(=C([N]1CC2=CC=C(C=C2)C3=C(C=CC=C3)C4=NN=N[NH]4)C(=O)OCC5=C(C)OC(=O)O5)C(C)(C)O	558.22	C29H30N6O6
Metyrapone	CYP11B1	reverser	0.427	0.0476	1	CYP11B2;HSD11B1	CC(C)(C(=O)C1=CN=CC=C1)C2=CN=CC=C2	226.11	C14H14N2O
Probenecid	SLC22A8	mimicker	0.572	0.0484	1	SLC22A6;SLC22A11	CCCN(CCC)[S](=O)(=O)C1=CC=C(C=C1)C(O)=O	285.1	C13H19NO4S
Ethiprole	GABRB3	mimicker	0.572	0.05	1	NA	N#Cc1nn(c(c1S(=O)CC)N)c1c(Cl)cc(cc1Cl)C(F)(F)F	395.98	C13H9Cl2F3N4OS
Abiraterone2	CYP17A1	mimicker	0.572	0.05	1	NA	C[C@@]12C(C3=CN=CC=C3)=CC[C@]1([C@@]4(CC=C5[C@@](C)([C@]4(CC2)[H])CC[C@@H](C5)O)[H])[H]	349.24	C24H31NO
HC 030031	TRPA1	reverser	0.428	0.05	1	NA	CC(C)C1=CC=C(NC(=O)C[N]2C=NC3=C2C(=O)N(C)C(=O)N3C)C=C1	355.16	C18H21N5O3
A 922500	DGAT1	mimicker	0.572	0.0508	1	NA	O=C(NC1=CC=C(C2=CC=C(C([C@@H]3CCC[C@H]3C(O)=O)=O)C=C2)C=C1)NC4=CC=CC=C4	428.17	C26H24N2O4
T-00127_HEV1	PI4KB	reverser	0.428	0.0508	1	NA	CC1=NC2=C(C3=CC=C(OC)C(OC)=C3)C(C)=NN2C(NCCN4CCOCC4)=C1	411.23	C22H29N5O3
KM03430	GABRA5	mimicker	0.571	0.0533	1	NA	CSc1sc(c2c1C(=O)CC(C2)(C)C)c1ccn(n1)C(=O)C	334.08	C16H18N2O2S2
Ruxolitinib	JAK1;JAK2	reverser	0.429	0.0533	1	TYK2;JAK3;ROCK2;RET	N#CC[C@@H](n1ncc(c1)c1ncnc2c1cc[nH]2)C1CCCC1	306.16	C17H18N6
Cilengitide	ITGAV	reverser	0.429	0.0541	1	ITGB3;ITGB5;ITGA5;ITGB1	O=C(NCC(N[C@H](C(N[C@H](CC1=CC=CC=C1)C(N([C@H]2C(C)C)C)=O)=O)CC(O)=O)=O)[C@H](CCCNC(N)=N)NC2=O	588.3	C27H40N8O7
Cilostamide	PDE3A	reverser	0.43	0.0559	1	PDE3B;ENPP3	CN(C1CCCCC1)C(=O)CCCOC2=CC=C3NC(=O)C=CC3=C2	342.19	C20H26N2O3
T3	THRA;THRB	mimicker	0.57	0.0567	1	NA	OC1=C(I)C=C(OC2=C(I)C=C(C[C@H](N)C(O)=O)C=C2I)C=C1	650.79	C15H12I3NO4
Parecoxib	INSR	reverser	0.43	0.0567	1	PTGS2	CCC(=O)NS(=O)(=O)c1ccc(cc1)c1c(C)onc1c1ccccc1	370.1	C19H18N2O4S
2-Cl-IB-MECA	ADORA3	reverser	0.43	0.0567	1	HIF1A;ADORA1;ADORA2A	O[C@H]([C@@H]1O)[C@@H](O[C@@H]1C(NC)=O)N2C3=NC(Cl)=NC(NCC4=CC(I)=CC=C4)=C3N=C2	544.01	C18H18ClIN6O4
MLN4924	NAE1	mimicker	0.57	0.0576	1	NA	O[C@H]1C[C@@H](C[C@H]1COS(=O)(=O)N)n1ccc2c1ncnc2N[C@H]1CCc2c1cccc2	443.16	C21H25N5O4S
AMG 487	CXCR3	reverser	0.43	0.0576	1	NA	O=C(N([C@@H](C1=NC2=NC=CC=C2C(N1C3=CC=C(OCC)C=C3)=O)C)CC4=CC=CN=C4)CC5=CC=C(OC(F)(F)F)C=C5	603.21	C32H28F3N5O4
Cysmethynil	ICMT	reverser	0.431	0.0586	1	NA	CCCCCCCCn1cc(c2c1ccc(c2)c1cccc(c1)C)CC(=O)N	376.25	C25H32N2O
GW 501516	PPARD	reverser	0.431	0.0586	1	LGALS4;PPARG;PPARA	OC(=O)COc1ccc(cc1C)SCc1sc(nc1C)c1ccc(cc1)C(F)(F)F	453.07	C21H18F3NO3S2
Ibutamoren	GHSR	reverser	0.431	0.0586	1	GH1	CC(N)(C(N[C@@H](C(N1CCC2(CN(C3=C2C=CC=C3)S(=O)(C)=O)CC1)=O)COCC4=CC=CC=C4)=O)C.CS(=O)(O)=O	624.23	C28H40N4O8S2
RG2833	HDAC3	reverser	0.431	0.0595	1	HDAC1	O=C(NCCCCCC(NC1=CC=CC=C1N)=O)C2=CC=C(C)C=C2	339.2	C20H25N3O2
5-R-Rivaroxaban	F10	mimicker	0.569	0.0604	1	NA	O=C(O[C@@H]1CNC(C2=CC=C(Cl)S2)=O)N(C1)C(C=C3)=CC=C3N4C(COCC4)=O	435.07	C19H18ClN3O5S
Tirofiban	ITGA2B;ITGB3	reverser	0.431	0.0604	1	NA	CCCCS(=O)(=O)N[C@H](C(=O)O)Cc1ccc(cc1)OCCCCC1CCNCC1	440.23	C22H36N2O5S
SCH 58261	ADORA2A	reverser	0.431	0.0604	1	ADORA1	NC1=NC(N(CCC2=CC=CC=C2)N=C3)=C3C4=NC(C5=CC=CO5)=NN14	345.13	C18H15N7O
BX 912	AKT2	reverser	0.431	0.0614	1	PDK1;PDPK1;CDK2;KIT;KDR	O=C(N1CCCC1)Nc1cccc(c1)Nc1ncc(c(n1)NCCc1c[nH]cn1)Br	470.12	C20H23BrN8O
MN-64	TNKS	reverser	0.431	0.0614	1	NA	O=C1C=C(C2=CC=C(C(C)C)C=C2)OC3=CC=CC=C13	264.12	C18H16O2
Bay 60-7550	PDE2A	mimicker	0.568	0.0623	1	NA	O=C1N=C(NN2C1=C(N=C2[C@@H](CCCC3=CC=CC=C3)[C@@H](C)O)C)CC4=CC=C(C(OC)=C4)OC	476.24	C27H32N4O4
Navarixin	CXCR2	mimicker	0.568	0.0633	1	CXCR1	O=C1C(C(NC2=CC=CC(C(N(C)C)=O)=C2O)=C1N[C@H](CC)C3=CC=C(O3)C)=O	397.16	C21H23N3O5
HFI-142	LNPEP	mimicker	0.568	0.0643	1	NA	CCOC(=O)C1=C(N)Oc2c(C1c1cccnc1)ccc(c2)O	312.11	C17H16N2O4
QX 314	BLM	mimicker	0.568	0.0653	1	NA	CC[N+](CC)(CC)CC(=O)NC1=C(C)C=CC=C1C	263.21	C16H27N2O
FR 180204	MAPK3	reverser	0.432	0.0653	1	MAPK1	NC1=N[NH]C2=C1C=C(N=N2)C3=C4C=CC=C[N]4N=C3C5=CC=CC=C5	327.12	C18H13N7
Fedratinib	FLT3;JAK2	reverser	0.432	0.0653	1	ABL1;RET;PTK2;PDGFRB;JAK1;SRC;KIT;TBK1;YES1;TYK2;MAPK10;MAPK9;FGFR1;FGFR2;MERTK;JAK3	Cc1cnc(nc1Nc1cccc(c1)S(=O)(=O)NC(C)(C)C)Nc1ccc(cc1)OCCN1CCCC1	524.26	C27H36N6O3S
Levosimendan	ENPP3	reverser	0.432	0.0653	1	PDE3A	N#CC(=NNc1ccc(cc1)C1=NNC(=O)C[C@H]1C)C#N	280.11	C14H12N6O
Torcetrapib	CETP	reverser	0.433	0.0673	1	NA	CCOC(=O)N1[C@H](CC)C[C@@H](c2c1ccc(c2)C(F)(F)F)N(C(=O)OC)Cc1cc(cc(c1)C(F)(F)F)C(F)(F)F	600.17	C26H25F9N2O4
STK155799	KCNQ2	reverser	0.433	0.0673	1	NA	CCCCCC(=O)Nc1c(C)cc(cc1C)Br	297.07	C14H20BrNO
Dopamine	DRD2;DRD3;DRD4	mimicker	0.567	0.0684	1	DRD5;APP;SLC6A2;DRD1;SLC6A3	NCCC1=CC(=C(O)C=C1)O	153.08	C8H11NO2
SCH 530348	F2R	reverser	0.433	0.0684	1	NA	CCOC(=O)N[C@@H]1CC[C@@H]2[C@@H](C1)C[C@@H]1[C@H]([C@H]2/C=C/c2ccc(cn2)c2cccc(c2)F)[C@H](OC1=O)C	492.24	C29H33FN2O4
Ethynyl Estradiol	ESR1	reverser	0.433	0.0684	1	ESR2;NR1I2;SLC6A4;NR3C1;CYP2B6	OC1=CC=C2C(CC[C@]3([H])[C@]2([H])CC[C@@]4(C)[C@@]3([H])CC[C@]4(C#C)O)=C1	296.18	C20H24O2
Fevipiprant	PTGDR2	mimicker	0.567	0.0694	1	NA	OC(=O)Cc1c(C)n(c2c1cccn2)Cc1ccc(cc1C(F)(F)F)S(=O)(=O)C	426.09	C19H17F3N2O4S
Pepstatin A	CTSD	mimicker	0.566	0.0726	1	CTSE	CC(C[C@@H]([C@H](CC(=O)N[C@H](C(=O)N[C@H]([C@H](CC(=O)O)O)CC(C)C)C)O)NC(=O)[C@H](C(C)C)NC(=O)[C@H](C(C)C)NC(=O)CC(C)C)C	685.46	C34H63N5O9
ML349	LYPLA2	mimicker	0.566	0.0726	1	NA	COC1=CC=C(N2CCN(C(C3=CC4=C(C(C=CC=C5)=C5S(C4)(=O)=O)S3)=O)CC2)C=C1	454.1	C23H22N2O4S2
UK 383367	BMP1	reverser	0.434	0.0726	1	NA	ONC(=O)C[C@H](c1onc(n1)C(=O)N)CCCC1CCCCC1	324.18	C15H24N4O4
Carbamazepine	SCN10A	reverser	0.434	0.0726	1	NA	O=C(N1C2=CC=CC=C2C=CC3=CC=CC=C31)N	236.1	C15H12N2O
Linagliptin	DPP4	reverser	0.434	0.0737	1	CYP3A4	O=C1N(C2=C(C(N1CC3=NC(C)=C4C=CC=CC4=N3)=O)N(CC#CC)C(N5CCC[C@@H](N)C5)=N2)C	472.23	C25H28N8O2
7,3,4-THIF	MIF	mimicker	0.565	0.076	1	TYR	Oc1ccc2c(c1)occ(c2=O)c1ccc(c(c1)O)O	270.05	C15H10O5
Y-33075	ROCK2	mimicker	0.565	0.076	1	ROCK1	O=C(C1=CC=C([C@@H](C)N)C=C1)NC2=C3C(NC=C3)=NC=C2.[H]Cl.[H]Cl	352.09	C16H18Cl2N4O
Atomoxetine	SLC6A2	mimicker	0.565	0.076	1	SLC6A4	CC1=CC=CC=C1O[C@@H](C2=CC=CC=C2)CCNC.[H]Cl	291.14	C17H22ClNO
Balicatib	CTSK	mimicker	0.565	0.0771	1	CTSL	CCCN1CCN(CC1)c1ccc(cc1)C(=O)NC1(CCCCC1)C(=O)NCC#N	411.26	C23H33N5O2
NMS-873	VCP	reverser	0.435	0.0771	1	NA	Cc1cc(OCc2nnc(n2c2cccnc2)SC2CCCC2)ccc1c1ccc(cc1)S(=O)(=O)C	520.16	C27H28N4O3S2
CHEMBL1436068	GMNN	mimicker	0.565	0.0783	1	NA	O=C(Nc1cccc(c1)C(=O)C)CN1CCc2c(C1)cc1c(c2)OCCCO1	380.17	C22H24N2O4
PRX-08066	HTR2B	mimicker	0.565	0.0783	1	DRD2;DRD4;HTR1A	N#CC1=CC(CN2CCC(NC3=C(C=C(Cl)S4)C4=NC=N3)CC2)=CC=C1F	401.09	C19H17ClFN5S
L-779450	RAF1	reverser	0.435	0.0783	1	BRAF	OC1=CC(C2=C(C3=CC=NC=C3)N=C(C4=CC=CC=C4)N2)=CC=C1Cl	347.08	C20H14ClN3O
Bafilomycin A1	ATP6V1H	reverser	0.435	0.0783	1	NA	C[C@H]([C@](O[C@@H]1C(C)C)(C[C@@H](O)[C@@H]1C)O)[C@H](O)[C@@H]([C@](OC(/C(OC)=C/C(C)=C\[C@@H](C)[C@@H](O)[C@@H](C)C2)=O)([H])[C@H](/C=C/C=C2\C)OC)C	622.41	C35H58O9
Aztreonam	LACTB	mimicker	0.564	0.0818	1	NA	CC(C)(O/N=C(C1=CSC(N)=N1)\C(N[C@H]2[C@H](C)N(S(=O)(O)=O)C2=O)=O)C(O)=O	435.05	C13H17N5O8S2
Leupeptin	CTSL	mimicker	0.564	0.0818	1	CTSB;CTSV;CTSS;CTSK;PRSS1	O=S(O)(O)=O.O=C(N[C@H](C(N[C@H](C([H])=O)CCCNC(N)=N)=O)CC(C)C)[C@@H](NC(C)=O)CC(C)C.O=C(N[C@H](C(N[C@H](C([H])=O)CCCNC(N)=N)=O)CC(C)C)[C@@H](NC(C)=O)CC(C)C	950.56	C40H78N12O12S
NDT 9513727	C5AR1	reverser	0.436	0.0818	1	NA	CCCC[N]1C(=C(N=C1C2=CC=CC=C2)C3=CC=CC=C3)CN(CC4=CC=C5OCOC5=C4)CC6=CC=C7OCOC7=C6	573.26	C36H35N3O4
Mirabegron	ADRB3	reverser	0.436	0.0818	1	NA	O=C(Cc1csc(n1)N)Nc1ccc(cc1)CCNC[C@@H](c1ccccc1)O	396.16	C21H24N4O2S
Dipyridamole	SLC29A1;SLC29A2	mimicker	0.564	0.0831	1	CSNK2A1;ENPP6;PDE5A;PDE10A;PDE4A;PDE2A	OCCN(CCO)C1=NC2=C(N=C(N=C2N3CCCCC3)N(CCO)CCO)C(=N1)N4CCCCC4	504.32	C24H40N8O4
5-Hydroxyflavone	CYP1A1	mimicker	0.564	0.0831	1	NA	O=C1C=C(C2=CC=CC=C2)OC3=CC=CC(O)=C13	238.06	C15H10O3
PF-8380	ENPP2	reverser	0.437	0.0843	1	NA	Clc1cc(COC(=O)N2CCN(CC2)CCC(=O)c2ccc3c(c2)oc(=O)[nH]3)cc(c1)Cl	477.09	C22H21Cl2N3O5
SB-269970	HTR7	mimicker	0.563	0.0855	1	BLM;HTR5A	CC1CCN(CC1)CC[C@H]1CCCN1S(=O)(=O)c1cccc(c1)O	352.18	C18H28N2O3S
1,4-DHNA	MAPT	mimicker	0.563	0.0868	1	NA	OC(=O)c1cc(O)c2c(c1O)cccc2	204.04	C11H8O4
Pyrene	CYP1B1	mimicker	0.563	0.0868	1	NA	C12=CC=C3C=CC=C4C=CC(C2=C34)=CC=C1	202.08	C16H10
GSK2636771	PIK3CB	mimicker	0.563	0.0868	1	PTEN	CC1=NC2=C(C(O)=O)C=C(C=C2N1CC3=CC=CC(C(F)(F)F)=C3C)N4CCOCC4	433.16	C22H22F3N3O3
Vatalanib	KDR	reverser	0.437	0.0881	1	KIT;FLT1;FGFR1;FLT4;CYP3A4;CYP2C19;CYP2D6;CYP2C9;CSF1R;PDGFRB	Clc1ccc(cc1)Nc1nnc(c2c1cccc2)Cc1ccncc1	346.1	C20H15ClN4
MRS 2578	P2RY6	mimicker	0.562	0.0894	1	NA	S=C(NCCCCNC(NC1=CC(N=C=S)=CC=C1)=S)NC2=CC(N=C=S)=CC=C2	472.06	C20H20N6S4
H-Arg(NO2)-OH	NOS3	reverser	0.438	0.0894	1	NOS1	N=C(N[N+](=O)[O-])NCCC[C@@H](C(=O)O)N	219.1	C6H13N5O4
AS-605240	PIK3CG	reverser	0.438	0.0907	1	CSNK2A1;CSNK2B;PIK3CA;PIK3CB;PIK3CD	O=C(NC/1=O)SC1=C/C2=CC=C3N=CC=NC3=C2	257.03	C12H7N3O2S
MK2206	AKT1	reverser	0.438	0.0907	1	AKT2;AKT3	O=C1N2C(C3=CC(C4=CC=CC=C4)=C(N=C3C=C2)C5=CC=C(C6(N)CCC6)C=C5)=NN1.Cl.Cl	479.13	C25H23Cl2N5O
Olcegepant	CALCRL	mimicker	0.562	0.092	1	RAMP1;CALCA	O=C1N(CC2=C(N1)C=CC=C2)C3CCN(C(N[C@@H](C(N[C@H](C(N4CCN(C5=CC=NC=C5)CC4)=O)CCCCN)=O)CC6=CC(Br)=C(C(Br)=C6)O)=O)CC3	867.21	C38H47Br2N9O5
Gefitinib	EGFR	mimicker	0.562	0.0933	1	GAK;FGFR2;ERBB3;KRAS;LYN;MKNK1;SLK;ERBB4;MKNK2;LCK;RIPK2;STK10;PDGFRB;EPHA6;ABL1;ERBB2;FLT3;EPHB4	ClC1=C(C=CC(NC2=NC=NC3=C2C=C(C(OC)=C3)OCCCN4CCOCC4)=C1)F	446.15	C22H24ClFN4O3
SKF 89976A	SLC6A12	reverser	0.438	0.0933	1	SLC6A1	OC(=O)C1CCCN(CCC=C(C2=CC=CC=C2)C3=CC=CC=C3)C1	335.19	C22H25NO2
NSC 87877	PTPN11	mimicker	0.561	0.0947	1	NA	OC1=C2N=CC=CC2=C(C=C1N=NC3=CC4=CC=C(C=C4C=C3)[S](O)(=O)=O)[S](O)(=O)=O	459.02	C19H13N3O7S2
Seratrodast	TBXA2R	mimicker	0.561	0.0947	1	NA	CC(C1=O)=C(C(C(C)=C1C)=O)C(C2=CC=CC=C2)CCCCCC(O)=O	354.18	C22H26O4
Resmetirom혻	THRB	reverser	0.439	0.096	1	NA	N#CC1=NN(C2=CC(Cl)=C(OC(C=C3C(C)C)=NNC3=O)C(Cl)=C2)C(NC1=O)=O	434.03	C17H12Cl2N6O4
CCT241533	CHEK2	reverser	0.439	0.096	1	NA	[H]Cl.COC1=C(OC)C=C(C(N[C@H]2[C@H](C(C)(C)O)CNC2)=NC(C3=C(O)C=CC(F)=C3)=N4)C4=C1	478.18	C23H28ClFN4O4
SR 11237	RXRA	mimicker	0.561	0.0974	1	NA	CC1(C)CCC(C)(C)C2=CC(=CC=C12)C3(OCCO3)C4=CC=C(C=C4)C(O)=O	380.2	C24H28O4
Tacrine	BCHE	mimicker	0.561	0.0988	1	ACHE;SLC6A2	NC1=C2CCCCC2=NC3=CC=CC=C13	198.12	C13H14N2
KH-CB19	CLK1	mimicker	0.561	0.0988	1	DYRK1A;CLK3	O=C(C(N1C)=C(/C(C#N)=C\N)C2=C1C(Cl)=C(Cl)C=C2)OCC	337.04	C15H13Cl2N3O2
NU7441	PRKDC	reverser	0.439	0.0988	1	PIK3CB;PIK3CD;PIK3CG;PIK3CA	O=C1C=C(N2CCOCC2)OC3=C1C=CC=C3C4=CC=CC5=C4SC6=C5C=CC=C6	413.11	C25H19NO3S
Dronedarone	KCNH2	mimicker	0.56	0.1	1	NA	CCCCC1=C(C2=C(C=CC(NS(C)(=O)=O)=C2)O1)C(C3=CC=C(C=C3)OCCCN(CCCC)CCCC)=O	556.3	C31H44N2O5S
Huperzine A	ACHE	reverser	0.44	0.1	1	NA	C/C=C/1\[C@H]2C=C(C[C@]1(N)c1c(C2)[nH]c(=O)cc1)C	242.14	C15H18N2O
Formestane	CYP19A1	mimicker	0.56	0.102	1	NA	C[C@]1([C@](CC2)([H])[C@]3([H])CCC4=C(O)C(CC[C@]4(C)[C@@]3([H])CC1)=O)C2=O	302.19	C19H26O3
JZL 184	MGLL	mimicker	0.56	0.103	1	NA	OC(C1=CC=C(OCO2)C2=C1)(C3CCN(C(OC4=CC=C([N+]([O-])=O)C=C4)=O)CC3)C5=CC(OCO6)=C6C=C5	520.15	C27H24N2O9
Pamoic Acid	GPR35	mimicker	0.56	0.103	1	NA	O=C(O)C1=C(O)C(CC2=C3C=CC=CC3=CC(C(O)=O)=C2O)=C4C=CC=CC4=C1	388.1	C23H16O6
Palbociclib	CDK4	reverser	0.44	0.103	1	CCND1;CCND3;CCND2;CDK6;CLK4	CC(=O)c1c(C)c2cnc(nc2n(c1=O)C1CCCC1)Nc1ccc(cn1)N1CCNCC1	447.24	C24H29N7O2
Mildronate	BBOX1	mimicker	0.559	0.106	1	NA	OC(=O)CCN[N+](C)(C)C	147.11	C6H15N2O2
TNP-470	METAP2	reverser	0.441	0.106	1	NA	C[C@]1([C@@H](C/C=C(C)/C)O1)[C@]([C@@H]2OC)([H])[C@]3(CC[C@H]2OC(NC(CCl)=O)=O)CO3	401.16	C19H28ClNO6
3-Benzyloxyaniline	SSTR3	reverser	0.441	0.108	1	SSTR1	Nc1cccc(c1)OCc1ccccc1	199.1	C13H13NO
BRL 54443	HTR1E;HTR1F	mimicker	0.559	0.109	1	NA	CN1CCC(CC1)C2=C[NH]C3=CC=C(O)C=C23	230.14	C14H18N2O
PD173212	CACNA1B	mimicker	0.559	0.109	1	NA	O=C(NC(C)(C)C)[C@@H](NC([C@H](CC(C)C)N(C)CC1=CC=C(C(C)(C)C)C=C1)=O)CC2=CC=C(OCC3=CC=CC=C3)C=C2	599.41	C38H53N3O3
VTP-27999	REN	reverser	0.441	0.109	1	NA	O=C(N1CCC[C@@H]([C@@H](OCCNC(OC)=O)C2=CC=CC(Cl)=C2)C1)NC[C@@H](NC)C[C@@H]3COCCC3.O=C(C(F)(F)F)O	638.27	C28H42ClF3N4O7
SMI-16a	PIM2	reverser	0.442	0.112	1	PIM1	CCCOc1ccc(cc1)/C=C/1\SC(=O)NC1=O	263.06	C13H13NO3S
Aliskiren	REN	reverser	0.442	0.114	1	NA	COCCCOc1cc(ccc1OC)C[C@H](C(C)C)C[C@@H]([C@H](C[C@H](C(=O)NCC(C(=O)N)(C)C)C(C)C)O)N	551.39	C30H53N3O6
Tazarotene2	RARB	reverser	0.442	0.117	1	RARG;RARA	O=C(C1=CC=C(C#CC2=CC=C3C(C(C)(C)CCS3)=C2)N=C1)OCC	351.13	C21H21NO2S
LCL161	XIAP	mimicker	0.557	0.12	1	BIRC2	CN[C@H](C(=O)N[C@H](C(=O)N1CCC[C@H]1c1scc(n1)C(=O)c1ccc(cc1)F)C1CCCCC1)C	500.23	C26H33FN4O3S
Tandutinib	FLT3;KIT	reverser	0.443	0.12	1	PDGFRB;PDGFRA;CSF1R;SRC;ABL1;NTRK1;MAP4K5;IRAK3;NTRK2;CLK1;EGFR	COc1cc2c(cc1OCCCN1CCCCC1)ncnc2N1CCN(CC1)C(=O)Nc1ccc(cc1)OC(C)C	562.33	C31H42N6O4
Sultiame	CA2	reverser	0.443	0.12	1	CA7;CA9;CA12;CA5A;CA5B;CA4;CA1	O=S(C1=CC=C(N(CCCC2)S2(=O)=O)C=C1)(N)=O	290.04	C10H14N2O4S2
alvimopan	OPRM1	reverser	0.443	0.122	1	OPRD1;OPRK1	OC(=O)CNC(=O)[C@@H](Cc1ccccc1)CN1CC[C@@]([C@H](C1)C)(C)c1cccc(c1)O	424.24	C25H32N2O4
AZ 628	RAF1	reverser	0.443	0.123	1	BRAF;MAPK1	N#CC(c1cccc(c1)C(=O)Nc1ccc(c(c1)Nc1ccc2c(c1)c(=O)n(cn2)C)C)(C)C	451.2	C27H25N5O2
Baricitinib	JAK1;JAK2	reverser	0.443	0.123	1	JAK3;TYK2	N#CCC1(N2N=CC(C3=C4C(NC=C4)=NC=N3)=C2)CN(S(=O)(CC)=O)C1	371.12	C16H17N7O2S
MI-3	MEN1	mimicker	0.556	0.125	1	NA	CC(c1sc2c(c1)c(ncn2)N1CCN(CC1)C1=NCC(S1)(C)C)C	375.15	C18H25N5S2
XAV 939	TNKS2	mimicker	0.556	0.125	1	TNKS;PARP2	OC1=C2CSCCC2=NC(=N1)C3=CC=C(C=C3)C(F)(F)F	312.05	C14H11F3N2OS
Tafluprost	PTGFR	mimicker	0.556	0.125	1	NA	O=C(OC(C)C)CCC/C=C\C[C@@H]1[C@@H](/C=C/C(F)(F)COC2=CC=CC=C2)[C@H](O)C[C@@H]1O	452.24	C25H34F2O5
NS 3763	GRIK1	mimicker	0.556	0.127	1	NA	OC(=O)C1=C(NC(=O)C2=CC=CC=C2)C=C(NC(=O)C3=CC=CC=C3)C(=C1)C(O)=O	404.1	C22H16N2O6
NSC19883	UPP1	mimicker	0.556	0.129	1	NA	N#Cc1c(C)cc(nc1O)O	150.04	C7H6N2O2
PP 1	FYN;LCK	mimicker	0.556	0.129	1	HCK;LYN;RET;BTK;SRC;FGFR1;CSF1R;EPHB4;ERBB2;EGFR;PDGFRB;KDR;KIT;ABL1	CC1=CC=C(C=C1)C2=N[N](C3=NC=NC(=C23)N)C(C)(C)C	281.16	C16H19N5
Nutlin3a	MDM2	mimicker	0.556	0.129	1	TP53	O=C(N1C(C2=C(C=C(C=C2)OC)OC(C)C)=N[C@H]([C@H]1C3=CC=C(C=C3)Cl)C4=CC=C(C=C4)Cl)N5CC(NCC5)=O	580.16	C30H30Cl2N4O4
Rupatadine	HRH1	reverser	0.444	0.129	1	PTAFR	CC1=CN=CC(CN2CC/C(CC2)=C3C4=CC=C(Cl)C=C4CCC5=CC=CN=C5\3)=C1.O=C(O)/C=C/C(O)=O	531.19	C30H30ClN3O4
Birabresib	BRD4	reverser	0.444	0.129	1	NA	O=C(NC1=CC=C(O)C=C1)C[C@H]2C3=NN=C(C)N3C4=C(C(C)=C(C)S4)C(C5=CC=C(Cl)C=C5)=N2	491.12	C25H22ClN5O2S
Carvedilol	ADRB1;ADRB2	reverser	0.444	0.13	1	ADRA1D;ADRA1B;ADRB3;HTR1A;HTR2B;ADRA2C;ADRA2B;ADRA2A;DRD2;HTR2C;HTR2A;DRD3;HTR1B;KCNH2	OC(CNCCOC1=CC=CC=C1OC)COC2=CC=CC(N3)=C2C4=C3C=CC=C4	406.19	C24H26N2O4
9-Aminocamptothecin	TOP1	mimicker	0.555	0.132	1	NA	O=C1[C@](O)(CC)C2=C(CO1)C(N3CC4=CC5=C(N)C=CC=C5N=C4C3=C2)=O	363.12	C20H17N3O4
Ramelteon	MTNR1A;MTNR1B	reverser	0.445	0.136	1	NA	CCC(=O)NCC[C@@H]1CCc2c1c1CCOc1cc2	259.16	C16H21NO2
CH5132799	PIK3CA	mimicker	0.555	0.137	1	PIK3CG;PIK3CD;PIK3CB	NC1=NC=C(C2=C3C(N(S(=O)(C)=O)CC3)=NC(N4CCOCC4)=N2)C=N1	377.13	C15H19N7O3S
Fluoxymesterone	AR	reverser	0.445	0.137	1	NR3C1	C[C@@]12[C@@](C)(O)CC[C@@]1([H])[C@]3([H])CCC4=CC(CC[C@]4(C)[C@@]3(F)[C@@H](O)C2)=O	336.21	C20H29FO3
Olanzapine	HRH1;HTR2A	mimicker	0.554	0.139	1	HTR2C;HTR6;DRD2;ADRA1A;ADRA1B;HTR2B;ADRA1D;CHRM1;DRD3;CHRM5;DRD4;HRH2;CHRM2;CHRM4;DRD1;KCNH2;CHRM3;DRD5;ADRA2C;ADRA2B;ADRA2A;HTR7;HTR1D;HTR3A;HTR1A;HTR1B;HTR1E	CN1CCN(CC1)C2=NC3=CC=CC=C3NC4=C2C=C(C)S4	312.14	C17H20N4S
Ispinesib	KIF11	reverser	0.446	0.139	1	NA	O=C1N(CC2=CC=CC=C2)C([C@@H](C(C)C)N(CCCN)C(C3=CC=C(C)C=C3)=O)=NC4=CC(Cl)=CC=C14	516.23	C30H33ClN4O2
D-3263	TRPM8	mimicker	0.554	0.141	1	NA	[H]Cl.O=C1N(CCN)C2=CC(OC)=CC=C2N1C([C@H]3[C@H](C(C)C)CC[C@@H](C)C3)=O	409.21	C21H32ClN3O3
LY2584702	RPS6KB1	reverser	0.446	0.141	1	NA	Cn1cc(nc1C1CCN(CC1)c1ncnc2c1cn[nH]2)c1ccc(c(c1)C(F)(F)F)F	445.16	C21H19F4N7
LY2801653	MET	mimicker	0.554	0.143	1	NA	Fc1ccc(cc1)n1c(C)ccc(c1=O)C(=O)Nc1ccc(c(c1)F)Oc1cc2cnn(c2cc1c1c[nH]nc1)C	552.17	C30H22F2N6O3
Roxatidine	HRH2	mimicker	0.554	0.143	1	NA	O=C(NCCCOC1=CC=CC(CN2CCCCC2)=C1)COC(C)=O.Cl	384.18	C19H29ClN2O4
Rimonabant	CNR1	reverser	0.446	0.143	1	CNR2	ClC1=CC=C(C2=C(C)C(C(NN3CCCCC3)=O)=NN2C4=CC=C(Cl)C=C4Cl)C=C1.Cl	498.06	C22H22Cl4N4O
JTE 013	S1PR2	mimicker	0.554	0.145	1	NA	CC(C)C1=CC(=NC2=C1C(=N[N]2C)C)NNC(=O)NC3=CC(=NC(=C3)Cl)Cl	407.1	C17H19Cl2N7O
XEN445	LIPG	mimicker	0.554	0.145	1	NA	O=C(O)C1=CC(C(F)(F)F)=CC=C1N2C[C@@H](OCC3=NC=CC=C3)CC2	366.12	C18H17F3N2O3
Berzosertib	ATR	reverser	0.446	0.145	1	NA	NC1=NC=C(C2=CC=C(S(=O)(C(C)C)=O)C=C2)N=C1C3=CC(C4=CC=C(CNC)C=C4)=NO3	463.17	C24H25N5O3S
AUDA	EPHX2	mimicker	0.553	0.147	1	EPHX1	OC(=O)CCCCCCCCCCCNC(=O)NC12CC3CC(C2)CC(C1)C3	392.3	C23H40N2O3
L-Valyl-L-phenylalanine	CAPN1	reverser	0.447	0.147	1	NA	O=C([C@@H](N)C(C)C)N[C@H](C(O)=O)CC1=CC=CC=C1	264.15	C14H20N2O3
BLZ-945	CSF1R	reverser	0.447	0.149	1	NA	CNC(=O)c1nccc(c1)Oc1ccc2c(c1)sc(n2)N[C@@H]1CCCC[C@H]1O	398.14	C20H22N4O3S
Ruboxistaurin	PRKCB	reverser	0.447	0.151	1	PIM3;PRKCH;PIM1;FLT3;MAPK15;PIM2;PRKCD;RPS6KB1;CDK4;DMPK;PRKCG;MYLK;PRKCA;PRKCZ;RPS6KA2;STK10;PRKCQ;PRKCI;NUAK2;PRKCE;SLK;CLK2;PKN1;RPS6KA1;BMP2K;CHEK1;RIOK1;JAK3;PIP4K2B;PIP5K1A;LATS2;PDPK1;MAP2K4;DAPK1;STK3;CLK1;AAK1;PRKD2;KIT	O=C1NC(C(C2=CN(C3=CC=CC=C32)CCO[C@H](CN(C)C)CC4)=C1C5=CN4C6=CC=CC=C56)=O.[H]Cl	504.19	C28H29ClN4O3
LY334370	HTR1F	reverser	0.447	0.151	1	HTR1A;HTR1D;HTR1B	O=C(C1=CC=C(F)C=C1)NC2=CC3=C(C=C2)NC=C3C4CCN(C)CC4	351.18	C21H22FN3O
Nifedipine	CACNA1C	mimicker	0.553	0.153	1	CACNA1S;CACNA1H;CACNA1D;CACNA1I;CACNA1G;CYP1A2;HIF1A;CYP2C9;CYP3A4;ABCB1	O=C(C1=C(C)NC(C)=C(C(OC)=O)C1C2=CC=CC=C2[N+]([O-])=O)OC	346.12	C17H18N2O6
NSC735380	RARA	reverser	0.447	0.153	1	NA	OC(=O)c1ccc(cc1)c1scc(n1)c1cccc(c1)C(F)(F)F	349.04	C17H10F3NO2S
Taranabant	CNR1	reverser	0.447	0.153	1	CYP2D6;CYP2C9;CNR2	ClC1=CC=C(C[C@@H](C2=CC=CC(C#N)=C2)[C@@H](NC(C(C)(OC3=CC=C(C=N3)C(F)(F)F)C)=O)C)C=C1	515.16	C27H25ClF3N3O2
GSK429286A	ROCK1	reverser	0.447	0.153	1	NA	O=C(C(C(C1=CC=C(C(F)(F)F)C=C1)C2)=C(C)NC2=O)NC3=CC4=C(NN=C4)C=C3F	432.12	C21H16F4N4O2
CZC-25146	LRRK2	mimicker	0.552	0.155	1	NA	CS(=O)(NC1=CC=CC=C1NC2=NC(NC3=CC=C(N4CCOCC4)C=C3OC)=NC=C2F)=O	488.16	C22H25FN6O4S
AQ-390/43364023	RORC	reverser	0.448	0.155	1	NA	CCn1c2ccc(c3c2c(c1=O)ccc3)S(=O)(=O)Nc1cccc(c1)C(=O)C	394.1	C21H18N2O4S
Uridine	P2RY2	reverser	0.448	0.155	1	P2RY14;P2RY4	O[C@H]1[C@H](N2C(NC(C=C2)=O)=O)O[C@H](COP(OP(OP(O)(O)=O)(O)=O)(O)=O)[C@H]1O	483.97	C9H15N2O15P3
Ibrutinib1	BTK	reverser	0.448	0.155	1	EGFR;BLK;BMX;PLCG2;LYN;PLCG1;LCK;ITK;FGFR2	C=CC(N1CC(N2N=C(C3=CC=C(OC4=CC=CC=C4)C=C3)C5=C(N)N=CN=C52)CCC1)=O	440.2	C25H24N6O2
ko143	ABCG2	reverser	0.448	0.157	1	NA	COc1ccc2c(c1)[nH]c1c2C[C@@H]2N([C@H]1CC(C)C)C(=O)[C@@H](NC2=O)CCC(=O)OC(C)(C)C	469.26	C26H35N3O5
KU 55933	ATM	reverser	0.448	0.157	1	PIK3CD	O=C1C=C(OC(=C1)C3=C2SC4=C(SC2=CC=C3)C=CC=C4)N5CCOCC5	395.06	C21H17NO3S2
Rucaparib	PARP1	reverser	0.448	0.157	1	PARP2;TNKS;TNKS2	FC1=CC2=C3C(CCNC2=O)=C(C4=CC=C(CNC)C=C4)NC3=C1.O=S(C[C@@]5(C6(C)C)C(C[C@@]6([H])CC5)=O)(O)=O	555.22	C29H34FN3O5S
PF-431396	PTK2	mimicker	0.552	0.159	1	PTK2B	CS(=O)(N(C)C1=CC=CC=C1CNC2=NC(NC3=CC4=C(C=C3)NC(C4)=O)=NC=C2C(F)(F)F)=O	506.14	C22H21F3N6O3S
Zaltoprofen	PTGS2	mimicker	0.552	0.159	1	NA	OC(=O)C(c1ccc2c(c1)CC(=O)c1c(S2)cccc1)C	298.07	C17H14O3S
Isoproterenol	ADRB1;ADRB3	reverser	0.448	0.161	1	ADRB2;BLM;MAPK1	CC(C)NCC(O)C1=CC(=C(O)C=C1)O	211.12	C11H17NO3
PF 04447943	PDE9A	mimicker	0.551	0.163	1	NA	C[C@@H]1CN(C[C@H]1c1[nH]c(=O)c2c(n1)n(nc2)C1CCOCC1)Cc1ncccn1	395.21	C20H25N7O2
WH-4-023	LCK	reverser	0.449	0.163	1	SRC	O=C(OC1=C(C)C=CC=C1C)N(C2=CC=C(OC)C=C2OC)C3=NC(NC4=CC=C(N5CCN(C)CC5)C=C4)=NC=C3	568.28	C32H36N6O4
BD 1008	SIGMAR1	reverser	0.449	0.165	1	NA	CN(CCN1CCCC1)CCC2=CC=C(Cl)C(=C2)Cl	300.12	C15H22Cl2N2
D399-0002	GRM1	reverser	0.449	0.165	1	NA	Clc1ccc(cc1)S(=O)(=O)N1CCCC1c1cccs1	327.02	C14H14ClNO2S2
GSK-LSD1	KDM1A	reverser	0.449	0.169	1	NA	C1(N[C@H]2[C@H](C3=CC=CC=C3)C2)CCNCC1.Cl.Cl	288.12	C14H22Cl2N2
PNU-120596	CHRNA7	reverser	0.449	0.169	1	NA	O=C(NC1=CC(Cl)=C(C=C1OC)OC)NC2=NOC(C)=C2	311.07	C13H14ClN3O4
Binospirone	HTR1A	reverser	0.45	0.171	1	NA	O=C1CC2(CCCC2)CC(=O)N1CCNCC3COC4=C(O3)C=CC=C4	358.19	C20H26N2O4
CHEMBL217125	CYP2A6	mimicker	0.55	0.173	1	NA	NCc1onc(c1)c1cccnc1	175.07	C9H9N3O
Bicifadine	SLC6A2;SLC6A4	mimicker	0.55	0.175	1	NA	CC1=CC=C(C=C1)C23CNCC2C3	173.12	C12H15N
Enzalutamide	AR	mimicker	0.55	0.175	1	NA	CNC(=O)c1ccc(cc1F)N1C(=S)N(C(=O)C1(C)C)c1ccc(c(c1)C(F)(F)F)C#N	464.09	C21H16F4N4O2S
Aprepitant	TACR1	mimicker	0.55	0.175	1	NA	O=C1NC(CN2[C@H]([C@@H](O[C@@H](C3=CC(C(F)(F)F)=CC(C(F)(F)F)=C3)C)OCC2)C4=CC=C(F)C=C4)=NN1	534.15	C23H21F7N4O3
Methazolamide	CA2;CA7	reverser	0.451	0.178	1	CA12;CA6;CA13;CA9;CA4;CA14;CA5B;CA5A;CA1;CA3	CC(/N=C1SC(S(=O)(N)=O)=NN/1C)=O	236	C5H8N4O3S2
TCS 1102	HCRTR2	reverser	0.451	0.178	1	HCRTR1	O=C([C@H]1N(C(CSC2=NC3=CC=CC=C3N2C)=O)CCC1)NC4=CC=CC=C4C5=CC=CC=C5	470.18	C27H26N4O2S
ZJ 43	FOLH1	mimicker	0.549	0.18	1	NA	CC(C)C[C@H](NC(=O)N[C@@H](CCC(O)=O)C(O)=O)C(O)=O	304.13	C12H20N2O7
GW7647	PPARA	reverser	0.451	0.18	1	PPARG;PPARD	CC(C)(SC1=CC=C(CCN(C(NC2CCCCC2)=O)CCCCC3CCCCC3)C=C1)C(O)=O	502.32	C29H46N2O3S
Tiplaxtinin	SERPINE1	reverser	0.451	0.182	1	NA	OC(=O)C(=O)c1cn(c2c1cc(cc2)c1ccc(cc1)OC(F)(F)F)Cc1ccccc1	439.1	C24H16F3NO4
mL347	ACVR1	reverser	0.451	0.182	1	ACVRL1	COc1ccc(cc1)c1cnc2n(c1)ncc2c1cccc2c1cccn2	352.13	C22H16N4O
STK368746	NR1H3	mimicker	0.549	0.184	1	NA	CC(COC(=O)N(c1ccc(cc1)C(C(F)(F)F)(C(F)(F)F)O)C)C	373.11	C15H17F6NO3
PLX-4720	BRAF	mimicker	0.549	0.184	1	RAF1;PDGFRB;KIT;ABL1	O=S(NC1=CC=C(C(C(C2=CNC3=NC=C(C=C23)Cl)=O)=C1F)F)(CCC)=O	413.04	C17H14ClF2N3O3S
Alfuzosin	ADRA1D	reverser	0.451	0.184	1	ADRA1B;ADRA1A	O=C(C1OCCC1)NCCCN(C2=NC(N)=C3C=C(OC)C(OC)=CC3=N2)C	389.21	C19H27N5O4
CBIO	DAO	mimicker	0.548	0.187	1	NA	Clc1ccc2c(c1)onc2O	168.99	C7H4ClNO2
Dabigatran	F2	reverser	0.452	0.187	1	NA	CCCCCCOC(=O)N=C(c1ccc(cc1)NCc1nc2c(n1C)ccc(c2)C(=O)N(c1ccccn1)CCC(=O)OCC)N	627.32	C34H41N7O5
LY2365109	SLC6A9	mimicker	0.548	0.189	1	NA	O=C(O)CN(CCOC1=CC=C(C2=CC=C(OCO3)C3=C2)C=C1C(C)(C)C)C.Cl[H]	421.17	C22H28ClNO5
Isotretinoin	RARB;RARG	reverser	0.452	0.189	1	RARA	CC(=CC=CC(=CC(=O)O)C)C=CC1=C(C)CCCC1(C)C	300.21	C20H28O2
5-Ethynyluracil	DPYD	reverser	0.452	0.189	1	NA	C#Cc1c[nH]c(=O)[nH]c1=O	136.03	C6H4N2O2
SSR128129E	FGFR2	reverser	0.452	0.189	1	NA	COc1c2ccccn2c(c1C)C(=O)c1ccc(c(c1)C(=O)O)N	324.11	C18H16N2O4
Nateglinide	ABCC8	mimicker	0.548	0.191	1	NA	O=C(O)[C@@H](CC1=CC=CC=C1)NC([C@H]2CC[C@H](C(C)C)CC2)=O	317.2	C19H27NO3
Pamidronic acid	FDPS	mimicker	0.548	0.191	1	NA	OC(P(O)(O)=O)(P(O)(O)=O)CCN	235	C3H11NO7P2
LPA2 An1	LPAR2	reverser	0.452	0.191	1	NA	C[C@H](Nc1ncnc2c1scc2C)CN1CCN(CC1)S(=O)(=O)c1ccc(c(c1)Cl)Cl	499.07	C20H23Cl2N5O2S2
Climbazole	CYP3A4	mimicker	0.548	0.194	1	NA	Clc1ccc(cc1)OC(C(=O)C(C)(C)C)n1cncc1	292.1	C15H17ClN2O2
2-PMPA	FOLH1	mimicker	0.548	0.194	1	NAALADL1;KLK3	O=C(O)C(CP(O)(O)=O)CCC(O)=O	226.02	C6H11O7P
VE-821	ATR	reverser	0.452	0.194	1	NA	O=C(c1nc(cnc1N)c1ccc(cc1)S(=O)(=O)C)Nc1ccccc1	368.09	C18H16N4O3S
DPP-IV-IN-2	DPP8	reverser	0.452	0.194	1	DPP9;DPP4	O=C(OCC1=CC=C([N+]([O-])=O)C=C1)NCCCC[C@H](N)C(N2CCCC2)=O	378.19	C18H26N4O5
Senicapoc	KCNN4	mimicker	0.547	0.196	1	NA	Fc1ccc(cc1)C(c1ccc(cc1)F)(c1ccccc1)C(=O)N	323.11	C20H15F2NO
A-317491	P2RX3	mimicker	0.547	0.196	1	NA	O=C(c1cc(C(=O)O)c(cc1C(=O)O)C(=O)O)N([C@H]1CCCc2c1cccc2)Cc1cccc(c1)Oc1ccccc1	565.17	C33H27NO8
Migalastat	GLA	reverser	0.453	0.196	1	NA	O[C@H]1[C@@H](CO)NC[C@H](O)[C@H]1O.Cl	199.06	C6H14ClNO4
CP 94253	HTR1B	mimicker	0.547	0.198	1	NA	CCCOC1=CC=C2[NH]C=C(C3=CCNCC3)C2=N1	257.15	C15H19N3O
Selisistat	SIRT1	reverser	0.453	0.198	1	NA	O=C(C1C(NC2=C3C=C(Cl)C=C2)=C3CCC1)N	248.07	C13H13ClN2O
Iclaprim	DHFR	reverser	0.453	0.198	1	NA	NC1=NC=C(CC2=C3C=CC(C4CC4)OC3=C(OC)C(OC)=C2)C(N)=N1	354.17	C19H22N4O3
mL167	CLK4	mimicker	0.547	0.203	1	CLK1	OCc1ccc(o1)c1ccc2c(c1)c(ncn2)NCc1ccc(o1)C	335.13	C19H17N3O3
(S)-Zopiclone	GABRA1	mimicker	0.547	0.203	1	GABRA2;GABRA3	O=C(N1CCN(C)CC1)O[C@@H]2N(C3=NC=C(Cl)C=C3)C(C4=NC=CN=C42)=O	388.1	C17H17ClN6O3
GSK-1070916	AURKB	reverser	0.453	0.203	1	AURKC;FLT1	O=C(NC1=CC=C(C2=NN(C=C2C3=C4C(NC(C5=CC=CC(CN(C)C)=C5)=C4)=NC=C3)CC)C=C1)N(C)C	507.28	C30H33N7O
CCT128930	AKT2	reverser	0.453	0.203	1	AKT1;RPS6KB1;PRKACA;ROCK2	ClC1=CC=C(C=C1)CC2(CCN(CC2)C3=NC=NC4=C3C=CN4)N	341.14	C18H20ClN5
TCS PIM-1 1	PIM1	mimicker	0.546	0.206	1	NA	OC1=C(C=C(Br)C=C1)C2=CC(=C(C#N)C(=O)N2)C3=CC=CC=C3	366	C18H11BrN2O2
Pyrimethamine	DHFR	mimicker	0.546	0.206	1	GSTP1	CCC1=C(C(=NC(=N1)N)N)C2=CC=C(Cl)C=C2	248.08	C12H13ClN4
Defactinib	PTK2	reverser	0.454	0.206	1	NA	CNC(=O)c1ccc(cc1)Nc1ncc(c(n1)NCc1nccnc1N(S(=O)(=O)C)C)C(F)(F)F	510.14	C20H21F3N8O3S
MLS0315771	MPI	mimicker	0.546	0.208	1	NA	Fc1ccc2c(c1)sn(c2=O)c1cc(C)ccc1C	273.06	C15H12FNOS
Sotrastaurin	PRKCB;PRKCQ	reverser	0.454	0.208	1	PRKCA;PRKCD;PIM2;PRKCH;PRKCE;PRKCG;CAMK2D;RPS6KA3;RPS6KB1;PKN2;PIM3;KDR;PIM1;JAK3;PRKCZ;GSK3B	CN1CCN(CC1)c1nc2ccccc2c(n1)C1=C(C(=O)NC1=O)c1c[nH]c2c1cccc2	438.18	C25H22N6O2
AXL1717	IGF1R	reverser	0.454	0.208	1	NA	O=C1OC[C@]2([H])[C@@H](O)C3=C(C=C4OCOC4=C3)[C@@H](C5=CC(OC)=C(OC)C(OC)=C5)[C@@]21[H]	414.13	C22H22O8
GSK343	EZH2	mimicker	0.546	0.211	1	NA	CCCc1cc(C)[nH]c(=O)c1CNC(=O)c1cc(cc2c1cnn2C(C)C)c1ccnc(c1)N1CCN(CC1)C	541.32	C31H39N7O2
Guanfacine	ADRA2A	mimicker	0.546	0.211	1	NA	O=C(NC(N)=N)CC1=C(Cl)C=CC=C1Cl.[H]Cl	280.99	C9H10Cl3N3O
KPT-330	XPO1	reverser	0.454	0.211	1	NA	O=C(/C=C\n1cnc(n1)c1cc(cc(c1)C(F)(F)F)C(F)(F)F)NNc1cnccn1	443.09	C17H11F6N7O
Diethylstilbestrol	ESR1;ESR2	reverser	0.454	0.211	1	ESRRG	OC1=CC=C(/C(CC)=C(CC)/C2=CC=C(O)C=C2)C=C1	268.15	C18H20O2
EPZ-6438	EZH2	reverser	0.454	0.211	1	EZH1	O=C(C1=CC(C2=CC=C(CN3CCOCC3)C=C2)=CC(N(CC)C4CCOCC4)=C1C)NCC5=C(C)C=C(C)NC5=O	572.34	C34H44N4O4
AGK2	SIRT2	reverser	0.454	0.213	1	NA	O=C(NC1=C2C=CC=NC2=CC=C1)/C(C#N)=C/C3=CC=C(C4=CC(Cl)=CC=C4Cl)O3	433.04	C23H13Cl2N3O2
ZINC6198410	GRIN2A	mimicker	0.545	0.216	1	NA	Fc1ccc(cc1)S(=O)(=O)NCc1ccc(cc1)C(=O)NCc1cccnc1	399.1	C20H18FN3O3S
CGP77675	SRC	reverser	0.455	0.216	1	LCK;KDR;EGFR	COc1cccc(c1)c1cn(c2c1c(N)ncn2)c1ccc(cc1)CCN1CCC(CC1)O	443.23	C26H29N5O2
(4-Chlorobenzyl)pyridine	CYP2B6	reverser	0.455	0.216	1	NA	Clc1ccc(cc1)Cc1ccncc1	203.05	C12H10ClN
AC-7954	UTS2R	mimicker	0.545	0.218	1	NA	CN(C)CCC1(CC2=CC=CC=C2C(=O)O1)C3=CC=C(Cl)C=C3	329.12	C19H20ClNO2
CyPPA	KCNN3	mimicker	0.545	0.218	1	KCNN2	CC1=N[N](C(=C1)C)C2=NC(=CC(=N2)C)NC3CCCCC3	285.2	C16H23N5
CHEMBL383736	CCR4	mimicker	0.545	0.218	1	NA	Cc1csc(n1)Nc1cccc2c1cccc2	240.07	C14H12N2S
Orteronel	CYP17A1	reverser	0.455	0.221	1	NA	O=C(C1=CC=C2C=C([C@@]3(O)CCN4C=NC=C43)C=CC2=C1)NC	307.13	C18H17N3O2
Entinostat	HDAC1	reverser	0.456	0.226	1	HDAC2;HDAC3;CYP3A4	O=C(OCc1cccnc1)NCc1ccc(cc1)C(=O)Nc1ccccc1N	376.15	C21H20N4O3
Quiflapon	ALOX5AP	reverser	0.456	0.229	1	ALOX5	O=C(O)C(C)(C)CC1=C(SC(C)(C)C)C2=C(C=CC(OCC3=NC4=CC=CC=C4C=C3)=C2)N1CC5=CC=C(Cl)C=C5	586.21	C34H35ClN2O3S
Necrostatin 2	RIPK1	mimicker	0.544	0.231	1	NA	CN1C(=O)[C@H](NC1=O)Cc1c[nH]c2c1cccc2Cl	277.06	C13H12ClN3O2
Tozasertib	AURKA	reverser	0.456	0.234	1	AURKC;AURKB;ABL1;FLT3;PLK4;ABL2;BCR;RET;RIPK1;DDR1;NTRK1;MAP4K5;SRPK1;MYLK2;TNK1;BMP2K;MAP4K1;SLK;FLT1;STK10;PIP4K2B;PIP5K1A;NUAK1;AXL;STK4;MAP3K12;NTRK3;MAP3K13;TIE1;CDK16;MAP4K3;CDK11B;AAK1;CDK11A;NTRK2;MUSK;INSRR;LCK;RIOK1;PRKAA2;CSNK2A2;CSNK2A1;ROS1;MAP3K9;PDGFRB;TEK;YES1;STK3;NUAK2;EPHA8;LYN;IGF1R;FGR;JAK3;FGFR3;SRPK2;RIOK3;STK16;EPHA2;EPHA1;BLK;ITK;MELK;DDR2;KDR;FYN;JAK2;FGFR2;FGFR1;MET;INS…	CC1=CC(NC2=NC(SC3=CC=C(C=C3)NC(C4CC4)=O)=NC(N5CCN(CC5)C)=C2)=NN1	464.21	C23H28N8OS
Chlorsulfuron	ILVBL	mimicker	0.543	0.237	1	NA	COc1nc(nc(n1)C)NC(=O)NS(=O)(=O)c1ccccc1Cl	357.03	C12H12ClN5O4S
LY 344864	HTR1F	reverser	0.457	0.237	1	NA	CN([C@@H]1CCc2c(C1)c1cc(ccc1[nH]2)NC(=O)c1ccc(cc1)F)C	351.18	C21H22FN3O
(RS)-PPG	GRM8	mimicker	0.543	0.24	1	NA	OC(=O)C(c1ccc(cc1)P(=O)(O)O)N	231.03	C8H10NO5P
Capsazepine	TRPV1	mimicker	0.543	0.242	1	NA	S=C(N1CCCC2=CC(O)=C(O)C=C2C1)NCCC3=CC=C(Cl)C=C3	376.1	C19H21ClN2O2S
LP-533401	TPH1	mimicker	0.543	0.242	1	NA	N[C@@H](CC1=CC=C(C2=NC(N)=NC(OC(C3=CC=C(C4=CC=CC(F)=C4)C=C3)C(F)(F)F)=C2)C=C1)C(O)=O	526.16	C27H22F4N4O3
Ezatiostat	GSTP1	mimicker	0.543	0.245	1	NA	CCOC(=O)[C@H](CCC(=O)N[C@H](C(=O)N[C@H](c1ccccc1)C(=O)OCC)CSCc1ccccc1)N	529.22	C27H35N3O6S
TPCA-1	IKBKB	mimicker	0.543	0.245	1	JAK2;CHUK	NC(=O)NC1=C(C=C(S1)C2=CC=C(F)C=C2)C(N)=O	279.05	C12H10FN3O2S
Sunitinib	FLT3;KDR;KIT	reverser	0.458	0.248	1	FLT1;PDGFRB;PDGFRA;STK17A;CSF1R;FLT4;PHKG1;LRRK2;RET;BMP2K;PHKG2;AXL;ITK;AAK1;MAP4K1;CHEK2;CSNK1D;STK33;MYLK4;PAK3;ULK2;PRKAA1;IRAK1;TNIK;MAP3K19;STK4;STK10;GAK;CSNK1E;CLK2;CLK1;MERTK;DAPK3;RPS6KA2;ULK1;CLK4;RIOK1;MINK1;HIPK2;PIP4K2B;MAP4K2;STK11;MAP4K5;JAK1;RPS6KA5;ULK3;HIPK3;RIOK2;NUAK1;MYLK2;TYRO3;STK3;IRAK4;SLK;MAP3K7;MAP3K13;TTK;BLK;MAP3K12;STK24;RPS6KA3;RPS6KB1;MAP4K4;YES1;DCLK3;ROCK2;TBK1;…	CCN(CCNC(=O)c1c(C)[nH]c(c1C)/C=C/1\C(=O)Nc2c1cc(F)cc2)CC	398.21	C22H27FN4O2
Asimadoline	OPRK1	reverser	0.458	0.248	1	NA	O[C@H]1CCN(C1)C[C@H](C2=CC=CC=C2)N(C)C(C(C3=CC=CC=C3)C4=CC=CC=C4)=O	414.23	C27H30N2O2
PF-04620110	DGAT1	mimicker	0.542	0.251	1	NA	OC(=O)C[C@@H]1CC[C@H](CC1)c1ccc(cc1)N1CCOc2c(C1=O)c(N)ncn2	396.18	C21H24N4O4
Entospletinib	SYK	mimicker	0.542	0.251	1	FLT3	C12=NC=CN1C=C(C3=CC4=C(C=C3)C=NN4)N=C2NC5=CC=C(N6CCOCC6)C=C5	411.18	C23H21N7O
BCX 1470	C1S	reverser	0.458	0.251	1	F10;PLG;F12;F2;CFD	N=C(C1=CC2=CC=C(OC(C3=CC=CS3)=O)C=C2S1)N.O=S(O)(C)=O	398.01	C15H14N2O5S3
STK410283	MAP3K9;TNIK	reverser	0.459	0.259	1	KDR;FLT3;GSK3B;PDGFRA;AURKA	CC(=O)Nc1ccc(cc1)C(=O)Nc1sc(nc1C(=O)N)Nc1ccccc1	395.1	C19H17N5O3S
Pramipexole	DRD3	reverser	0.459	0.259	1	DRD2;DRD4	NC(S1)=NC2=C1C[C@@H](NCCC)CC2.[H]Cl.[H]Cl	283.07	C10H19Cl2N3S
Fenoldopam	DRD5	mimicker	0.541	0.262	1	DRD1	OC1=CC=C(C=C1)C2CNCCC3=C(Cl)C(=C(O)C=C23)O	305.08	C16H16ClNO3
S107	RYR2	mimicker	0.541	0.265	1	NA	COC1=CC=C2C(CN(C)CCS2)=C1	209.09	C11H15NOS
VU0152100	CHRM4	mimicker	0.541	0.265	1	NA	CC1=C2C(SC(C(NCC3=CC=C(OC)C=C3)=O)=C2N)=NC(C)=C1	341.12	C18H19N3O2S
Pirenzepine	CHRM1	mimicker	0.541	0.265	1	CHRM3;CHRM4;CHRM5;CHRM2	CN1CCN(CC1)CC(=O)N2C3=CC=CC=C3C(=O)NC4=C2N=CC=C4	351.17	C19H21N5O2
Pirenzepine	CHRM1	mimicker	0.541	0.265	1	CHRM3;CHRM4;CHRM5;CHRM2	CN1CCN(CC1)CC(=O)N2C3=CC=CC=C3C(=O)NC4=C2N=CC=C4	351.17	C19H21N5O2
Teijin compound 1	CCR2	reverser	0.459	0.265	1	NA	O=C(NCC(N[C@H]1CN(CC2=CC=C(Cl)C=C2)CC1)=O)C3=CC=CC(C(F)(F)F)=C3	439.13	C21H21ClF3N3O2
Calcipotriol	VDR	reverser	0.459	0.265	1	BGLAP;RXRB;RXRG;RXRA	C=C1[C@H](C[C@@H](C/C1=C/C=C2[C@]3([C@@](C)([C@H](CC3)[C@@H](/C=C/[C@H](C4CC4)O)C)CCC/2)[H])O)O	412.3	C27H40O3
HY-50713	CASR	mimicker	0.541	0.268	1	NA	C#CCOc1ccc2c(c1)c(nc(=O)n2C(C)C)c1ccc(cc1)C(C)C	360.18	C23H24N2O2
Castanospermine	GANC	mimicker	0.541	0.268	1	MOGS;GAA	O[C@@H]1[C@@H](O)CN2[C@@H]([C@H]1O)[C@@H](O)CC2	189.1	C8H15NO4
Tezacaftor	CFTR	mimicker	0.541	0.268	1	NA	O=C(C1(C2=CC=C(OC(F)(F)O3)C3=C2)CC1)NC4=CC5=C(N(C[C@@H](O)CO)C(C(C)(C)CO)=C5)C=C4F	520.18	C26H27F3N2O6
Tipifarnib	FNTA	reverser	0.459	0.268	1	FNTB;FLT3;CHURC1-FNTB;CTSA;GLB1	O=C1N(C2=C(C(C3=CC=CC(Cl)=C3)=C1)C=C(C=C2)[C@@](N)(C4=CN=CN4C)C5=CC=C(C=C5)Cl)C	488.12	C27H22Cl2N4O
Ribociclib	CDK4	reverser	0.459	0.268	1	NA	O=C(N(C)C)C(N1C2CCCC2)=CC(C1=N3)=CN=C3NC(N=C4)=CC=C4N5CCNCC5	434.25	C23H30N8O
XEN 103	SCD	reverser	0.46	0.271	1	NA	Fc1ccc(c(c1)C(=O)N1CCN(CC1)c1ccc(nn1)C(=O)NCCC1CC1)C(F)(F)F	465.18	C22H23F4N5O2
Milrinone	PDE3B	mimicker	0.54	0.277	1	PDE3A;ENPP3;BLM;PDE4D;PDE4A	CC1=C(C=C(C#N)C(=O)N1)C2=CC=NC=C2	211.07	C12H9N3O
Acamprosate	GRIN3A	mimicker	0.54	0.277	1	NA	CC(=O)NCCC[S](=O)(=O)O	181.04	C5H11NO4S
GSK4112	NR1D1	reverser	0.46	0.277	1	NA	O=C(OC(C)(C)C)CN(Cc1ccc(s1)[N+](=O)[O-])Cc1ccc(cc1)Cl	396.09	C18H21ClN2O4S
Blonanserin	DRD2;HTR2A	reverser	0.46	0.277	1	HTR2C;HTR2B	CCN1CCN(CC1)c1nc2CCCCCCc2c(c1)c1ccc(cc1)F	367.24	C23H30FN3
Cetrorelix	GNRHR	reverser	0.46	0.277	1	NA	OC[C@@H](C(=O)N[C@H](C(=O)N[C@@H](C(=O)N[C@H](C(=O)N[C@H](C(=O)N1CCC[C@H]1C(=O)N[C@@H](C(=O)N)C)CCCNC(=N)N)CC(C)C)CCCNC(=O)N)Cc1ccc(cc1)O)NC(=O)[C@@H](Cc1cccnc1)NC(=O)[C@@H](Cc1ccc(cc1)Cl)NC(=O)[C@@H](Cc1ccc2c(c1)cccc2)NC(=O)C	1429.67	C70H92ClN17O14
LY 364947	TGFBR1	mimicker	0.54	0.28	1	NA	[NH]1C=C(C2=C3C=CC=CC3=NC=C2)C(=N1)C4=NC=CC=C4	272.11	C17H12N4
kb NB 142-70	PRKD1	mimicker	0.539	0.283	1	NA	Oc1cc2c3SCCNC(=O)c3sc2cc1	251.01	C11H9NO2S2
Icatibant	BDKRB2	mimicker	0.539	0.283	1	ANPEP	[H][C@]1(C[C@@H](C(N[C@H](C(O)=O)CCCNC(N)=N)=O)N2C([C@@H]3N(C([C@H](CO)NC([C@H](CC4=CC=CS4)NC(CNC([C@@H]5C[C@@H](O)CN5C([C@H]6N(C([C@H](CCCNC(N)=N)NC([C@H](N)CCCNC(N)=N)=O)=O)CCC6)=O)=O)=O)=O)=O)CC7=C(C=CC=C7)C3)=O)[C@]2([H])CCCC1	1303.66	C59H89N19O13S
Sapropterin혻	PAH	reverser	0.461	0.283	1	NA	O=C1C2=C(NC(N)=N1)NCC(C(O)C(O)C)N2	241.12	C9H15N5O3
HhAntag	SHH	mimicker	0.539	0.29	1	SMO;GLI1	COc1cc(OC)cc(c1)C(=O)Nc1ccc(c(c1)c1nc2c([nH]1)cc(cc2)N(C)C)Cl	450.15	C24H23ClN4O3
IRAK-1-4 Inhibitor I	IRAK4	mimicker	0.539	0.29	1	IRAK1	O=C(c1cccc(c1)[N+](=O)[O-])Nc1nc2c(n1CCN1CCOCC1)cccc2	395.16	C20H21N5O4
CH-223191	AHR	mimicker	0.539	0.293	1	NA	O=C(C1=CC=NN1C)NC2=CC=C(/N=N/C3=CC=CC=C3C)C=C2C	333.16	C19H19N5O
2-Bromophenethylamine	TAAR1	mimicker	0.538	0.296	1	NA	NCCC1=CC=CC=C1Br	199	C8H10BrN
Ac-YVAD-CHO	CASP1	reverser	0.462	0.299	1	NA	O=C[C@@H](NC(=O)[C@@H](NC(=O)[C@H](C(C)C)NC(=O)[C@H](Cc1ccc(cc1)O)NC(=O)C)C)CC(=O)O	492.22	C23H32N4O8
PAP-1	KCNA3	reverser	0.462	0.299	1	KCNA5	O=c1ccc2c(o1)cc1c(c2OCCCCOc2ccccc2)cco1	350.12	C21H18O5
KH7	ADCY10	mimicker	0.537	0.309	1	NA	Brc1ccc(c(c1)/C=N/NC(=O)C(Sc1nc2c([nH]1)cccc2)C)O	418.01	C17H15BrN4O2S
A 438079	P2RX7	mimicker	0.537	0.309	1	NA	ClC1=C(Cl)C(C2=NN=NN2CC3=CC=CN=C3)=CC=C1	305.02	C13H9Cl2N5
CAY10550	PRNP	reverser	0.463	0.309	1	NA	O=C1CC(=NN1c1ccccc1)c1ccc(cc1)[N+](=O)[O-]	281.08	C15H11N3O3
Zafirlukast	CYSLTR1	reverser	0.463	0.309	1	CYSLTR2;NR1I2	COc1cc(ccc1Cc1cn(c2c1cc(cc2)NC(=O)OC1CCCC1)C)C(=O)NS(=O)(=O)c1ccccc1C	575.21	C31H33N3O6S
Volasertib	PLK1	reverser	0.463	0.309	1	PLK2;PLK3	O=C(C1=CC=C(C(OC)=C1)NC2=NC=C(N(C3=O)C)C(N([C@@H]3CC)C(C)C)=N2)N[C@H]4CC[C@@H](CC4)N5CCN(CC5)CC6CC6	618.4	C34H50N8O3
Mardepodect	PDE10A	mimicker	0.537	0.315	1	NA	CN(N=C1C2=CC=C(OCC3=NC4=CC=CC=C4C=C3)C=C2)C=C1C5=CC=NC=C5	392.16	C25H20N4O
AK 7	SIRT2	reverser	0.463	0.315	1	NA	Brc1cccc(c1)NC(=O)c1cccc(c1)S(=O)(=O)N1CCCCCC1	436.05	C19H21BrN2O3S
Basimglurant	GRM5	mimicker	0.537	0.319	1	NA	Fc1ccc(cc1)n1c(C)nc(c1C)C#Cc1ccnc(c1)Cl	325.08	C18H13ClFN3
P005091	USP7	mimicker	0.537	0.319	1	NA	[O-][N+](=O)c1cc(sc1Sc1cccc(c1Cl)Cl)C(=O)C	346.92	C12H7Cl2NO3S2
UNC1215	L3MBTL3	reverser	0.463	0.319	1	NA	O=C(c1ccc(c(c1)Nc1ccccc1)C(=O)N1CCC(CC1)N1CCCC1)N1CCC(CC1)N1CCCC1	529.34	C32H43N5O2
Indomethacin	PTGS1	reverser	0.463	0.319	1	PTGER2;PTGS2;TBXAS1;PTGES;PTGDR2;SC5D;PPARG;GLO1	COC1=CC=C(N(C(C2=CC=C(Cl)C=C2)=O)C(C)=C3CC(O)=O)C3=C1	357.08	C19H16ClNO4
Tranexamic acid	PLG	mimicker	0.536	0.322	1	NA	NC[C@@H]1CC[C@H](CC1)C(=O)O	157.11	C8H15NO2
TMP269	HDAC9	mimicker	0.536	0.322	1	HDAC7;HDAC5;HDAC4	O=C(c1cccc(c1)c1noc(n1)C(F)(F)F)NCC1(CCOCC1)c1scc(n1)c1ccccc1	514.13	C25H21F3N4O3S
Rotigotine	DRD2;DRD3	mimicker	0.536	0.326	1	DRD4;ADRA2C;ADRA2A;ADRA2B;DRD1;DRD5;HTR1A	CCCN(CCC1=CC=CS1)C2CCC3=C(C2)C=CC=C3O	315.17	C19H25NOS
PDK1-In	PDPK1	mimicker	0.536	0.326	1	PDK1	O=C(C1=CC=CN(CC2=CC=C(F)C(F)=C2)C1=O)N[C@H](C3=CC=CC=C3)COC4=CC=C(N5)C(NC5=O)=C4	516.16	C28H22F2N4O4
2,2'-Biquinoline	PRNP	mimicker	0.536	0.326	1	NA	C1(C2=NC3=CC=CC=C3C=C2)=NC4=CC=CC=C4C=C1	256.1	C18H12N2
XCT 790	ESRRA	reverser	0.464	0.326	1	NA	N#C/C(=C\c1ccc(c(c1)OC)OCc1ccc(cc1C(F)(F)F)C(F)(F)F)/C(=O)Nc1nnc(s1)C(F)(F)F	596.06	C23H13F9N4O3S
Dichlorisone	HIF1A	mimicker	0.536	0.329	1	NA	C[C@@]12[C@](C(COC(C)=O)=O)(O)CC[C@@]1([H])[C@]3([H])CCC4=CC(C=C[C@]4(C)[C@@]3(Cl)[C@@H](Cl)C2)=O	454.13	C23H28Cl2O5
(S)-Selisistat	SIRT1	reverser	0.464	0.329	1	NA	NC(=O)[C@H]1CCCc2c1[nH]c1c2cc(cc1)Cl	248.07	C13H13ClN2O
IU1	USP14	mimicker	0.536	0.332	1	NA	CC1=CC(=C(C)[N]1C2=CC=C(F)C=C2)C(=O)CN3CCCC3	300.16	C18H21FN2O
Ingenol-3-angelate	PRKCD	reverser	0.464	0.332	1	NA	C/C=C(\C(=O)O[C@H]1C(=C[C@]23[C@]1(O)[C@H](O)C(=C[C@H](C3=O)[C@H]1[C@@H](C[C@H]2C)C1(C)C)CO)C)/C	430.24	C25H34O6
Thiamet G	OGA	reverser	0.464	0.332	1	NA	O[C@H]1[C@H](O)[C@@]2([H])N=C(NCC)S[C@@]2([H])O[C@@H]1CO	248.08	C9H16N2O4S
ACA	TRPM2	mimicker	0.535	0.336	1	TRPC6;TRPM8	CCCCCc1ccc(cc1)/C=C/C(=O)Nc1ccccc1C(=O)O	337.17	C21H23NO3
Azilsartan	AGTR1	mimicker	0.535	0.336	1	NA	O=C(C1=C2C(N=C(OCC)N2CC3=CC=C(C4=CC=CC=C4C(N5)=NOC5=O)C=C3)=CC=C1)O	456.14	C25H20N4O5
Ripasudil	ROCK1;ROCK2	reverser	0.465	0.336	1	NA	FC1=CN=CC2=C1C(S(N3CCCNC[C@@H]3C)(=O)=O)=CC=C2.[H]Cl.O.O	395.11	C15H23ClFN3O4S
BMS-536924	IGF1R	mimicker	0.535	0.339	1	INSR;CYP3A4	O=C1C(C2=NC3=CC(N4CCOCC4)=CC(C)=C3N2)=C(C=CN1)NC[C@@H](O)C5=CC=CC(Cl)=C5	479.17	C25H26ClN5O3
GSK126	EZH2	reverser	0.465	0.339	1	NA	O=C(C1=CC(C2=CC=C(N3CCNCC3)N=C2)=CC4=C1C(C)=CN4[C@@H](C)CC)NCC5=C(C)C=C(C)NC5=O	526.31	C31H38N6O2
Darunavir	CYP3A4	mimicker	0.535	0.343	1	NA	O=C(O[C@@H]1[C@@]2([H])[C@@](OCC2)([H])OC1)N[C@@H](CC3=CC=CC=C3)[C@H](O)CN(S(=O)(C4=CC=C(N)C=C4)=O)CC(C)C	547.24	C27H37N3O7S
Talazoparib	RAD51	reverser	0.465	0.343	1	PARP1	O=C1NN=C2C3=C1C=C(F)C=C3N[C@H](C4=CC=C(F)C=C4)[C@H]2C5=NC=NN5C	380.12	C19H14F2N6O
RWJ 50271	ICAM1	mimicker	0.534	0.35	1	NA	CC1=C(C=N[N]1C2=NC(=CS2)C3=CC=CC(=C3)C(F)(F)F)C(=O)NCCCO	410.1	C18H17F3N4O2S
H-1152	ROCK1;ROCK2	mimicker	0.534	0.35	1	AURKA;PRKACA	CC1=CN=CC2=C1C(S(=O)(N3[C@@H](C)CNCCC3)=O)=CC=C2.[H]Cl.[H]Cl	391.09	C16H23Cl2N3O2S
Vemurafenib	BRAF	mimicker	0.534	0.35	1	RAF1	FC1=CC=C(C(F)=C1C(C2=CNC3=NC=C(C=C32)C4=CC=C(C=C4)Cl)=O)NS(CCC)(=O)=O	489.07	C23H18ClF2N3O3S
Glycyrrhizic acid	HSD11B2	reverser	0.466	0.35	1	HSD11B1	O[C@@H]1[C@@H](O[C@@H]2O[C@H](C(=O)O)[C@H]([C@@H]([C@H]2O)O)O)[C@H](O[C@@H]([C@H]1O)C(=O)O)O[C@H]1CC[C@]2([C@H](C1(C)C)CC[C@@]1([C@@H]2C(=O)C=C2[C@@]1(C)CC[C@@]1([C@H]2C[C@](C)(CC1)C(=O)O)C)C)C	822.4	C42H62O16
LY2090314	GSK3B	reverser	0.466	0.35	1	NA	O=C(C(C1=CN2CCN(C(N3CCCCC3)=O)CC4=CC(F)=CC1=C42)=C5C6=CN=C7C=CC=CN76)NC5=O	512.2	C28H25FN6O3
CHEMBL1348080	TAS1R1	mimicker	0.534	0.353	1	NA	O=C(c1ccc2c(c1)OCO2)NC1CCCc2c1cccc2	295.12	C18H17NO3
BMS 303141	ACLY	mimicker	0.534	0.361	1	NA	COc1ccc(cc1NS(=O)(=O)c1cc(Cl)cc(c1O)Cl)c1ccccc1	423.01	C19H15Cl2NO4S
MRE-269	PTGIR	mimicker	0.534	0.361	1	NA	OC(COCCCCN(C(C)C)C1=NC(C2=CC=CC=C2)=C(C3=CC=CC=C3)N=C1)=O	419.22	C25H29N3O3
Testolactone	CYP19A1	mimicker	0.534	0.361	1	NA	O=C1CC[C@]2([H])[C@@](CC[C@]3([H])[C@@]4(C)C=CC(C=C4CC[C@]32[H])=O)(C)O1	300.17	C19H24O3
CHEMBL2431803	TNKS	reverser	0.466	0.361	1	NA	N#CCOC(=O)c1ccc(cc1)c1cc(=O)c2c(o1)cccc2	305.07	C18H11NO4
Imiquimod	TLR7	reverser	0.466	0.361	1	NA	NC1=NC2=CC=CC=C2C3=C1N=CN3CC(C)C	240.14	C14H16N4
RH00511	CYP4A11	mimicker	0.533	0.364	1	NA	CCCCc1ccc(c(c1)C)N/C=N/O	206.14	C12H18N2O
Mifepristone	PGR	mimicker	0.533	0.364	1	ALPP;ALPL;ALPI;NR3C1;TAT;AR;NR3C2;CYP3A4;ESR1	C[C@@]12[C@@](C#CC)(O)CC[C@@]1([H])[C@]3([H])CCC4=CC(CCC4=C3[C@@H](C5=CC=C(N(C)C)C=C5)C2)=O	429.27	C29H35NO2
Prucalopride	HTR4	mimicker	0.533	0.364	1	NA	ClC1=C(N)C(CCO2)=C2C(C(NC3CCN(CCCOC)CC3)=O)=C1	367.17	C18H26ClN3O3
YK-4-279	EWSR1	reverser	0.467	0.364	1	NA	COc1ccc(cc1)C(=O)CC1(O)C(=O)Nc2c1c(Cl)ccc2Cl	365.02	C17H13Cl2NO4
Dapagliflozin	SLC5A2	reverser	0.467	0.364	1	SLC5A1	CCOc1ccc(cc1)Cc1cc(ccc1Cl)[C@@H]1O[C@H](CO)[C@H]([C@@H]([C@H]1O)O)O	408.13	C21H25ClO6
Olopatadine	HRH1	reverser	0.467	0.371	1	NA	O=C(O)CC1=CC=C(C/2=C1)OCC3=CC=CC=C3C2=C\CCN(C)C.Cl	373.14	C21H24ClNO3
ABT-737	BCL2L1	reverser	0.467	0.371	1	BCL2;BCL2L2;BAD;MCL1	CN(CC[C@@H](NC1=CC=C(C=C1[N+]([O-])=O)S(NC(C2=CC=C(C=C2)N3CCN(CC3)CC4=CC=CC=C4C5=CC=C(C=C5)Cl)=O)(=O)=O)CSC6=CC=CC=C6)C	812.26	C42H45ClN6O5S2
L-168,049	GCGR	reverser	0.467	0.375	1	NA	CCCOC1=CC=C(Br)C=C1C2=C([NH]C(=C2)C3=CC=C(Cl)C=C3)C4=CC=NC=C4	466.04	C24H20BrClN2O
Sitaxsentan	EDNRA	reverser	0.467	0.375	1	CYP3A4;EDNRB	O=S([N-]C1=C(C(C)=NO1)Cl)(C2=C(SC=C2)C(CC3=C(C=C4OCOC4=C3)C)=O)=O.[Na+]	475.99	C18H14ClN2NaO6S2
Sitagliptin	DPP4	reverser	0.468	0.379	1	NA	O=C(N1CC2=NN=C(C(F)(F)F)N2CC1)C[C@H](N)CC3=CC(F)=C(F)C=C3F	407.12	C16H15F6N5O
Maraviroc	CCR5	reverser	0.468	0.383	1	NA	O=C(C1CCC(F)(F)CC1)N[C@H](C2=CC=CC=C2)CCN3[C@H]4C[C@@H](N5C(C)=NN=C5C(C)C)C[C@@H]3CC4	513.33	C29H41F2N5O
Sildenafil	PDE5A	mimicker	0.532	0.386	1	ENPP6;PDE6H;PDE6B;PDE6D;PDE6G;PDE6C;PDE6A;ADORA2A;PDE1A;PDE1B;PDE1C	CCCc1nn(c2c1[nH]c(nc2=O)c1cc(ccc1OCC)S(=O)(=O)N1CCN(CC1)C)C	474.2	C22H30N6O4S
Paliperidone	DRD1	mimicker	0.532	0.39	1	NA	CC5=C(CCN1CCC(CC1)C2=NOC3=CC(=CC=C23)F)C(=O)N4CCCC(O)C4=N5	426.21	C23H27FN4O3
EWP-815	MGLL	mimicker	0.532	0.39	1	NA	CN1CCN(CC1)C(=S)SSC(=S)N1CCN(CC1)C	350.07	C12H22N4S4
Olodaterol	ADRB2	mimicker	0.532	0.39	1	NA	O=C1NC2=CC(O)=CC([C@@H](O)CNC(C)(C)CC3=CC=C(OC)C=C3)=C2OC1	386.18	C21H26N2O5
AMN 082	GRM7	reverser	0.469	0.394	1	NA	Cl.Cl.C(CNC(C1=CC=CC=C1)C1=CC=CC=C1)NC(C1=CC=CC=C1)C1=CC=CC=C1	464.18	C28H30Cl2N2
APD668	GPR119	mimicker	0.531	0.398	1	NA	CC(OC(=O)N1CCC(CC1)Oc1ncnc2c1cnn2c1ccc(cc1F)S(=O)(=O)C)C	477.15	C21H24FN5O5S
Dorzolamide	CA2;CA12	mimicker	0.531	0.398	1	CA7;CA6;CA13;CA14;CA9;CA4;CA5B;CA5A;CA1	CCN[C@H]1C[C@H](C)S(=O)(=O)c2c1cc(s2)S(=O)(=O)N	324.03	C10H16N2O4S3
Tofacitinib	JAK3	reverser	0.469	0.398	1	JAK1;JAK2;DCLK3;STAT5B;PKN1;STAT1;NUAK2;TNK1;TYK2;ROCK2	N#CCC(=O)N1CC[C@H]([C@H](C1)N(c1ncnc2c1cc[nH]2)C)C	312.17	C16H20N6O
STL336112	SLC2A1	reverser	0.469	0.398	1	NA	COc1ccccc1N1CCN(CC1)c1ncnc2c1cnn2c1ccccc1	386.19	C22H22N6O
Iloprost	PTGIR	reverser	0.469	0.398	1	PTGER3	O=C(O)CCC/C=C1C[C@@]2([H])C[C@@H](O)[C@H](/C=C/[C@@H](O)C(C)CC#CC)[C@@]2([H])C\1	360.23	C22H32O4
CHEMBL2172374	PDE4D	mimicker	0.531	0.402	1	NA	OC(=O)C1CCC(CC1)c1cc2cccnc2c(n1)c1cccc(c1)F	350.14	C21H19FN2O2
SB 216763	GSK3A	mimicker	0.531	0.402	1	GSK3B	C[N]3C=C(C1=C(C(=O)NC1=O)C2=C(C=C(C=C2)Cl)Cl)C4=C3C=CC=C4	370.03	C19H12Cl2N2O2
Lalistat1	LIPA	mimicker	0.531	0.402	1	NA	O=C(N1CCOCC1)Oc1nsnc1N1CCCCC1	298.11	C12H18N4O3S
BHT	CAPN1	mimicker	0.531	0.402	1	NA	OC1=C(C(C)(C)C)C=C(C)C=C1C(C)(C)C	220.18	C15H24O
Duvelisib	PIK3CD	reverser	0.469	0.402	1	PIK3CG;PIK3CB;PIK3CA	O=C1N(C2=CC=CC=C2)C([C@@H](NC3=C4N=CNC4=NC=N3)C)=CC5=C1C(Cl)=CC=C5	416.12	C22H17ClN6O
Rosiglitazone	PPARG	mimicker	0.531	0.406	1	PPARA;PPARD	O=C1NC(=O)C(S1)Cc1ccc(cc1)OCCN(c1ccccn1)C	357.12	C18H19N3O3S
I3C	IDO1	mimicker	0.531	0.406	1	NA	OCC1=CNC2=C1C=CC=C2	147.07	C9H9NO
Quizartinib	FLT3	reverser	0.47	0.409	1	KIT;RET;PDGFRB;CSF1R;PDGFRA;FLT4;FLT1;KDR	O=C(Nc1noc(c1)C(C)(C)C)Nc1ccc(cc1)c1cn2c(n1)sc1c2ccc(c1)OCCN1CCOCC1	560.22	C29H32N6O4S
ML-265	PKM	mimicker	0.53	0.413	1	NA	Nc1cccc(c1)Cn1ncc2c(c1=O)n(C)c1c2sc(c1)S(=O)C	372.07	C17H16N4O2S2
SB 218795	TACR3	reverser	0.47	0.413	1	NA	COC(=O)C(NC(=O)C2=C1C=CC=CC1=NC(=C2)C3=CC=CC=C3)C4=CC=CC=C4	396.15	C25H20N2O3
Aripiprazole	DRD2;HTR1A	reverser	0.47	0.413	1	HTR2A;DRD3;HTR2B;CHRM5;DRD4;HTR1E;ADRA1D;ADRA1A;HTR7;SLC6A4;HTR2C;HRH1;KCNH2;ADRA1B;HTR1D;ADRA2C;ADRA2A;ADRA2B;HTR6;CHRM4;CHRM2;DRD5;CHRM3;HTR3A;CHRM1;DRD1;HTR1B	O=C1CCc2c(N1)cc(cc2)OCCCCN1CCN(CC1)c1cccc(c1Cl)Cl	447.15	C23H27Cl2N3O2
Compound-1a	SLC14A1	mimicker	0.53	0.417	1	SLC14A2	CCc1ccc(cc1)S(=O)(=O)c1nnn2c1nc(NCc1cccs1)c1c2ccs1	455.05	C20H17N5O2S3
SC 560	PTGS1	reverser	0.47	0.417	1	NA	COC1=CC=C(C=C1)[N]2N=C(C=C2C3=CC=C(C=C3)Cl)C(F)(F)F	352.06	C17H12ClF3N2O
(Z)-Pugnac	HEXA	reverser	0.47	0.417	1	NA	OCC2O\C(=N/OC(=O)NC1=CC=CC=C1)C(NC(C)=O)C(O)C2O	353.12	C15H19N3O7
L-Menthol	TRPM8	reverser	0.47	0.417	1	TRPA1;TRPV3	C[C@@H]1CC[C@H]([C@@H](C1)O)C(C)C	156.15	C10H20O
Phenylboronic acid	CA4	reverser	0.47	0.417	1	CA2	OB(c1ccccc1)O	122.05	C6H7BO2
Bexarotene	RXRB	reverser	0.47	0.417	1	RXRA;RXRG;RARG;RARA;RARB	CC1(C2=C(C(C)(CC1)C)C=C(C(C(C3=CC=C(C=C3)C(O)=O)=C)=C2)C)C	348.21	C24H28O2
GSK2656157	EIF2AK3	mimicker	0.53	0.421	1	NA	CC1=CC=CC(CC(N2CCC3=C2C=CC(C4=CN(C)C5=NC=NC(N)=C54)=C3F)=O)=N1	416.18	C23H21FN6O
MK-3207	CALCRL	mimicker	0.529	0.425	1	CALCA;RAMP1;CALCB	O=C1C2(NC[C@@H](C3=CC(F)=CC(F)=C3)N1CC(NC4=CC5=C(C[C@@]6(C(NC7=C6C=CC=N7)=O)C5)C=C4)=O)CCCC2.Cl	593.2	C31H30ClF2N5O3
LDN-192960	DYRK2;HASPIN	mimicker	0.529	0.425	1	DYRK3	NCCCSC1=C(C=C(OC)C=C2)C2=NC3=CC=C(OC)C=C31	328.12	C18H20N2O2S
Rislenemdaz	GRIN2B	reverser	0.471	0.425	1	NA	O=C(N1C[C@@H](F)[C@@H](CNC2=NC=CC=N2)CC1)OCC3=CC=C(C)C=C3	358.18	C19H23FN4O2
Triclabendazole	DNMT1	mimicker	0.529	0.429	1	NA	CSc1nc2c([nH]1)cc(c(c2)Cl)Oc1cccc(c1Cl)Cl	357.95	C14H9Cl3N2OS
Pazopanib	FLT1;KDR;KIT	mimicker	0.529	0.429	1	PDGFRB;CSF1R;FLT4;PDGFRA;DDR1;DDR2;STK10;RIPK1;GAK;TTK;FGFR2;TNIK;FGFR1;PLK4;MAP3K9;STK16;LIMK2;STK36;NEK2;MAP2K4;ABL1;BRAF;RIPK2;LCK;TIE1;IRAK3;AURKC;AURKA;LIMK1;RET;MAP4K1;FRK;ROS1;FLT3;LYN;RAF1;MAP3K11;FGFR3	CN(c1ccc2c(c1)nn(c2C)C)c1ccnc(n1)Nc1ccc(c(c1)S(=O)(=O)N)C	437.16	C21H23N7O2S
STK416816	ALDH3A1	mimicker	0.529	0.433	1	NA	Fc1ccc(cc1)S(=O)(=O)n1c(C)nc2c1cccc2	290.05	C14H11FN2O2S
NVP-BEP800	HSP90AA1;HSP90B1	reverser	0.471	0.433	1	HSP90AB1	CCNC(=O)c1sc2c(c1)c(nc(n2)N)c1cc(OCCN2CCCC2)c(cc1Cl)Cl	479.1	C21H23Cl2N5O2S
Reversine	TTK	reverser	0.472	0.441	1	AURKA;ADORA3;AURKB	C1(NC2=CC=C(N3CCOCC3)C=C2)=NC(NC4CCCCC4)=C5C(NC=N5)=N1	393.23	C21H27N7O
RN-1734	TRPV4	reverser	0.472	0.441	1	NA	O=S(C1=CC=C(Cl)C=C1Cl)(N(C(C)C)CCNC(C)C)=O	352.08	C14H22Cl2N2O2S
BI 2536	PLK1	mimicker	0.528	0.445	1	PLK2;PLK3;MET;ALK;EGFR	O=C1[C@H](N(C2=C(N1C)C=NC(NC3=CC=C(C(NC4CCN(C)CC4)=O)C=C3OC)=N2)C5CCCC5)CC	521.31	C28H39N7O3
PF-514273	CNR1	reverser	0.472	0.445	1	NA	CC(F)(F)CN1CCOC2=C([N](N=C2C1=O)C3=CC=CC=C3Cl)C4=CC=C(Cl)C=C4	451.07	C21H17Cl2F2N3O2
Torasemide	SLC12A1;SLC12A2	reverser	0.472	0.45	1	NA	CC(NC(=O)NS(=O)(=O)c1cnccc1Nc1cccc(c1)C)C	348.13	C16H20N4O3S
SB 525334	TGFBR1	mimicker	0.528	0.454	1	ACVR1B	CC(C)(C1=NC(C2=CC=CC(C)=N2)=C(C3=CC=C4N=CC=NC4=C3)N1)C	343.18	C21H21N5
Bromfenac	PTGS1;PTGS2	reverser	0.472	0.454	1	NA	OC(=O)Cc1cccc(c1N)C(=O)c1ccc(cc1)Br	333	C15H12BrNO3
Veliparib혻	PARP2	mimicker	0.527	0.458	1	PARP1	NC(=O)c1cccc2c1nc([nH]2)[C@]1(C)CCCN1	244.13	C13H16N4O
Osilodrostat	CYP11B2	mimicker	0.527	0.458	1	CYP11B1	N#CC1=CC=C([C@H]2CCC3=CN=CN32)C(F)=C1	227.09	C13H10FN3
Chloro-L-alanine	BLM	mimicker	0.527	0.458	1	NA	OC([C@@H](N)CCl)=O	123.01	C3H6ClNO2
UK 356618	MMP3	reverser	0.473	0.458	1	MMP13;MMP9	ONC(=O)C[C@H](C(=O)N[C@@H](C(C)(C)C)C(=O)N[C@@H](c1ccccc1)C)CCCc1ccc(c(c1)C)c1ccccc1	557.32	C34H43N3O4
Gandotinib	JAK2	reverser	0.473	0.458	1	JAK3	CC1=NNC(NC2=NN3C(C(CN4CCOCC4)=C2)=NC(C)=C3CC5=CC=C(C=C5F)Cl)=C1	469.18	C23H25ClFN7O
CB-839	GLS	reverser	0.473	0.462	1	NA	O=C(Nc1ccc(nn1)CCCCc1nnc(s1)NC(=O)Cc1ccccn1)Cc1cccc(c1)OC(F)(F)F	571.16	C26H24F3N7O3S
2,6-Dichlorophenethylamine	TAAR1	reverser	0.473	0.462	1	NA	NCCC1=C(C=CC=C1Cl)Cl	189.01	C8H9Cl2N
SP600125	MAPK9	mimicker	0.527	0.466	1	MAPK8;MAPK10;TTK;LRRK2;MAP2K4	O=C1C2=C3C(NN=C3C4=C1C=CC=C4)=CC=C2	220.06	C14H8N2O
Spironolactone	NR3C2	mimicker	0.527	0.466	1	KCNQ1;AR;KCND3;KCNA5	C[C@@]12[C@](OC3=O)(CC3)CC[C@@]1([H])[C@@]([C@@H](CC4=CC5=O)SC(C)=O)([H])[C@]([C@]4(CC5)C)([H])CC2	416.2	C24H32O4S
GW9508	FFAR1	mimicker	0.527	0.466	1	FFAR4	O=C(O)CCC1=CC=C(NCC2=CC=CC(OC3=CC=CC=C3)=C2)C=C1	347.15	C22H21NO3
BMS-911543	JAK2	mimicker	0.527	0.47	1	NA	O=C(C1=CC2=C(N(C)C=N3)C3=C(NC4=NN(C)C(C)=C4)N=C2N1CC)N(C5CC5)C6CC6	432.24	C23H28N8O
D-(+)-Glucose	CEL	reverser	0.473	0.47	1	NA	OC[C@H]1O[C@H](O)[C@@H]([C@H]([C@@H]1O)O)O	180.06	C6H12O6
MK-6892	HCAR2	reverser	0.473	0.47	1	NA	OC(C=C1)=CN=C1C2=NOC(CC(C)(C)C(NC3=C(C(O)=O)CCCC3)=O)=N2	386.16	C19H22N4O5
AS 1517499	STAT6	mimicker	0.526	0.475	1	NA	NC(=O)c1cnc(nc1NCc1ccccc1)NCCc1ccc(c(c1)Cl)O	397.13	C20H20ClN5O2
Undecanoic acid	AGTR2	mimicker	0.526	0.479	1	ADRA1B;AGTR1	CCCCCCCCCCC(=O)O	186.16	C11H22O2
Lasmiditan	HTR1F	mimicker	0.526	0.479	1	NA	O=C(NC1=NC(C(C2CCN(C)CC2)=O)=CC=C1)C3=C(F)C=C(F)C=C3F.[H]Cl	413.11	C19H19ClF3N3O2
Bestatin	LAP3	reverser	0.474	0.483	1	LTA4H;ANPEP	CC(C)C[C@@H](C(O)=O)NC([C@@H](O)[C@H](N)CC1=CC=CC=C1)=O	308.17	C16H24N2O4
INCB 3284	CCR2	reverser	0.474	0.483	1	NA	O=C(NCC(N[C@H]1CN([C@@H]2CC[C@](C3=CC=C(OC)N=C3)(O)CC2)CC1)=O)C4=CC=CC(C(F)(F)F)=C4	520.23	C26H31F3N4O4
DP-agonist13	PTGDR	reverser	0.474	0.488	1	NA	O=S(C1=CC(F)=CC2=C1N(CC(C=C3)=CC=C3Cl)C4=C2CCC4CC(O)=O)(C)=O	435.07	C21H19ClFNO4S
Desipramine	SLC6A2	mimicker	0.525	0.492	1	SLC6A4;SLC6A3;CHRM2;CHRM1;CHRM5;CHRM4;CHRM3;ADRA1A;HRH1;HTR2A	CNCCCN1C2=CC=CC=C2CCC3=CC=CC=C13	266.18	C18H22N2
Eltrombopag	MPL	mimicker	0.525	0.492	1	NA	OC(=O)c1cccc(c1)c1cccc(c1O)N/N=C\1/C(=NN(C1=O)c1ccc(c(c1)C)C)C	442.16	C25H22N4O4
HMB-Val-Ser-Leu-VE	KLK11	reverser	0.475	0.492	1	NA	CCOC(=O)/C=C/[C@@H](NC(=O)[C@@H](NC(=O)[C@H](C(C)C)NC(=O)c1cccc(c1C)O)CO)CC(C)C	505.28	C26H39N3O7
SB 225002	CXCR2	reverser	0.475	0.492	1	CXCR1	OC1=C(NC(=O)NC2=C(Br)C=CC=C2)C=CC(=C1)[N+]([O-])=O	350.98	C13H10BrN3O4
7-Hydroxycoumarine	CA9	mimicker	0.525	0.496	1	CA12	Oc1ccc2c(c1)oc(=O)cc2	162.03	C9H6O3
7,8-Dihydroxyflavone	NTRK2	mimicker	0.525	0.496	1	NA	OC1=C(C2=C(C=C1)C(=O)C=C(O2)C3=CC=CC=C3)O	254.06	C15H10O4
Topiramate	CA2;CA12	mimicker	0.525	0.496	1	CA7;CA5B;CA6;CA4;CA9;CA13;CA5A;CA1	NS(OC[C@]1(OC(C)(C)O2)[C@@H]2[C@H](OC(C)(C)O3)[C@H]3CO1)(=O)=O	339.1	C12H21NO8S
Ralfinamide	SCN3A	reverser	0.475	0.496	1	NA	NC(=O)[C@@H](NCc1ccc(cc1)OCc1ccccc1F)C	302.14	C17H19FN2O2
Eplerenone	NR3C2	reverser	0.475	0.496	1	NA	O=C(CC1)O[C@@]21CC[C@@]3([H])[C@]4([H])[C@H](C(OC)=O)CC5=CC(CC[C@]5(C)[C@@]46[C@H](O6)C[C@@]32C)=O	414.2	C24H30O6
Quinidine	CYP2D6	reverser	0.475	0.496	1	KCNH2;CYP3A4;ABCB1	C=C[C@H]1C[N@](CC[C@H]1C2)[C@@]2([H])[C@@H](O)C3=CC=NC4=CC=C(OC)C=C34	324.18	C20H24N2O2
Bosentan	EDNRA	reverser	0.475	0.496	1	EDNRB	O=S(NC1=NC(C2=NC=CC=N2)=NC(OCCO)=C1OC3=CC=CC=C3OC)(C4=CC=C(C(C)(C)C)C=C4)=O	551.18	C27H29N5O6S
Repaglinide	ABCC8	mimicker	0.525	0.501	1	CYP3A4	CCOc1cc(ccc1C(=O)O)CC(=O)N[C@H](c1ccccc1N1CCCCC1)CC(C)C	452.27	C27H36N2O4
HA130	ENPP2	mimicker	0.525	0.501	1	NA	O=C1N(CC2=CC=C(F)C=C2)C(S/C1=C\C3=CC=C(OCC4=CC(B(O)O)=CC=C4)C=C3)=O	463.11	C24H19BFNO5S
Ceritinib	ALK	mimicker	0.525	0.501	1	INSR;IGF1R;TSSK1B;FLT3;AURKA;FGFR2;ROS1;RET;FGFR3;LCK;JAK2;LYN;EGFR;FGFR4;CYP3A4	CC(C)OC1=CC(C2CCNCC2)=C(C)C=C1NC3=NC=C(Cl)C(NC4=CC=CC=C4S(=O)(C(C)C)=O)=N3	557.22	C28H36ClN5O3S
CBL0137	SSRP1	reverser	0.475	0.501	1	NA	CC(NCCN1C2=C(C3=C1C=CC(C(C)=O)=C3)C=C(C(C)=O)C=C2)C.[H]Cl	372.16	C21H25ClN2O2
Dasatinib	ABL1	mimicker	0.524	0.505	1	LCK;YES1;SRC;BCR;FYN;ABL2;BTK;EPHA3;FRK;BLK;EPHA8;EPHA5;FGR;EPHB4;EPHB1;LYN;CSF1R;EPHB2;DDR1;STAT5B;HCK;EPHA2;PDGFRA;CSK;PDGFRB;EPHA4;TXK;BMX;KIT;SIK1	OCCN1CCN(CC1)c1cc(nc(n1)C)Nc1ncc(s1)C(=O)Nc1c(C)cccc1Cl	487.16	C22H26ClN7O2S
H 89	PRKACA	mimicker	0.524	0.505	1	ROCK2;PRKACG;PRKACB;AKT2;KCNH2	Brc1ccc(cc1)/C=C/CNCCNS(=O)(=O)c1cccc2c1ccnc2	445.05	C20H20BrN3O2S
BX 471	CCR1	reverser	0.476	0.505	1	CCL3	NC(=O)Nc1cc(Cl)ccc1OCC(=O)N1CCN(C[C@H]1C)Cc1ccc(cc1)F	434.15	C21H24ClFN4O3
AZD1152	AURKB	reverser	0.476	0.509	1	AURKA;AURKC;KIT	O=C(NC1=CC=CC(F)=C1)CC2=CC(NC3=C4C=CC(OCCCN(CC)CCOP(O)(O)=O)=CC4=NC=N3)=NN2	587.21	C26H31FN7O6P
SH-4-54	STAT3	reverser	0.476	0.509	1	NA	O=C(O)C1=CC=C(N(CC2=CC=C(C3CCCCC3)C=C2)C(CN(C)S(=O)(C4=C(F)C(F)=C(F)C(F)=C4F)=O)=O)C=C1	610.16	C29H27F5N2O5S
WAY 170523	MMP13	reverser	0.476	0.514	1	MMP3;MMP9	CC1=CC(=C(N(CC2=CC=CC=C2)[S](=O)(=O)C3=CC=C(OCCNC(=O)C4=CC5=C(O4)C=CC=C5)C=C3)C(=C1)C(=O)NO)C	613.19	C33H31N3O7S
Ginkgolide A	GLRA1	mimicker	0.524	0.518	1	NA	O=C1[C@@H](C)[C@]2(O)[C@@]3(C4=O)C(C5([C@@H](O)C(O6)=O)C6O3)([C@H](O4)C[C@H]5C(C)(C)C)C[C@]2([H])O1	408.14	C20H24O9
Methylnaltrexone	OPRK1;OPRM1	reverser	0.476	0.518	1	NA	OC1=C(O[C@H]2C3=O)C([C@]2(CC[N@@+]4(C)CC5CC5)[C@](CC3)(O)[C@H]4C6)=C6C=C1.[Br-]	435.1	C21H26BrNO4
SP2509	KDM1A	mimicker	0.523	0.523	1	NA	Clc1ccc(c(c1)/C(=N/NC(=O)c1cccc(c1)S(=O)(=O)N1CCOCC1)/C)O	437.08	C19H20ClN3O5S
Erlotinib	EGFR	mimicker	0.523	0.532	1	AKT2;AKT3;MAPK3;MAPK1;GAK;AKT1;SLK;STK10;ABL2;BLK;LCK;LYN;RET;FLT3;ERBB2;RIPK2;EPHA6;ABL1;TNK1;MKNK1;CIT;ERBB4;AURKC;JAK3;MYLK2;DDR1;EPHA8;TIE1;LTK;KDR;SRC	COCCOc1cc2c(ncnc2cc1OCCOC)Nc1cccc(c1)C#C	393.17	C22H23N3O4
Org25543	SLC6A5	reverser	0.477	0.532	1	NA	COc1cc(cc(c1OCc1ccccc1)OC)C(=O)NCC1(CCCC1)N(C)C	412.24	C24H32N2O4
SGC0946	DOT1L	reverser	0.477	0.532	1	NA	NC1=NC=NC2=C1C(Br)=CN2[C@H]3[C@H](O)[C@H](O)[C@@H](CN(CCCNC(NC4=CC=C(C(C)(C)C)C=C4)=O)C(C)C)O3	617.23	C28H40BrN7O4
Montelukast	CYSLTR1	reverser	0.477	0.532	1	CYSLTR2;CYP2C8	ClC1=CC2=C(C=C1)C=CC(/C=C/C3=CC([C@H](SCC4(CC([O-])=O)CC4)CCC5=CC=CC=C5C(C)(O)C)=CC=C3)=N2.[Na+]	607.19	C35H35ClNNaO3S
UNC 0631	EHMT2	reverser	0.477	0.532	1	NA	COC1=CC2=C(NC3CCN(CC4CCCCC4)CC3)N=C(N5CCN(C(C)C)CCC5)N=C2C=C1OCCCN6CCCCC6	635.49	C37H61N7O2
AZD4547	FGFR1	mimicker	0.523	0.536	1	FGFR3;FGFR2;FGFR4	COc1cc(CCc2[nH]nc(c2)NC(=O)c2ccc(cc2)N2C[C@H](C)N[C@@H](C2)C)cc(c1)OC	463.26	C26H33N5O3
L-NIL	NOS2	mimicker	0.523	0.536	1	NA	N[C@@H](CCCCNC(C)=N)C(O)=O	187.13	C8H17N3O2
Odanacatib	CTSK	mimicker	0.523	0.536	1	NA	N#CC1(NC([C@@H](N[C@H](C(F)(F)F)C2=CC=C(C3=CC=C(S(=O)(C)=O)C=C3)C=C2)CC(C)(F)C)=O)CC1	525.17	C25H27F4N3O3S
PF 4800567	CSNK1E	reverser	0.477	0.536	1	NA	Clc1cccc(c1)OCc1nn(c2c1c(N)ncn2)C1CCOCC1	359.12	C17H18ClN5O2
Quetiapine	ADRA1D;ADRA1B;ADRA1A;HRH1	reverser	0.477	0.536	1	HTR6;DRD2;HTR2A;ADRA2C;CHRM1;ADRA2B;ADRA2A;HTR2B;HTR3A;DRD3;HTR1A;DRD1;HTR1F;HTR7;CHRM5;HTR1E;CHRM3;CHRM2;CHRM4;DRD4;HTR1B;HTR2C;HTR1D	OCCOCCN1CCN(CC1)C1=Nc2ccccc2Sc2c1cccc2	383.17	C21H25N3O2S
4-Nitropiazthiole	TXNRD1	mimicker	0.522	0.541	1	TXNRD2	[O-][N+](=O)c1cccc2c1nsn2	181	C6H3N3O2S
PX-12	TXNRD1	mimicker	0.522	0.541	1	NA	CCC(SSC1=NC=CN1)C	188.04	C7H12N2S2
Glufosinate	GLUL	mimicker	0.522	0.545	1	NA	OC(=O)C(CCP(=O)(O)C)N	181.05	C5H12NO4P
Acetazolamide	CA7;CA2;CA12	reverser	0.478	0.545	1	CA6;CA13;CA11;CA8;CA10;CAPN2;CA9;CA4;CA14;CA5B;CA5A;CA1;CA3	CC(=O)Nc1nnc(s1)S(=O)(=O)N	221.99	C4H6N4O3S2
Pinometostat	DOT1L	reverser	0.478	0.55	1	NA	NC1=NC=NC2=C1N=CN2[C@H]3[C@H](O)[C@H](O)[C@@H](CN([C@@H]4C[C@H](CCC5=NC6=C(C=CC(C(C)(C)C)=C6)N5)C4)C(C)C)O3	562.34	C30H42N8O3
Fluorescein	TDP1	reverser	0.478	0.555	1	NA	Oc1ccc2c(c1)Oc1c(C32OC(=O)c2c3cccc2)ccc(c1)O	332.07	C20H12O5
Ospemifene	ESR1	reverser	0.478	0.555	1	NA	ClCC/C(C1=CC=CC=C1)=C(C2=CC=C(OCCO)C=C2)\C3=CC=CC=C3	378.14	C24H23ClO2
IBC 293	HCAR3	mimicker	0.521	0.559	1	NA	CC(C)[N]1N=NC2=C1C=CC(=C2)C(=O)O	205.08	C10H11N3O2
A 1120	RBP4	mimicker	0.521	0.559	1	NA	OC(=O)C1=C(NC(=O)N2CCC(CC2)C3=C(C=CC=C3)C(F)(F)F)C=CC=C1	392.14	C20H19F3N2O3
GW311616	ELANE	mimicker	0.521	0.559	1	NA	O=C1[C@@H](C(C)C)[C@@](N(C(/C=C/CN2CCCCC2)=O)CC3)([H])[C@]3([H])N1S(=O)(C)=O	397.2	C19H31N3O4S
CHEMBL2397099	GRIN2C	mimicker	0.521	0.564	1	GRIN2D	COc1cc2c(cc1OC)CCN(C2COc1ccc(cc1)OC)C(=O)c1ccc(cc1)Cl	467.15	C26H26ClNO5
UAMC00039	DPP7	reverser	0.479	0.564	1	NA	O=C(N1CCCCC1)[C@@H](N)CCNCC2=CC=C(Cl)C=C2.[H]Cl.[H]Cl	381.11	C16H26Cl3N3O
Guanethidine	TSHR	reverser	0.479	0.564	1	NA	NC(NCCN1CCCCCCC1)=N.O=S(O)(O)=O	296.15	C10H24N4O4S
AK-54059	CMA1	reverser	0.479	0.568	1	NA	OC(=O)Cc1c(C(=O)O)n(c2c1cc(F)cc2)Cc1cccc2c1cccc2	377.11	C22H16FNO4
PHA 767491	CDC7	reverser	0.479	0.568	1	CDK9;PKN2;CCNT1;PRKCQ;ROCK2;STK17A;GSK3B;CDK1;CDK2;PLK1;MAPKAPK5	O=C1NCCC2=C1C=C([NH]2)C3=CC=NC=C3	213.09	C12H11N3O
Boc-4mesyloxypiperidine	BDKRB1	reverser	0.479	0.568	1	NA	CC(C)(C)OC(N(CC1)CCC1OC2CCNCC2)=O	284.21	C15H28N2O3
Eniporide	SLC9A1	mimicker	0.521	0.573	1	NA	CS(=O)(C1=C(N2C=CC=C2)C=C(C)C(C(NC(N)=N)=O)=C1)=O.[H]Cl	356.07	C14H17ClN4O3S
MI-773	MDM2	mimicker	0.52	0.578	1	NA	O[C@@H]1CC[C@H](CC1)NC(=O)[C@@H]1N[C@H]([C@]2([C@H]1c1cccc(c1F)Cl)C(=O)Nc1c2ccc(c1)Cl)CC(C)(C)C	561.2	C29H34Cl2FN3O3
DMB	GLP1R	reverser	0.48	0.578	1	NA	Clc1cc2nc(c(nc2cc1Cl)NC(C)(C)C)S(=O)(=O)C	347.03	C13H15Cl2N3O2S
BMS-5	LIMK1	mimicker	0.52	0.583	1	LIMK2	O=C(C(C)C)Nc1ncc(s1)c1cc(nn1c1c(Cl)cccc1Cl)C(F)F	430.02	C17H14Cl2F2N4OS
Tubastatin A	HDAC6	mimicker	0.52	0.583	1	HDAC8	ONC(=O)c1ccc(cc1)Cn1c2ccccc2c2c1CCN(C2)C	335.16	C20H21N3O2
OTSSP167	MELK	mimicker	0.52	0.583	1	NA	ClC1=CC(C2=CC=C(N=CC(C(C)=O)=C3N[C@H]4CC[C@H](CN(C)C)CC4)C3=N2)=CC(Cl)=C1O.[H]Cl	522.14	C25H29Cl3N4O2
GW 3965	NR1H2	reverser	0.48	0.583	1	NR1H3;ABCA1	OC(=O)CC1=CC(=CC=C1)OCCCN(CC(C2=CC=CC=C2)C3=CC=CC=C3)CC4=C(Cl)C(=CC=C4)C(F)(F)F	581.19	C33H31ClF3NO3
Encorafenib	BRAF	reverser	0.48	0.583	1	NA	COC(=O)N[C@H](CNc1nccc(n1)c1cn(nc1c1cc(Cl)cc(c1F)NS(=O)(=O)C)C(C)C)C	539.15	C22H27ClFN7O4S
HJC0350	RAPGEF4	reverser	0.48	0.583	1	NA	Cc1cc(C)c(c(c1)C)S(=O)(=O)n1cc(cc1C)C	277.11	C15H19NO2S
Salmeterol	ADRB2	reverser	0.48	0.583	1	BLM;ADRB1	O=C(C1=CC=C2C=CC=CC2=C1O)O.OC3=C(CO)C=C(C(CNCCCCCCOCCCCC4=CC=CC=C4)O)C=C3	603.32	C36H45NO7
Abiraterone1	CYP17A1	mimicker	0.52	0.587	1	NA	CC(=O)O[C@H]1CC[C@]2(C(=CC[C@@H]3[C@@H]2CC[C@]2([C@H]3CC=C2c2cccnc2)C)C1)C	391.25	C26H33NO2
NSC 23766	RAC1	mimicker	0.519	0.597	1	NA	CCN(CC)CCCC(C)NC1=NC(=CC(=N1)NC2=CC3=C(N)C=C(C)N=C3C=C2)C	421.3	C24H35N7
BMY 7378	ADRA1D;HTR1A	mimicker	0.519	0.597	1	ADRA1B;ADRA1A	COC1=CC=CC=C1N2CCN(CC2)CCN3C(=O)CC4(CCCC4)CC3=O	385.24	C22H31N3O3
HX 531	RXRB	reverser	0.481	0.597	1	NA	CN1C2=CC=C(C=C2N=C(C3=CC=C(C=C3)C(O)=O)C4=CC5=C(C=C14)C(C)(C)CCC5(C)C)[N+]([O-])=O	483.22	C29H29N3O4
4-Aminobenzohydrazide	MPO	mimicker	0.519	0.602	1	NA	NNC(=O)c1ccc(cc1)N	151.07	C7H9N3O
TR-14035	ITGB1	mimicker	0.519	0.602	1	ITGA4;ITGB7	COc1cccc(c1c1ccc(cc1)C[C@@H](C(=O)O)NC(=O)c1c(Cl)cccc1Cl)OC	473.08	C24H21Cl2NO5
Lorcaserin	HTR2C	reverser	0.481	0.602	1	HTR2A;HTR2B	C[C@H]1CNCCC2=CC=C(Cl)C=C12	195.08	C11H14ClN
L-Cysteine	PCBP1	mimicker	0.519	0.606	1	NA	N[C@H](C(=O)O)CS	121.02	C3H7NO2S
PJ34	PARP1	mimicker	0.519	0.606	1	NA	O=C(NC(C=C1C2=C3C=CC=C2)=CC=C1NC3=O)CN(C)C.Cl	331.11	C17H18ClN3O2
2,4-Dichlorophenol	SULT1E1	reverser	0.481	0.606	1	NA	Clc1ccc(c(c1)Cl)O	161.96	C6H4Cl2O
Genistein	ESR2	reverser	0.481	0.606	1	BLM;ESR1;CFTR;EGFR	OC1=CC=C(C=C1)C3=COC2=C(C(=CC(=C2)O)O)C3=O	270.05	C15H10O5
PCI-34051	HDAC8	reverser	0.481	0.606	1	NA	COC(C=C1)=CC=C1CN2C3=CC(C(NO)=O)=CC=C3C=C2	296.12	C17H16N2O3
Ibrutinib2	BTK	reverser	0.481	0.606	1	BLK;ERBB4;EGFR;BMX;FGR;PTK6;SRC;HCK;YES1;ERBB2;JAK3;ITK;LCK;FYN;ABL1;TEC;RET;LYN	C=CC(N1C[C@H](N2N=C(C3=CC=C(OC4=CC=CC=C4)C=C3)C5=C(N)N=CN=C52)CCC1)=O	440.2	C25H24N6O2
Ivacaftor	CFTR	mimicker	0.519	0.611	1	NA	O=C(c1c[nH]c2c(c1=O)cccc2)Nc1cc(O)c(cc1C(C)(C)C)C(C)(C)C	392.21	C24H28N2O3
L-Mimosine	TYR	mimicker	0.519	0.611	1	NA	OC(=O)[C@H](Cn1ccc(=O)c(c1)O)N	198.06	C8H10N2O4
Avosentan	EDNRA	reverser	0.481	0.611	1	NA	COc1nc(nc(c1Oc1ccccc1OC)NS(=O)(=O)c1ccc(cn1)C)c1ccncc1	479.13	C23H21N5O5S
Eletriptan	HTR1D	mimicker	0.518	0.616	1	NA	O=S(CCC1=CC2=C(NC=C2C[C@@H]3N(CCC3)C)C=C1)(C4=CC=CC=C4)=O.Br	462.1	C22H27BrN2O2S
Rivastigmine	BCHE	mimicker	0.518	0.616	1	ACHE	O=C(N(C)CC)OC1=CC=CC([C@H](C)N(C)C)=C1	250.17	C14H22N2O2
PS-1145	CHUK	mimicker	0.518	0.616	1	IKBKG;IKBKB;IKBKE	O=C(C1=CC=CN=C1)NC2=CC(Cl)=CC3=C2NC4=C3C=CN=C4	322.06	C17H11ClN4O
ABT-199	BCL2	mimicker	0.518	0.621	1	BCL2L1	Clc1ccc(cc1)C1=C(CCC(C1)(C)C)CN1CCN(CC1)c1ccc(c(c1)Oc1cnc2c(c1)cc[nH]2)C(=O)NS(=O)(=O)c1ccc(c(c1)[N+](=O)[O-])NCC1CCOCC1	867.32	C45H50ClN7O7S
UNC2881	MERTK	mimicker	0.518	0.621	1	NA	CCCCNC1=NC(N[C@H]2CC[C@@H](O)CC2)=C(C(NCC3=CC=C(N4C=NC=C4)C=C3)=O)C=N1	463.27	C25H33N7O2
GR79236	ADORA1	mimicker	0.518	0.621	1	NA	OC[C@@H]1[C@H]([C@H]([C@H](N2C=NC3=C2N=CN=C3N[C@@H]4[C@@H](O)CCC4)O1)O)O	351.15	C15H21N5O5
Icotinib	EGFR	mimicker	0.518	0.621	1	NA	C#CC1=CC(NC2=C(C=C(OCCOCCOCCO3)C3=C4)C4=NC=N2)=CC=C1.[H]Cl	427.13	C22H22ClN3O4
Varespladib	PLA2G2A	reverser	0.482	0.621	1	PLA2G2D;PLA2G4A;PLA2G10;PLA2G1B;PLA2G2E;PLA2G5	CCc1c(C(=O)C(=O)N)c2c(n1Cc1ccccc1)cccc2OCC(=O)O	380.14	C21H20N2O5
RK-24466	LCK	reverser	0.482	0.621	1	SRC	NC1=C2C(N(C3CCCC3)C=C2C4=CC=C(OC5=CC=CC=C5)C=C4)=NC=N1	370.18	C23H22N4O
Acenaphthoquinone	CES1	reverser	0.482	0.621	1	NA	O=C1C(C2=C3C1=CC=CC3=CC=C2)=O	182.04	C12H6O2
CP-673451	PDGFRB	mimicker	0.518	0.626	1	PDGFRA;KIT;KDR	NC1CCN(C2=C3N=C(C=CC3=CC=C2)N4C=NC5=CC(OCCOC)=CC=C54)CC1	417.22	C24H27N5O2
Bombesin	GRPR	reverser	0.482	0.626	1	NA	O=C(N[C@@H](C)C(N[C@@H](C(C)C)C(NCC(N[C@H](C(N[C@@H](CC(C)C)C(N[C@H](C(N)=O)CCSC)=O)=O)CC1=CN=CN1)=O)=O)=O)[C@@H](NC([C@H](CCC(N)=O)NC([C@H](CC(N)=O)NC(CNC([C@H](CC(C)C)NC([C@H](CCCNC(N)=N)NC([C@H](CCC(N)=O)NC([C@@H](N2)CCC2=O)=O)=O)=O)=O)=O)=O)=O)CC3=CNC4=CC=CC=C34	1618.82	C71H110N24O18S
Clorgiline	MAOA	reverser	0.482	0.626	1	NA	C#CCN(CCCOC1=CC=C(Cl)C=C1Cl)C.[H]Cl	307.03	C13H16Cl3NO
Benethamine	FARS2	mimicker	0.518	0.631	1	NA	c1ccc(cc1)CNCCc1ccccc1	211.14	C15H17N
Cyanuric chloride	THRB	mimicker	0.518	0.631	1	NA	ClC1=NC(Cl)=NC(Cl)=N1	182.92	C3Cl3N3
UPF 648	KMO	reverser	0.482	0.631	1	NA	OC(=O)[C@H]1C[C@@H]1C(=O)c1ccc(c(c1)Cl)Cl	257.98	C11H8Cl2O3
Dimethylfraxetin	CA1	reverser	0.482	0.631	1	NA	O=C1C=CC2=CC(OC)=C(OC)C(OC)=C2O1	236.07	C12H12O5
OSU-03012	PDPK1	mimicker	0.517	0.635	1	NA	O=C(CN)NC1=CC=C(C=C1)N2N=C(C=C2C3=CC=C4C5=CC=CC=C5C=CC4=C3)C(F)(F)F	460.15	C26H19F3N4O
AT 406	BIRC2;BIRC3	mimicker	0.517	0.64	1	XIAP	CN[C@H](C(=O)N[C@H]1CN(CC[C@@H]2N(C1=O)[C@@H](CC2)C(=O)NC(c1ccccc1)c1ccccc1)C(=O)CC(C)C)C	561.33	C32H43N5O4
CHEMBL200403	OXTR	mimicker	0.517	0.64	1	NA	CCOc1ccc(cc1)S(=O)(=O)N(c1ccccc1)CC(=O)N/N=C/1\C(=O)Nc2c1cccc2	478.13	C24H22N4O5S
L755507	ADRB3	mimicker	0.517	0.64	1	ADRB2;ADRB1	O=S(C1=CC=C(NC(NCCCCCC)=O)C=C1)(NC2=CC=C(CCNC[C@H](O)COC3=CC=C(O)C=C3)C=C2)=O	584.27	C30H40N4O6S
Zonisamide	CA2;CA5A;CA9	reverser	0.483	0.64	1	CA10;CA11;CA8;CA1;CA6;CA7;CA3;CA13;MAOB;CA4;CA14;CA5B;CA12	N[S](=O)(=O)CC1=NOC2=C1C=CC=C2	212.03	C8H8N2O3S
Rifampicin	NR1I2	reverser	0.483	0.64	1	NA	OC(C(/C=N/N1CCN(C)CC1)=C(NC(/C(C)=C\C=C\[C@@H]([C@@H]([C@@H](C)[C@H]2O)O)C)=O)C(O)=C3C(O)=C4C)=C3C5=C4O[C@](C)(O/C=C/[C@@H]([C@H]([C@@]([C@@H]2C)([H])OC(C)=O)C)OC)C5=O	822.4	C43H58N4O12
Nolatrexed	TYMS	mimicker	0.517	0.645	1	NA	Cc1ccc2c(c1Sc1ccncc1)c(=O)nc([nH]2)N	284.07	C14H12N4OS
UNC2250	MERTK	reverser	0.483	0.645	1	NA	CCCCNc1ncc(c(n1)N[C@@H]1CC[C@H](CC1)O)c1ccc(cn1)CN1CCOCC1	440.29	C24H36N6O2
Progesterone	PGR	mimicker	0.516	0.655	1	ALPP;ALPI;ALPL;AR;NR3C1;NR3C2;ESR2;ESR1	CC([C@H]1CC[C@@]2([H])[C@]3([H])CCC4=CC(CC[C@]4(C)[C@@]3([H])CC[C@]12C)=O)=O	314.22	C21H30O2
CB 13	CNR1;CNR2	mimicker	0.516	0.66	1	NA	CCCCCOC1=C2C=CC=CC2=C(C=C1)C(=O)C3=C4C=CC=CC4=CC=C3	368.18	C26H24O2
N6022	ADH5	mimicker	0.516	0.66	1	NA	OC(CCC1=CC=C(N1C2=CC=C(C(N)=O)C=C2C)C(C=C3)=CC=C3N4C=CN=C4)=O	414.17	C24H22N4O3
Rucinol	TYR	reverser	0.484	0.66	1	NA	CCCCC1=C(C=C(O)C=C1)O	166.1	C10H14O2
Filanesib	KIF11	reverser	0.484	0.66	1	NA	O=C(N1[C@@](C2=CC=CC=C2)(CCCN)SC(C3=CC(F)=CC=C3F)=N1)N(OC)C	420.14	C20H22F2N4O2S
NNC 26-9100	SSTR4	reverser	0.484	0.66	1	SSTR2;GBA	ClC1=C(Cl)C=C(CN(CCCNC(=S)NCCCC2=C[NH]C=N2)C3=NC=C(Br)C=C3)C=C1	554.04	C22H25BrCl2N6S
Gliclazide	KCNJ11	mimicker	0.516	0.665	1	NA	O=C(NS(=O)(=O)c1ccc(cc1)C)NN1CC2C(C1)CCC2	323.13	C15H21N3O3S
Acifran	HCAR2	mimicker	0.516	0.67	1	NA	CC1(OC(=CC1=O)C(=O)O)C2=CC=CC=C2	218.06	C12H10O4
Actinonin	PDF	mimicker	0.515	0.675	1	ANPEP	CCCCC[C@@H](C(=O)N[C@H](C(=O)N1CCC[C@H]1CO)C(C)C)CC(=O)NO	385.26	C19H35N3O5
TAE 226	PTK2	mimicker	0.515	0.675	1	MAPK10;INSR;ROS1;ALK;JAK3;IGF1R;EGFR;MAPK9;AURKA;ERBB4;ERBB2;PLK1;RET;KDR;RPS6KA3;MET;BTK;FGFR1;PDGFRB;JAK2;CDK1;FGFR3;FLT3	O=C(C1=C(C=CC=C1)NC2=NC(NC3=C(C=C(C=C3)N4CCOCC4)OC)=NC=C2Cl)NC	468.17	C23H25ClN6O3
CHEMBL570596	HSD17B1	reverser	0.485	0.675	1	NA	Oc1cccc(c1)c1ccc(s1)c1ccc(c(c1)C)O	282.07	C17H14O2S
10074-G5	MYC	reverser	0.485	0.675	1	NA	[O-][N+](=O)c1ccc(c2c1non2)Nc1ccccc1c1ccccc1	332.09	C18H12N4O3
IC-87114	PIK3CD	reverser	0.485	0.675	1	PIK3CG	O=C1N(C(CN2C3=C(C(N)=NC=N3)N=C2)=NC4=CC=CC(C)=C14)C5=C(C)C=CC=C5	397.16	C22H19N7O
RRD-251	IDO1	mimicker	0.515	0.68	1	NA	NC(=N)SCc1ccc(cc1Cl)Cl	233.98	C8H8Cl2N2S
Olaparib	PARP1;PARP2	mimicker	0.515	0.68	1	PARP3	O=C(C1=CC(CC(C2=C3C=CC=C2)=NNC3=O)=CC=C1F)N4CCN(C(C5CC5)=O)CC4	434.18	C24H23FN4O3
PD 160170	NPY1R	reverser	0.485	0.68	1	NA	CC(C)C1=CC=CC=C1[S](=O)(=O)C2=C(C3=C(N=CC=C3)C(=C2)N)[N+]([O-])=O	371.09	C18H17N3O4S
Sulforaphane	NFE2L2	mimicker	0.515	0.685	1	NA	O=S(CCCCN=C=S)C	177.03	C6H11NOS2
Ibutilide	KCNH2	mimicker	0.515	0.69	1	NA	CCCCCCCN(CCCC(c1ccc(cc1)NS(=O)(=O)C)O)CC	384.24	C20H36N2O3S
Rifaximin	NR1I2	reverser	0.485	0.69	1	NA	CO[C@H]1/C=C/O[C@@]2(C)Oc3c(C2=O)c2c(c(c3C)O)c(O)c(c3c2nc2n3ccc(c2)C)NC(=O)/C(=C\C=C\[C@@H]([C@@H]([C@H]([C@H]([C@H]([C@@H]([C@@H]1C)OC(=O)C)C)O)C)O)C)/C	785.35	C43H51N3O11
Lomitapide	MTTP	reverser	0.485	0.69	1	NA	O=C(c1ccccc1c1ccc(cc1)C(F)(F)F)NC1CCN(CC1)CCCCC1(C(=O)NCC(F)(F)F)c2ccccc2c2c1cccc2	693.28	C39H37F6N3O2
G-1	GPER1	mimicker	0.514	0.701	1	NA	CC(=O)c1ccc2c(c1)[C@@H]1C=CC[C@@H]1[C@@H](N2)c1cc2OCOc2cc1Br	411.05	C21H18BrNO3
STK841699	PDE11A	mimicker	0.514	0.701	1	NA	Oc1cccc(c1)NC(=O)c1cc2n(n1)c(C)cc(n2)c1ccccc1	344.13	C20H16N4O2
Enzastaurin	PRKCB	mimicker	0.514	0.701	1	GSK3B;PRKCQ;FLT3;PRKCE;RPS6KA3;PRKCD;PRKCH;PRKCA;PRKCZ;RPS6KB1	O=C(C(C1=CN(C)C2=C1C=CC=C2)=C3C4=CN(C5CCN(CC6=NC=CC=C6)CC5)C7=C4C=CC=C7)NC3=O	515.23	C32H29N5O2
FMK	RPS6KA3	reverser	0.486	0.701	1	RPS6KB1	OCCCn1c(C(=O)CF)c(c2c1ncnc2N)c1ccc(cc1)C	342.15	C18H19FN4O2
NVP-BSK805	JAK2	reverser	0.486	0.701	1	JAK3;ABL1;JAK1;TYK2	FC1=C(CN2CCOCC2)C(F)=CC(C3=C4N=C(C5=CN(C6CCNCC6)N=C5)C=NC4=CC=C3)=C1.Cl.Cl	562.18	C27H30Cl2F2N6O
CHEMBL1597046	TSHR	reverser	0.486	0.706	1	NA	COc1ccccc1c1nnc(s1)NC(=O)C(SC1=NCCS1)C	380.04	C15H16N4O2S3
Perindopril	ACE	reverser	0.486	0.706	1	NA	O=C([C@H]1N(C([C@@H](N[C@H](C(OCC)=O)CCC)C)=O)[C@@]2([H])CCCC[C@@]2([H])C1)O.CC(C)(C)N	441.32	C23H43N3O5
GSK2334470	PDPK1	mimicker	0.513	0.716	1	NA	CNc1nc(cc(n1)c1ccc2c(c1)[nH]nc2N)N1C[C@H](CC[C@H]1C)C(=O)NC1CCCCC1	462.29	C25H34N8O
NFPS	SLC6A9	reverser	0.487	0.716	1	NA	CN(CCC(OC1=CC=C(C=C1)C2=CC=CC=C2)C3=CC=C(C=C3)F)CC(=O)O	393.17	C24H24FNO3
AGI-6780	IDH2	mimicker	0.513	0.721	1	NA	O=C(Nc1cc(ccc1c1ccsc1)S(=O)(=O)NC1CC1)Nc1cccc(c1)C(F)(F)F	481.07	C21H18F3N3O3S2
Tasimelteon	MTNR1B	mimicker	0.513	0.731	1	MTNR1A	CCC(=O)NC[C@@H]1C[C@H]1c1cccc2c1CCO2	245.14	C15H19NO2
Dichlorphenamide	CA2;CA7;CA5B	reverser	0.487	0.731	1	CA13;CA10;CA11;CA8;CA12;CA9;CA6;CA14;CA4;CA5A;CA1;CA3	Clc1cc(cc(c1Cl)S(=O)(=O)N)S(=O)(=O)N	303.92	C6H6Cl2N2O4S2
Tamibarotene	RARA;RARB	mimicker	0.512	0.737	1	NA	CC1(C)CCC(C)(C)C2=C1C=CC(=C2)NC(=O)C3=CC=C(C=C3)C(O)=O	351.18	C22H25NO3
Octreotide	SSTR2	mimicker	0.512	0.737	1	SSTR5;SSTR1;SSTR4;OPRM1;SSTR3	NC(C(NC(C(NC(C(NC(CC1=CNC2=C1C=CC=C2)C3=O)=O)CC4=CC=CC=C4)=O)CSSCC(C(NC(CO)C(O)C)=O)NC(C(NC(C(CCCCN)N3)=O)C(O)C)=O)=O)CC5=CC=CC=C5.CC(O)=O	1078.46	C51H70N10O12S2
Celastrol	IL1B	reverser	0.488	0.737	1	NA	O=C1C=C2C(=CC=C3[C@@]2(C)CC[C@@]2([C@]3(C)CC[C@@]3([C@H]2C[C@@](C)(CC3)C(=O)O)C)C)C(=C1O)C	450.28	C29H38O4
Tivozanib	FLT1;KDR	reverser	0.488	0.742	1	FLT4;KIT;PDGFRB;RET;EPHB2;EPHB4;ABL1;PDGFRA	COc1cc2c(ccnc2cc1OC)Oc1ccc(c(c1)Cl)NC(=O)Nc1noc(c1)C	454.1	C22H19ClN4O5
STK746869	RPS6KB1;RPS6KB2	reverser	0.488	0.742	1	NA	N#Cc1c(SCC(=O)Nc2nnc(s2)CC)nc(nc1SC)N	367.03	C12H13N7OS3
Tadalafil	PDE5A	reverser	0.488	0.742	1	PDE11A	O=C([C@@]1([H])CC2=C([C@@H](C3=CC=C(OCO4)C4=C3)N15)NC6=C2C=CC=C6)N(C)CC5=O	389.14	C22H19N3O4
MK 886	ALOX5AP	reverser	0.488	0.747	1	ALOX5	CC(C)C1=CC2=C(C=C1)[N](CC3=CC=C(Cl)C=C3)C(=C2SC(C)(C)C)CC(C)(C)C(O)=O	471.2	C27H34ClNO2S
Paricalcitol	VDR	reverser	0.488	0.747	1	NA	C[C@]([C@]([C@H](C)/C=C/[C@H](C)C(C)(C)O)([H])CC1)(CCC/2)[C@]1([H])C2=C\C=C3C[C@@H](O)C[C@H](O)C/3	416.33	C27H44O3
Palonosetron	HTR3A	reverser	0.488	0.747	1	HTR3B	O=C1N(C[C@@]([H])(CCC2)C3=C2C=CC=C13)[C@@H]4CN5CCC4CC5.[H]Cl	332.17	C19H25ClN2O
GS-9620	TLR7	reverser	0.488	0.747	1	NA	O=C1NC2=C(N)N=C(OCCCC)N=C2N(CC3=CC=CC(CN4CCCC4)=C3)C1	410.24	C22H30N6O2
Thymidine	TK1	mimicker	0.512	0.752	1	NA	OC[C@H]1O[C@H](C[C@@H]1O)n1cc(C)c(=O)[nH]c1=O	242.09	C10H14N2O5
GSK189254A	HRH3	reverser	0.488	0.752	1	NA	O=C(NC)C(C=N1)=CC=C1OC2=CC(CC3)=C(C=C2)CCN3C4CCC4	351.2	C21H25N3O2
Fluconazole	CYP51A1	mimicker	0.511	0.757	1	NA	FC1=CC=C(C(O)(CN2C=NC=N2)CN3C=NC=N3)C(F)=C1	306.1	C13H12F2N6O
ZINC8945	F7	reverser	0.489	0.757	1	NA	COc1ccc(c(c1)c1nc2ccccc2c(=O)o1)Br	330.98	C15H10BrNO3
Zosuquidar	ABCB1	reverser	0.489	0.757	1	NA	FC1([C@H]2[C@@H]1C3=C([C@@H](C4=CC=CC=C42)N5CCN(CC5)C[C@H](COC6=C7C=CC=NC7=CC=C6)O)C=CC=C3)F.Cl.Cl.Cl	635.17	C32H34Cl3F2N3O2
conivaptan	AVPR1A	mimicker	0.511	0.763	1	AVPR2;OXTR	Cc1[nH]c2c(n1)CCN(c1c2cccc1)C(=O)c1ccc(cc1)NC(=O)c1ccccc1c1ccccc1	498.21	C32H26N4O2
Zofenopril	ACE	mimicker	0.511	0.763	1	NA	O=C(O)[C@H]1N(C([C@H](C)CSC(C2=CC=CC=C2)=O)=O)C[C@@H](SC3=CC=CC=C3)C1	429.11	C22H23NO4S2
RVX-208	APOA1	reverser	0.489	0.763	1	NA	OCCOc1c(C)cc(cc1C)c1nc2cc(OC)cc(c2c(=O)[nH]1)OC	370.15	C20H22N2O5
FK866	NAMPT	mimicker	0.511	0.768	1	PIK3CA	O=C(/C=C/c1cccnc1)NCCCCC1CCN(CC1)C(=O)c1ccccc1	391.23	C24H29N3O2
AM966	LPAR1	reverser	0.489	0.768	1	NA	OC(=O)Cc1ccc(cc1)c1ccc(cc1)c1onc(c1NC(=O)O[C@@H](c1ccccc1Cl)C)C	490.13	C27H23ClN2O5
CA-074	CTSB	reverser	0.489	0.768	1	NA	O=C(N1[C@@H](CCC1)C(O)=O)[C@@]([C@@H](C)CC)([H])NC([C@@H]2[C@@H](C(NCCC)=O)O2)=O	383.21	C18H29N3O6
Dinoprost	PTGFR	reverser	0.489	0.768	1	NA	CCCCC[C@H](O)/C=C/[C@H]1[C@H](O)C[C@H](O)[C@@H]1C/C=C\CCCC(O)=O.OCC(CO)(N)CO	475.32	C24H45NO8
Purvalanol	CDK2	mimicker	0.51	0.778	1	NA	O=C(O)C1=CC=C(NC2=C3N=CN(C(C)C)C3=NC(N[C@@H](CO)C(C)C)=N2)C=C1Cl	432.17	C20H25ClN6O3
Alogliptin	DPP4	mimicker	0.51	0.784	1	NA	N#Cc1ccccc1Cn1c(cc(=O)n(c1=O)C)N1CCC[C@H](C1)N	339.17	C18H21N5O2
PRT062607	SYK	mimicker	0.51	0.784	1	ZAP70;PRKCA;YES1;FLT3;BLNK;LYN	NC(C1=CN=C(N[C@H]2[C@@H](N)CCCC2)N=C1NC3=CC=CC(N4N=CC=N4)=C3)=O.[H]Cl	429.18	C19H24ClN9O
Roflumilast	PDE4B	mimicker	0.51	0.784	1	PDE4D;PDE4A;ENPP4;PDE4C	O=C(NC1=C(Cl)C=NC=C1Cl)C2=CC=C(OC(F)F)C(OCC3CC3)=C2	402.04	C17H14Cl2F2N2O3
4,4'-Dimethoxybenzil	CES2	mimicker	0.51	0.784	1	CES3;CES5A;CES1	O=C(C1=CC=C(OC)C=C1)C(C2=CC=C(OC)C=C2)=O	270.09	C16H14O4
Indapamide	CA7	reverser	0.49	0.784	1	CA12;CA13;CA9;CA4;CA5B;CA5A	O=C(NN1C(C)CC2=C1C=CC=C2)C3=CC=C(Cl)C(S(=O)(N)=O)=C3	365.06	C16H16ClN3O3S
PD 176252	NMBR	mimicker	0.51	0.789	1	GRPR;FPR1;FPR2	COC1=CN=C(C=C1)C2(CCCCC2)CNC(=O)[C@](C)(CC3=C[NH]C4=CC=CC=C34)NC(=O)NC5=CC=C(C=C5)[N+]([O-])=O	584.28	C32H36N6O5
PDE-9i	PDE9A	mimicker	0.51	0.789	1	NA	O=C1NC([C@H]2[C@@H](CN(C2)CC3=CC=CC=C3)C)=NC4=C1C=NN4C5CCOCC5	393.22	C22H27N5O2
Cyclopamine	SMO	reverser	0.49	0.789	1	SHH	O[C@H]1CCC2(C(=CC[C@H]3[C@@H]2CC2=C(C)[C@]4(CC[C@@H]32)O[C@@H]2[C@H]([C@H]4C)NC[C@H](C2)C)C1)C	411.31	C27H41NO2
Pentadecanoyl EA	GPR55	mimicker	0.51	0.794	1	NA	CCCCCCCCCCCCCCC(=O)NCCO	285.27	C17H35NO2
Dexrazoxane	TOP2A	mimicker	0.51	0.794	1	NA	O=C1NC(=O)CN(C1)C[C@@H](N1CC(=O)NC(=O)C1)C	268.12	C11H16N4O4
LXR-623	NR1H2	reverser	0.49	0.794	1	NR1H3	ClC1=C(CN2N=C(C(C(F)(F)F)=CC=C3)C3=C2C4=CC=C(F)C=C4)C=CC(F)=C1	422.06	C21H12ClF5N2
CGS 35066	ECE1	reverser	0.491	0.8	1	NA	OC(=O)C(CC1=CC=C2C(=C1)OC3=C2C=CC=C3)NC[P+]([O-])(O)O	349.07	C16H16NO6P
Dihydroartemisinin	CYP1A2	mimicker	0.509	0.805	1	NA	O[C@@H]1[C@H](C)[C@]2([H])CC[C@@H](C)[C@]3([H])CC[C@@](O4)(C)OO[C@]32[C@]4([H])O1	284.16	C15H24O5
NSC95682	ERN1	mimicker	0.509	0.805	1	NA	O=CC1=C(C(OC)=CC=C1Br)O	229.96	C8H7BrO3
BQ-788	EDNRB	reverser	0.491	0.805	1	NA	CCCC[C@H](C([O-])=O)NC([C@@H](CC1=CN(C(OC)=O)C2=CC=CC=C12)NC([C@H](CC(C)(C)C)NC(N3[C@H](C)CCC[C@@H]3C)=O)=O)=O.[Na+]	663.36	C34H50N5NaO7
Trihydroxyisoflavone	PFKFB3	mimicker	0.509	0.81	1	NA	Oc1ccc(cc1)c1coc2c(c1=O)ccc(c2O)O	270.05	C15H10O5
Macitentan	EDNRB	mimicker	0.509	0.81	1	EDNRA	BrC1=CN=C(OCCOC2=C(C3=CC=C(Br)C=C3)C(NS(NCCC)(=O)=O)=NC=N2)N=C1	585.96	C19H20Br2N6O4S
Racecadotril	MME	reverser	0.491	0.816	1	NA	O=C(CNC(=O)C(Cc1ccccc1)CSC(=O)C)OCc1ccccc1	385.14	C21H23NO4S
STK772817	EPHB4	reverser	0.492	0.821	1	NA	OCCCCn1c(cn2c1nc1c2c(=O)[nH]c(=O)n1C)c1ccccc1	353.15	C18H19N5O3
STK410281	TNIK	reverser	0.492	0.821	1	NA	COc1ccc(cc1)C(=O)Nc1sc(nc1C(=O)N)Nc1ccccc1	368.09	C18H16N4O3S
PP2	FYN;LCK	reverser	0.492	0.821	1	HCK;SIK2;CSNK1D;PDGFRB;PDGFRA;KDR;EPHB4;BTK;EPHB3;SRC;EGFR;ABL1	NC1=C2C(N(C(C)(C)C)N=C2C3=CC=C(Cl)C=C3)=NC=N1	301.11	C15H16ClN5
JQ-1	BRD4	mimicker	0.508	0.826	1	BRD2;BRD3	O=C(C[C@H]1C2=NN=C(N2C3=C(C(C4=CC=C(C=C4)Cl)=N1)C(C)=C(S3)C)C)OC(C)(C)C	456.14	C23H25ClN4O2S
VPC23019	S1PR5	reverser	0.492	0.826	1	S1PR1;S1PR3;S1PR4	CCCCCCCCc1cccc(c1)NC(=O)[C@@H](COP(=O)(O)O)N	372.18	C17H29N2O5P
NB-598	SQLE	reverser	0.492	0.826	1	NA	O=C(O)/C=C\C(O)=O.CC(C)(C)C#C/C=C/CN(CC)CC1=CC(OCC2=CC(C3=CSC=C3)=CS2)=CC=C1	565.2	C31H35NO5S2
ZM 241385	ADORA2A	mimicker	0.508	0.832	1	ADORA1;ADORA2B	NC1=NC(=NC2=NC(=N[N]12)C3=CC=CO3)NCCC4=CC=C(O)C=C4	337.13	C16H15N7O2
MERCK544	HSD11B1	mimicker	0.508	0.832	1	NA	C1CCn2c(CC1)nnc2C12CC3CC(C2)CC(C1)C3	271.2	C17H25N3
Tideglusib	GSK3B	mimicker	0.508	0.837	1	NA	O=c1sn(c(=O)n1Cc1ccccc1)c1cccc2c1cccc2	334.08	C19H14N2O2S
GK01981	MAPK8	mimicker	0.508	0.837	1	MAPK10;MAPK9	COC(=O)c1sccc1NC(=O)Cc1cccs1	281.02	C12H11NO3S2
Abemaciclib	CDK4	reverser	0.492	0.837	1	PIM1;CDK6	CC(N1C2=CC(C3=NC(NC4=NC=C(CN5CCN(CC)CC5)C=C4)=NC=C3F)=CC(F)=C2N=C1C)C.CS(=O)(O)=O	602.26	C28H36F2N8O3S
Idasanutlin	MDM2	reverser	0.492	0.837	1	TP53	O=C(O)C1=CC(OC)=C(NC([C@H]2[C@H](C3=C(F)C(Cl)=CC=C3)[C@](C4=CC=C(Cl)C=C4F)(C#N)[C@H](CC(C)(C)C)N2)=O)C=C1	615.15	C31H29Cl2F2N3O4
GSK-923295	CENPE	reverser	0.493	0.842	1	NA	CN(CC(=O)NC[C@@H](NC(=O)c1ccc(c(c1)Cl)OC(C)C)Cc1ccc(cc1)c1nc2n(c1)cccc2[C@@H](O)C)C	591.26	C32H38ClN5O4
Eptifibatide	ITGA2B	reverser	0.493	0.842	1	NA	OC(=O)C[C@@H]1NC(=O)CNC(=O)[C@H](CCCCNC(=N)N)NC(=O)CCSSC[C@H](NC(=O)[C@H]2N(C(=O)[C@@H](NC1=O)Cc1c[nH]c3c1cccc3)CCC2)C(=O)N	831.32	C35H49N11O9S2
Treprostinil	PTGIR	reverser	0.493	0.842	1	NA	OC(COC1=CC=CC2=C1C[C@](C[C@@H](O)[C@@H]3CC[C@@H](O)CCCCC)([H])[C@]3([H])C2)=O	390.24	C23H34O5
ICG-001	CTNNB1	mimicker	0.507	0.848	1	NA	Oc1ccc(cc1)C[C@H]1C(=O)N(C[C@H]2N1C(=O)CCN2C(=O)NCc1ccccc1)Cc1cccc2c1cccc2	548.24	C33H32N4O4
AZD 6482	PIK3CB	mimicker	0.507	0.848	1	NA	O=C1N2C(C([C@H](NC3=CC=CC=C3C(O)=O)C)=CC(C)=C2)=NC(N4CCOCC4)=C1	408.18	C22H24N4O4
Marimastat	MMP1	reverser	0.493	0.848	1	MMP2;MMP9;MMP8;MMP13;MMP14;ADAM17;MMP12;ADAMTS4;MMP7;MMP3	ONC(=O)[C@H]([C@H](C(=O)N[C@@H](C(C)(C)C)C(=O)NC)CC(C)C)O	331.21	C15H29N3O5
Tropicamide	CHRM4	reverser	0.493	0.848	1	BLM;CHRM3;CHRM2;CHRM1	CCN(CC1=CC=NC=C1)C(=O)C(CO)C2=CC=CC=C2	284.15	C17H20N2O2
(S)-(-)-Pindolol	ADRB1;ADRB2	reverser	0.493	0.848	1	HTR1A;HTR1B	CC(C)NCC(O)COC1=CC=CC2=C1C=C[NH]2	248.15	C14H20N2O2
Lapatinib	EGFR;ERBB2	reverser	0.493	0.848	1	BRAF;PIK3CA;PI4KB;KRAS;ERBB4	Fc1cccc(c1)COc1ccc(cc1Cl)Nc1ncnc2c1cc(cc2)c1ccc(o1)CNCCS(=O)(=O)C	580.14	C29H26ClFN4O4S
Tacrolimus	FKBP1A	reverser	0.493	0.848	1	PPP3CA;MTOR;SF3B3;CYP3A4	O=C([C@@](CCCC1)([H])N1C(C([C@@]2(O)[C@H](C)C[C@H](OC)[C@@](O2)([H])[C@@H](OC)C[C@@H](C)C/C(C)=C/[C@H]3CC=C)=O)=O)O[C@H](/C(C)=C/[C@H]4C[C@@H](OC)[C@H](O)CC4)[C@H](C)[C@@H](O)CC3=O	803.48	C44H69NO12
ML221	APLNR	reverser	0.493	0.848	1	NA	O=C1C=C(CSC2=NC=CC=N2)OC=C1OC(C3=CC=C([N+]([O-])=O)C=C3)=O	385.04	C17H11N3O6S
Dicumarol	NQO1	mimicker	0.507	0.853	1	CYP2C9	O=c1oc2ccccc2c(c1Cc1c(=O)oc2c(c1O)cccc2)O	336.06	C19H12O6
Flavopiridol	CDK9	mimicker	0.507	0.853	1	CCNT1;CDK1;CCNB2;ELOA;ELOB;ELOC;CCNB1;CCNB3;CCND2;CDK4;CCND3;CDK2;CCND1;CCNA2;CDK5;CCNA1;CDK6;CCNE2;ABCG2;CCNE1;CDK7;PRKCQ;PYGM	O=C1C2=C(C=C(C([C@]3([H])[C@H](O)CN(C)CC3)=C2OC(C4=CC=CC=C4Cl)=C1)O)O	401.1	C21H20ClNO5
SD-208	TGFBR1	mimicker	0.507	0.853	1	TGFB1	FC1=CC=C(Cl)C=C1C2=NC3=NC=CN=C3C(NC4=CC=NC=C4)=N2	352.06	C17H10ClFN6
4-Benzylpyridine	CYP2B6	mimicker	0.507	0.853	1	NA	C1(CC2=CC=CC=C2)=CC=NC=C1	169.09	C12H11N
Metolazone	CA7	reverser	0.493	0.853	1	CA12;BLM;CA13;CA4;CA5B;CA5A	CC1Nc2cc(Cl)c(cc2C(=O)N1c1ccccc1C)S(=O)(=O)N	365.06	C16H16ClN3O3S
Benzo[a]pyrene	AHR	reverser	0.493	0.853	1	NA	C12=C(C=C3)C=C(C=CC=C4)C4=C1C=CC5=CC=CC3=C25	252.09	C20H12
Quisinostat	HDAC1	mimicker	0.507	0.859	1	HDAC8	O=C(C1=CN=C(N2CCC(CNCC3=CN(C)C4=C3C=CC=C4)CC2)N=C1)NO	394.21	C21H26N6O2
Laropiprant	PTGDR	reverser	0.493	0.859	1	TBXA2R	O=S(C1=CC(F)=CC2=C1N(C3=C2CC[C@@H]3CC(O)=O)CC4=CC=C(Cl)C=C4)(C)=O	435.07	C21H19ClFNO4S
CID-2745687	GPR35	mimicker	0.506	0.864	1	NA	COC(=O)c1cnn(c1/C=N/NC(=S)NC(C)(C)C)c1ccc(cc1F)F	395.12	C17H19F2N5O2S
Fluticasone	NR3C1	mimicker	0.506	0.864	1	NA	O=C(CC)O[C@@]([C@]([C@@]1([H])C2)(C[C@H](O)[C@](F)([C@]3(C=C4)C)[C@@]1([H])C[C@H](F)C3=CC4=O)C)([C@@H]2C)C(SCF)=O	500.18	C25H31F3O5S
CPI-203	BRD4	mimicker	0.506	0.875	1	NA	NC(=O)C[C@@H]1N=C(c2ccc(cc2)Cl)c2c(n3c1nnc3C)sc(c2C)C	399.09	C19H18ClN5OS
Pitolisant	HRH3	mimicker	0.506	0.875	1	CYP2D6	ClC1=CC=C(CCCOCCCN2CCCCC2)C=C1	295.17	C17H26ClNO
Pictilisib	PIK3CA	mimicker	0.506	0.875	1	PIK3CD;AKT1;AKT2;AKT3;PIK3CG;MTOR;PIK3CB	CS(=O)(=O)N1CCN(CC1)Cc1cc2c(s1)c(nc(n2)c1cccc2c1cn[nH]2)N1CCOCC1	513.16	C23H27N7O3S2
STL321288	GRM7	mimicker	0.506	0.875	1	NA	C(NC(c1ccccc1)c1ccccc1)CNC(c1ccccc1)c1ccccc1	392.22	C28H28N2
Anastrozole	CYP19A1	mimicker	0.506	0.88	1	NA	CC(C)(C#N)C1=CC(=CC(=C1)C[N]2C=NC=N2)C(C)(C)C#N	293.16	C17H19N5
a-Naphthoflavone	CYP1A2;CYP1B1	reverser	0.494	0.88	1	CYP1A1;CYP19A1;CYP2C9;ABCG2;ADORA1	O=c1cc(oc2c1ccc1c2cccc1)c1ccccc1	272.08	C19H12O2
Tizanidine	NISCH	reverser	0.494	0.88	1	NA	ClC1=C(NC2=NCCN2)C3=NSN=C3C=C1	253.02	C9H8ClN5S
CAL-101	PIK3CD	mimicker	0.505	0.886	1	PIK3CG;PIK3CB	CC[C@@H](c1nc2cccc(c2c(=O)n1c1ccccc1)F)Nc1ncnc2c1nc[nH]2	415.16	C22H18FN7O
6-Aminochrysene	HPRT1	mimicker	0.505	0.886	1	NA	NC1=C2C=CC=CC2=C3C(C4=CC=CC=C4C=C3)=C1	243.1	C18H13N
Fingolimod	S1PR1;S1PR3	mimicker	0.505	0.897	1	S1PR4;S1PR5;S1PR2	CCCCCCCCc1ccc(cc1)CCC(CO)(CO)N	307.25	C19H33NO2
Tanomastat	MMP2	mimicker	0.505	0.897	1	MMP3;MMP9	OC(=O)C(CC(=O)c1ccc(cc1)c1ccc(cc1)Cl)CSc1ccccc1	410.07	C23H19ClO3S
SB-674042	HCRTR1	mimicker	0.505	0.897	1	HCRTR2	FC1=C(C2=C(C(N3[C@H](CC4=NN=C(C5=CC=CC=C5)O4)CCC3)=O)N=C(C)S2)C=CC=C1	448.14	C24H21FN4O2S
MLN 8237	AURKA	mimicker	0.505	0.902	1	KDR;ABL1;BTK	COc1cccc(c1C1=NCc2c(c3c1cc(Cl)cc3)nc(nc2)Nc1ccc(c(c1)OC)C(=O)O)F	518.12	C27H20ClFN4O4
HPGDS-In1	HPGDS	reverser	0.495	0.902	1	NA	Fc1cccc(c1)c1ccc(cn1)C(=O)NC1CCN(CC1)CC(F)(F)F	381.15	C19H19F4N3O
EIPA	SLC9A1	mimicker	0.504	0.907	1	PLAU;SLC9A5	CCN(c1nc(N)c(nc1Cl)C(=O)NC(=N)N)C(C)C	299.13	C11H18ClN7O
DY 131	ESRRG	reverser	0.496	0.913	1	NA	CCN(c1ccc(cc1)/C=N/NC(=O)c1ccc(cc1)O)CC	311.16	C18H21N3O2
Papaverine	PDE10A	reverser	0.496	0.913	1	PDE3A;PDE4B	COC1=CC2=C(C=C1OC)C=CN=C2CC3=CC=C(OC)C(OC)=C3	339.15	C20H21NO4
Anacetrapib	CETP	reverser	0.496	0.913	1	NA	O=C1O[C@@H]([C@@H](N1CC2=CC(C(F)(F)F)=CC=C2C3=CC(C(C)C)=C(C=C3OC)F)C)C4=CC(C(F)(F)F)=CC(C(F)(F)F)=C4	637.17	C30H25F10NO3
Rhodanine derivative38	DUSP3	mimicker	0.504	0.918	1	NA	Clc1ccc(cc1)COc1ccc(cc1)c1nn(cc1/C=C/1\SC(=S)N(C1=O)CCS(=O)(=O)O)c1ccccc1	611.04	C28H22ClN3O5S3
CC-401	MAPK9	mimicker	0.504	0.918	1	NA	C1(C2=CC=CC(OCCN3CCCCC3)=C2)=NNC4=C1C=C(C=C4)C5=NC=NN5.Cl	424.18	C22H25ClN6O
Stiripentol	CYP2C19	mimicker	0.504	0.918	1	CYP3A4	CC(C)(C)C(O)/C=C/C1=CC=C(OCO2)C2=C1	234.13	C14H18O3
INT-747	NR1H4	mimicker	0.504	0.918	1	GPBAR1	C[C@@]([C@]1([H])[C@@H](CC)[C@H]2O)(CC[C@@H](O)C1)[C@]3([H])[C@]2([H])[C@@](CC[C@]4([H])[C@H](C)CCC(O)=O)([H])[C@]4(C)CC3	420.32	C26H44O4
Nexturastat A	HDAC6	mimicker	0.504	0.918	1	NA	O=C(NO)C1=CC=C(CN(CCCC)C(NC2=CC=CC=C2)=O)C=C1	341.17	C19H23N3O3
LUBIPROSTONE	CLCN2	mimicker	0.504	0.924	1	NA	CCCCC([C@@]1(O)CC[C@H]2[C@H](O1)CC(=O)[C@@H]2CCCCCCC(=O)O)(F)F	390.22	C20H32F2O5
Pomalidomide	TNF	mimicker	0.504	0.924	1	NA	O=C1CCC(C(=O)N1)N1C(=O)c2c(C1=O)c(N)ccc2	273.08	C13H11N3O4
GBR 12909	SLC6A3	reverser	0.496	0.924	1	SIGMAR1;SLC6A2;SLC6A4	FC1=CC=C(C=C1)C(OCCN2CCN(CCCC3=CC=CC=C3)CC2)C4=CC=C(F)C=C4	450.25	C28H32F2N2O
Zebularine	CDA	mimicker	0.503	0.929	1	NA	OC[C@H]1O[C@H]([C@@H]([C@@H]1O)O)n1cccnc1=O	228.07	C9H12N2O5
fMLF	FPR1	mimicker	0.503	0.929	1	NA	O=C(O)[C@H](CC1=CC=CC=C1)NC([C@H](CC(C)C)NC([C@H](CCSC)NC=O)=O)=O	437.2	C21H31N3O5S
SB290157	C3AR1	mimicker	0.503	0.929	1	NA	N=C(N)NCCC[C@@H](C(O)=O)NC(COCC(C1=CC=CC=C1)C2=CC=CC=C2)=O.OC(C(F)(F)F)=O	526.2	C24H29F3N4O6
MPI-0479605-HCL	TTK	reverser	0.497	0.929	1	NA	Cc1cc(ccc1Nc1nc(NC2CCCCC2)c2c(n1)[nH]cn2)N1CCOCC1	407.24	C22H29N7O
RS 67333	HTR4	reverser	0.497	0.929	1	NA	CCCCN1CCC(CC1)CCC(=O)C2=C(OC)C=C(N)C(=C2)Cl	352.19	C19H29ClN2O2
L-165041	PPARD	reverser	0.497	0.929	1	PPARG;PPARA	O=C(O)COC(C=C1)=CC=C1OCCCOC2=CC=C(C(C)=O)C(O)=C2CCC	402.17	C22H26O7
Toceranib	PDGFRB	mimicker	0.503	0.935	1	NA	O=C(NCCN1CCCC1)C2=C(NC(/C=C3C(NC4=C\3C=C(C=C4)F)=O)=C2C)C	396.2	C22H25FN4O2
Sulfanilamide	CA9;CA2	mimicker	0.503	0.94	1	CA12;CA13;CA7;CA6;CA11;CA8;CA10;CA3;CA4;CA5B;CA5A;CA1	Nc1ccc(cc1)S(=O)(=O)N	172.03	C6H8N2O2S
Retigabine	KCNQ2	mimicker	0.503	0.94	1	KCNQ3;KCNQ5;KCNQ4	O=C(OCC)NC1=CC=C(NCC2=CC=C(F)C=C2)C=C1N	303.14	C16H18FN3O2
AZD-5438	CDK2	reverser	0.497	0.94	1	CCNE1;CCNE2;GSK3B;CCNB1;CDK1;CCNT1;CDK6;CCND3;CDK9;CCNA1;CCNA2	O=S(C1=CC=C(NC2=NC(C3=CN=C(N3C(C)C)C)=CC=N2)C=C1)(C)=O	371.14	C18H21N5O2S
BML-277	CHEK2	mimicker	0.503	0.946	1	NA	Clc1ccc(cc1)Oc1ccc(cc1)c1nc2c([nH]1)ccc(c2)C(=O)N	363.08	C20H14ClN3O2
AZD7762	CHEK1	mimicker	0.503	0.946	1	CHEK2	O=C(N[C@@H]1CNCCC1)C2=C(C=C(S2)C3=CC=CC(F)=C3)NC(N)=O	362.12	C17H19FN4O2S
MEK162	MAP2K1	reverser	0.497	0.946	1	EIF2AK3	BrC1=CC=C(C(F)=C1)NC2=C(C3=C(C=C2C(NOCCO)=O)N(C=N3)C)F	440.03	C17H15BrF2N4O3
TAK-285	ERBB2	mimicker	0.502	0.951	1	EGFR	ClC(C=C(NC1=NC=NC2=C1N(CCNC(CC(C)(C)O)=O)C=C2)C=C3)=C3OC4=CC=CC(C(F)(F)F)=C4	547.16	C26H25ClF3N5O3
Vorinostat	HDAC1;HDAC3;HDAC6	reverser	0.498	0.951	1	HDAC2;NCOR2;HDAC10;HDAC4;HDAC11;HDAC5;HDAC9;HDAC7;HDAC8	ONC(=O)CCCCCCC(=O)Nc1ccccc1	264.15	C14H20N2O3
Succinobucol	VCAM1	mimicker	0.502	0.957	1	CCL2	CC(C)(C)C1=CC(SC(C)(C)SC2=CC(C(C)(C)C)=C(OC(CCC(O)=O)=O)C(C(C)(C)C)=C2)=CC(C(C)(C)C)=C1O	616.33	C35H52O5S2
Ursodiol	GPBAR1	mimicker	0.502	0.957	1	NA	C[C@H](CCC(O)=O)[C@H]1CC[C@@]2([H])[C@]3([H])[C@@H](O)C[C@]4([H])C[C@H](O)CC[C@]4(C)[C@@]3([H])CC[C@]12C	392.29	C24H40O4
Vicriviroc	CCR5	mimicker	0.502	0.957	1	NA	CC1(N2C[C@H](C)N([C@H](C3=CC=C(C(F)(F)F)C=C3)COC)CC2)CCN(C(C4=C(C)N=CN=C4C)=O)CC1.O=C(O)/C=C\C(O)=O	649.31	C32H42F3N5O6
SSR 69071	ELANE	reverser	0.498	0.957	1	NA	COc1cc(C(C)C)c2c(c1)S(=O)(=O)N(C2=O)COc1cc(=O)n2c(n1)c(OCCN1CCCCC1)ccc2	556.2	C27H32N4O7S
Desvenlafaxine	SLC6A4	reverser	0.498	0.957	1	SLC6A2	OC1=CC=C(C(C2(O)CCCCC2)CN(C)C)C=C1.O=C(O)CCC(O)=O.O	399.23	C20H33NO7
GSK2578215	LRRK2	reverser	0.498	0.962	1	NA	Fc1nccc(c1)c1ccc(c(c1)C(=O)Nc1cccnc1)OCc1ccccc1	399.14	C24H18FN3O2
CAY10683	HDAC2	reverser	0.498	0.962	1	HDAC6	CCOC(=O)NCCCC(=O)NCCc1ccccc1	278.16	C15H22N2O3
GSK 650394	SGK1	reverser	0.498	0.962	1	NA	OC(=O)C1=C(C=C(C=C1)C2=C[NH]C3=NC=C(C=C23)C4=CC=CC=C4)C5CCCC5	382.17	C25H22N2O2
ZM 336372	RAF1	reverser	0.498	0.962	1	MAPK14	O=C(NC1=CC=C(C)C(NC(C2=CC=C(O)C=C2)=O)=C1)C3=CC=CC(N(C)C)=C3	389.17	C23H23N3O3
UMI-77	MCL1	mimicker	0.502	0.968	1	NA	O=C(O)CSC1=CC(NS(=O)(C2=CC=C(Br)C=C2)=O)=C3C=CC=CC3=C1O	466.95	C18H14BrNO5S2
PF-3758309	PAK4	reverser	0.498	0.968	1	PAK6;PAK1;PAK3;PAK2	CN(C[C@H](c1ccccc1)NC(=O)N1Cc2c(C1(C)C)[nH]nc2Nc1nc(C)nc2c1scc2)C	490.23	C25H30N8OS
Anagrelide	PDE3A;PDE3B	mimicker	0.501	0.973	1	PDE4D;PDE4A;PDE4C	ClC1=C(C3=C(C=C1)N=C2NC(=O)CN2C3)Cl	255	C10H7Cl2N3O
Ro 28-1675	GCK	mimicker	0.501	0.973	1	NA	O=C(NC1=NC=CS1)[C@H](CC2CCCC2)C3=CC=C(S(=O)(C)=O)C=C3	378.11	C18H22N2O3S2
Histamine	HRH3;HRH4	reverser	0.499	0.973	1	BLM;HRH1;HRH2	NCCC1=C[NH]C=N1	111.08	C5H9N3
TC-N 22A	GRM4	reverser	0.499	0.973	1	NA	C1=CN=C(C=C1)NC4=NC2=C(CCCC3=N[NH]C=C23)S4	283.09	C14H13N5S
TOFA	ACACA;ACACB	reverser	0.499	0.973	1	NA	CCCCCCCCCCCCCCOc1ccc(o1)C(=O)O	324.23	C19H32O4
Amsacrine	TOP2A	reverser	0.499	0.973	1	KCNH2;TOP2B	CS(=O)(NC1=CC=C(NC2=C(C=CC=C3)C3=NC4=CC=CC=C42)C(OC)=C1)=O	393.12	C21H19N3O3S
3-Benzotriazol-propionic acid	EGLN3	mimicker	0.501	0.979	1	NA	OC(=O)CCn1nnc2c1cccc2	191.07	C9H9N3O2
A 967079	TRPA1	mimicker	0.501	0.979	1	NA	CCC(/C(C)=C/C1=CC=C(F)C=C1)=N\O	207.11	C12H14FNO
Cetirizine	HRH1	reverser	0.499	0.979	1	NA	O=C(O)COCCN1CCN(C(C2=CC=C(Cl)C=C2)C3=CC=CC=C3)CC1.Cl.Cl	460.11	C21H27Cl3N2O3
ML365	KCNK3	mimicker	0.501	0.984	1	NA	COc1ccccc1C(=O)Nc1cccc(c1)NC(=O)c1cccc(c1)C	360.15	C22H20N2O3
[Pyr1]-Apelin-13	APLNR	reverser	0.499	0.984	1	NA	O=C([C@@H](N1)CCC1=O)C[C@@H](CCCNC(N)=N)C(N2[C@@H](CCC2)C(N[C@@H](CCCNC(N)=N)C(N[C@@H](CC(C)C)C(N[C@@H](CO)C(N[C@H](C(N[C@@H](CCCCN)C(NCC(N3[C@@H](CCC3)C(N[C@@H](CCSC)C(N4[C@@H](CCC4)C(N[C@H](C(O)=O)CC5=CC=CC=C5)=O)=O)=O)=O)=O)=O)CC6=CNC=N6)=O)=O)=O)=O)=O	1531.81	C70H109N21O16S
4-Methoxybenzoic acid	CAPN2	reverser	0.499	0.984	1	NA	O=C(O)C1=CC=C(OC)C=C1	152.05	C8H8O3
[truncated: 7 more rows]
